# Supplementary material for: Correction: Genetic and metabolomic architecture of variation in diet restriction-mediated lifespan extension in Drosophila
Source: PLoS Genet. 2022 Apr 27;18(4):e1010199. doi: 10.1371/journal.pgen.1010199 (PMC9045613; doi:10.1371/journal.pgen.1010199)
Supplement: S1 Table — (XLSX) [file pgen.1010199.s002.xlsx]

## Sheet: Table A - Diff. abundance
Metabolite	Relative Change	t-statistic	p-value		Table A. Statistical results for difference in abundance between AL and DR metabolite values.
Pyruvate	0.184272	7.92076	2.51596e-13		Relative change equivalent to log(DR) - log(AL) = log(DR/AL)
Lactate	-0.115692	-6.89517	9.14973e-11
Oxaloacetate	-0.105851	-9.48319	1.65298e-17
PEP	-0.137376	-6.7903	1.63252e-10
D-GA3P	-0.222544	-8.45245	1.02347e-14
Glucose	0.152816	15.297	3.30097e-34
2-Phosphoglyceric Acid	-0.252356	-12.7489	7.88969e-27
G1P, G6P, F6P, F1P	0.451743	16.3248	3.81878e-37
3-Hydroxybutyric Acid	0.133341	10.9865	9.6772e-22
Succinate	0.0436825	2.33905	0.0204492
Alpha-Ketoglutaric Acid	0.0539948	3.47493	0.000642612
Glycine	-0.0706567	-12.8977	2.91735e-27
Sarcosine	-0.0888001	-2.69353	0.00774989
Alanine	0.0440711	9.65727	5.45052e-18
Cadaverine	0.184192	26.8099	3.16709e-64
Serine	-0.00144228	-0.172575	0.863183
Proline	0.040041	3.47849	0.000634674
5-Aminovalerate	-0.149002	-14.6656	2.17635e-32
Valine	-0.150035	-14.6214	2.92038e-32
Threonine	-0.312092	-25.3214	9.73832e-61
Pipecolate	-0.111274	-13.0102	1.37512e-27
Leucine	-0.0163025	-2.23758	0.0264962
Iso-Leucine	-0.0738629	-8.23556	3.81899e-14
Asparagine	-0.0835367	-6.99742	5.17868e-11
Glutamine	0.0809541	5.88022	1.99856e-08
Lysine	-0.0355502	-5.76711	3.52718e-08
Glutamic acid	-0.0199429	-2.27343	0.0242019
Methionine	-0.0932464	-7.26122	1.16893e-11
Histidine	0.1532	16.6734	3.92727e-38
Phenylalanine	-0.0385403	-4.09287	6.46682e-05
1/3-Methylhistidine	0.577052	30.4657	2.61404e-72
Arginine	0.0925486	19.1998	3.90318e-45
Tyrosine	-0.241061	-15.4966	8.82559e-35
Cystine	0.313712	10.2249	1.40813e-19
isoValeric Acid	0.113718	11.6231	1.43619e-23
Aminoisobutyrate	0.184824	28.7581	1.28817e-68
Betaine	-0.156131	-7.62927	1.3995e-12
Taurine	0.2788	31.805	4.15143e-75
Aspartic Acid	-0.0764499	-4.02244	8.51964e-05
Carnitine	-0.135794	-10.8641	2.16474e-21
Epinephrine	0.193075	14.0572	1.25425e-30
Glycerate	-0.00566549	-0.625618	0.532372
N-AcetylGlycine	-0.0386047	-2.45139	0.0152019
D-Leucic Acid	-0.283269	-16.085	1.83637e-36
Anthranilate	0.0975962	9.116	1.68104e-16
2-Hydroxyglutarate	-0.00851936	-1.09395	0.275464
Homogentisate	-0.202014	-16.4109	2.17603e-37
Xanthurenate	0.222306	26.4911	1.72898e-63
Pantothenate	-0.191705	-17.2519	9.24142e-40
Cystathionine	-0.201193	-16.126	1.4039e-36
Tryptophan	-0.0738687	-8.97291	4.11633e-16
L-Kynurenine	-0.109466	-8.44307	1.08375e-14
3-Hydroxykynurenine	0.107501	9.47821	1.70615e-17
Cytosine	-0.394549	-26.9275	1.6989e-64
Histamine	0.224474	23.0375	3.72846e-55
Cytidine	-0.40836	-28.7894	1.09915e-68
Uridine	-0.172764	-15.2526	4.42952e-34
Adenosine	0.427393	20.9122	1.05418e-49
Inosine	0.224546	33.0132	1.45719e-77
1-Methyladenosine	0.19575	18.1951	2.19365e-42
Guanosine	0.173313	10.0395	4.67658e-19
1-Methylguanosine	-0.000482672	-0.0719897	0.942691
GMP	0.014599	0.53042	0.596485
Uracil	-0.219839	-25.0404	4.57245e-60
Adenine	-0.149457	-12.2056	2.97327e-25
Hypoxanthine	-0.309699	-22.6308	3.94174e-54
Oxypurinol	-0.379046	-29.2047	1.35073e-69
Orotate	0.0994919	8.73653	1.78735e-15
Allantoin	-0.261121	-10.9415	1.3012e-21
Urate	-0.178193	-14.2989	2.50225e-31
Xanthosine	-0.147123	-10.5556	1.63442e-20
CMP	-0.234773	-11.7327	6.93067e-24
cGMP	-0.249087	-8.94731	4.8292e-16
AMP	0.164876	6.58599	4.97315e-10
IMP	0.254269	8.94444	4.9164e-16
ADP	0.0977275	5.69335	5.08976e-08
Choline	0.076338	13.4216	8.77113e-29
Methylmalonate	0.208295	6.32414	2.01505e-09
4-Pyridoxic acid	0.201742	26.7316	4.80073e-64
Biotin	-0.108779	-13.4017	1.00215e-28
Pyridoxal-5-P	0.178212	32.2694	4.64569e-76
Trimethylamine	-0.0743056	-5.98489	1.17426e-08
Acetylcholine	-0.169932	-11.7762	5.1926e-24
Glycerol-3-P	-0.332239	-16.7684	2.11777e-38
13-HODE	0.237678	22.2246	4.24077e-53
Arachidonate	-0.04331	-3.75499	0.000234974
Acetylcarnitine	0.46602	23.7664	5.74026e-57
Myristic Acid	0.0475508	5.30471	3.34021e-07
Margaric Acid	-0.0203434	-2.04119	0.0427167
Linoleic Acid	0.213622	18.0674	4.94307e-42
Linolenic Acid	0.183565	22.6084	4.49171e-54
Sorbitol	-0.172319	-12.7083	1.03488e-26
Glyceraldehyde	0.0428616	2.61897	0.00958469
Inositol	-0.0190089	-2.24541	0.0259795
Glucoronate	0.0599772	5.87469	2.05515e-08
Lactose	0.304305	5.97688	1.22325e-08
Sucrose	0.439459	24.6114	4.93968e-59
Ornithine	-0.297391	-14.2103	4.51688e-31
Citrulline	-0.251224	-13.5967	2.71989e-29
Malondialdehyde	0.129895	13.1302	6.15825e-28
Acetoacetate	0.259191	13.6511	1.89069e-29
Putrescine	-0.0868388	-5.18032	5.98673e-07
Agmatine	0.0187074	1.77498	0.0776204
Ribose-5-P	-0.357902	-27.3133	2.22607e-65
Geranyl Pyrophosphate	0.19263	20.3387	3.43395e-48

## Sheet: Table B - DR mz linear model
	DR lifespan		AL lifespan		Residual lifespan		Delta lifespan			Table B. Statistical results for linear models of lifespan phenotypes as a function of DR metabolite abundance
Metabolites (DR)	Coef.	P-Value	Coef.	P-Value	Coef.	P-Value	Coef.	P-Value		bold = significant at FDR 1%
Pyruvate	0.0648339	0.984773	-0.776407	0.790738	0.521772	0.859001	0.841241	0.791362
Lactate	0.353673	0.927309	-2.19117	0.511427	1.64324	0.623834	2.54484	0.482836
Oxaloacetate	-18.3989	0.00147737	0.192887	0.969631	-18.5124	0.000198005	-18.5917	0.000579806
PEP	-1.11646	0.771478	-3.61373	0.274254	1.01032	0.761142	2.49727	0.487441
D-GA3P	-0.492281	0.866093	-3.89719	0.119782	1.80132	0.475125	3.4049	0.211711
Glucose	18.4939	0.00225286	4.40454	0.404851	15.9017	0.00238762	14.0894	0.0133937
2-Phosphoglyceric Acid	-0.852202	0.825445	-3.85335	0.245998	1.41561	0.671711	3.00115	0.406258
G1P, G6P, F6P, F1P	2.68425	0.224177	2.73632	0.149913	1.07385	0.574564	-0.0520733	0.979953
3-Hydroxybutyric Acid	5.36027	0.194196	1.16668	0.743508	4.67364	0.190452	4.19359	0.278344
Succinate	8.63569	0.0415047	8.82045	0.0153608	3.44461	0.349551	-0.18476	0.96309
Alpha-Ketoglutaric Acid	-9.64823	0.0284083	0.132298	0.972383	-9.72609	0.0103957	-9.78053	0.0174865
Glycine	-18.0778	0.127377	2.6791	0.793831	-19.6545	0.0547073	-20.7569	0.0610201
Sarcosine	0.815847	0.663216	-0.112207	0.944583	0.881884	0.586086	0.928054	0.596654
Alanine	52.268	0.000148016	19.8385	0.100794	40.5924	0.000692416	32.4294	0.0130661
Cadaverine	12.0638	0.256147	9.52586	0.298063	6.45751	0.482617	2.53789	0.798976
Serine	-21.7831	0.0131019	5.13246	0.501295	-24.8037	0.000995604	-26.9155	0.000969193
Proline	-2.88695	0.578487	-3.56226	0.425861	-0.790458	0.860402	0.67531	0.88964
5-Aminovalerate	-19.3857	0.000100916	-3.54261	0.420187	-17.3008	5.81756e-05	-15.8431	0.00073973
Valine	-19.2783	0.000103976	-2.59717	0.553235	-17.7498	3.37146e-05	-16.6811	0.000351274
Threonine	-18.2279	0.000541252	-4.12208	0.372313	-15.802	0.000522535	-14.1058	0.0044832
Pipecolate	-17.3939	0.00763177	-1.48888	0.793214	-16.5177	0.00331136	-15.905	0.00920098
Leucine	-20.3069	0.00579029	1.44445	0.821885	-21.157	0.000825842	-21.7514	0.00152722
Iso-Leucine	-20.1561	0.000471482	-1.36721	0.787131	-19.3514	9.58454e-05	-18.7888	0.000499762
Asparagine	-17.6582	0.00306158	1.34441	0.796304	-18.4494	0.000315014	-19.0026	0.000625948
Glutamine	-5.3363	0.2887	2.02914	0.640016	-6.53051	0.132469	-7.36544	0.116975
Lysine	-16.6505	0.0731984	-2.00281	0.803425	-15.4718	0.0539858	-14.6477	0.0924689
Glutamic acid	7.38238	0.341948	5.09785	0.446393	4.38215	0.514451	2.28453	0.753729
Methionine	-14.3928	0.000710766	-2.11298	0.570853	-13.1493	0.000337049	-12.2798	0.00210156
Histidine	15.9447	0.0355252	0.688112	0.916705	15.5398	0.0175812	15.2566	0.0316012
Phenylalanine	-17.2163	0.0021353	1.05322	0.829898	-17.8361	0.000211774	-18.2695	0.000471864
1/3-Methylhistidine	8.47068	0.0521861	7.95094	0.0341617	3.79132	0.31701	0.519732	0.899347
Arginine	35.0938	0.0292478	-0.790618	0.954875	35.5591	0.0103983	35.8844	0.0170892
Tyrosine	-8.4218	0.0162307	-1.54707	0.611391	-7.51131	0.0131033	-6.87473	0.0365105
Cystine	4.2021	0.162399	2.8491	0.27206	2.52533	0.332322	1.353	0.631822
isoValeric Acid	5.44353	0.375656	1.53739	0.771706	4.53874	0.392969	3.90614	0.497324
Aminoisobutyrate	7.87476	0.468673	2.43597	0.794834	6.44112	0.49306	5.43879	0.593069
Betaine	3.36712	0.324262	0.28017	0.924258	3.20223	0.278103	3.08695	0.334413
Taurine	6.93957	0.117884	-3.66682	0.338637	9.0976	0.0171604	10.6064	0.010171
Aspartic Acid	-12.1011	0.000454311	-0.464385	0.878259	-11.8278	6.70974e-05	-11.6367	0.000311324
Carnitine	12.3136	0.00550513	3.35597	0.385088	10.3385	0.00706877	8.95765	0.0318446
Epinephrine	15.7455	0.00735481	3.72897	0.465933	13.5509	0.00763942	12.0165	0.0295192
Glycerate	-28.1201	0.000125142	1.13961	0.860068	-28.7908	4.47958e-06	-29.2597	1.8012e-05
N-AcetylGlycine	3.90264	0.389154	5.11326	0.189552	0.893345	0.819854	-1.21061	0.775613
D-Leucic Acid	-7.52871	0.0413525	-3.77101	0.237618	-5.30936	0.0968923	-3.7577	0.279077
Anthranilate	-2.72948	0.702185	-0.0636864	0.991738	-2.692	0.662695	-2.66579	0.689953
2-Hydroxyglutarate	-11.2426	0.28077	-1.01558	0.910108	-10.6449	0.237374	-10.227	0.294668
Homogentisate	-2.16476	0.801766	-2.27921	0.75893	-0.823376	0.912066	0.114456	0.988688
Xanthurenate	5.99317	0.131625	1.05077	0.759748	5.37476	0.117753	4.9424	0.184492
Pantothenate	12.8071	0.0360128	5.94194	0.261142	9.31009	0.0785409	6.86515	0.23213
Cystathionine	-8.50942	0.113991	0.192304	0.967057	-8.62259	0.0635873	-8.70172	0.084032
Tryptophan	-17.5227	0.0045752	-4.78694	0.374063	-14.7055	0.00595793	-12.7358	0.028523
L-Kynurenine	6.75727	0.106803	-0.443847	0.902529	7.01849	0.0522648	7.20112	0.0660449
3-Hydroxykynurenine	-3.14392	0.415756	-6.23462	0.0598075	0.525335	0.875157	3.0907	0.392736
Cytosine	-1.82582	0.672292	-3.79183	0.307126	0.405784	0.913439	1.96601	0.626554
Histamine	16.6686	0.0102494	3.63354	0.520034	14.5302	0.0096321	13.0351	0.0325483
Cytidine	1.67201	0.6885	-4.34308	0.22573	4.22804	0.240094	6.01509	0.122089
Uridine	-5.99267	0.312454	-3.4422	0.500983	-3.96684	0.439654	-2.55047	0.646521
Adenosine	5.0286	0.0829017	3.62911	0.146845	2.89276	0.249888	1.39948	0.607783
Inosine	30.7131	0.000708144	10.4196	0.189137	24.5808	0.00177113	20.2935	0.0178912
1-Methyladenosine	1.39751	0.724132	0.229442	0.946377	1.26248	0.712304	1.16807	0.75269
Guanosine	2.78713	0.598868	-1.8871	0.679312	3.89774	0.394533	4.67423	0.345547
1-Methylguanosine	10.9417	0.239538	14.2746	0.0740213	2.54071	0.752602	-3.33288	0.702521
GMP	2.60019	0.189859	0.996553	0.560556	2.01369	0.240556	1.60363	0.388516
Uracil	-4.71264	0.512267	-2.36102	0.703229	-3.32311	0.593125	-2.35162	0.726997
Adenine	5.55622	0.332526	-6.37761	0.196081	9.30963	0.0593278	11.9338	0.0252357
Hypoxanthine	6.7919	0.0790804	0.509812	0.878972	6.49186	0.0519668	6.28209	0.0827837
Oxypurinol	4.67986	0.285284	-0.811059	0.830076	5.15719	0.172747	5.49092	0.180054
Orotate	-6.62587	0.297034	-3.33527	0.54273	-4.66296	0.396284	-3.29059	0.580604
Allantoin	-2.1038	0.486747	-3.49473	0.178923	-0.0470524	0.985658	1.39093	0.623439
Urate	10.5508	0.173821	-0.594627	0.929304	10.9008	0.103693	11.1454	0.124569
Xanthosine	-1.87788	0.727783	4.63432	0.317973	-4.60531	0.322847	-6.5122	0.196155
CMP	6.91286	0.0308637	4.51944	0.102412	4.25304	0.12591	2.39342	0.42763
cGMP	-1.31509	0.558033	-0.300376	0.87663	-1.13831	0.557603	-1.01472	0.629308
AMP	1.57764	0.462792	1.66582	0.367883	0.597259	0.748008	-0.0881783	0.965064
IMP	1.46849	0.391763	1.91311	0.194549	0.342573	0.817458	-0.444615	0.782022
ADP	-8.69362	0.0264075	-5.80409	0.0862923	-5.27774	0.120528	-2.88953	0.433748
Choline	34.2932	0.000637541	1.2411	0.887998	33.5627	0.000101563	33.0521	0.000431579
Methylmalonate	1.42727	0.501381	0.163675	0.928731	1.33095	0.468339	1.2636	0.52494
4-Pyridoxic acid	6.81876	0.472284	5.34616	0.513029	3.67239	0.654525	1.4726	0.868409
Biotin	-2.17981	0.788423	-1.03093	0.882871	-1.57308	0.822777	-1.14888	0.87992
Pyridoxal-5-P	18.581	0.140892	3.33914	0.759473	16.6159	0.127692	15.2419	0.197342
Trimethylamine	7.85978	0.13901	9.0459	0.0474477	2.53601	0.582023	-1.18612	0.812133
Acetylcholine	1.92484	0.628118	-1.64284	0.631274	2.89171	0.399647	3.56769	0.337027
Glycerol-3-P	0.0454015	0.989403	-4.20678	0.151761	2.52121	0.393112	4.25218	0.182705
13-HODE	4.69877	0.33042	2.99174	0.4722	2.93805	0.48185	1.70703	0.706026
Arachidonate	-4.9451	0.472922	-1.97902	0.738953	-3.78039	0.525772	-2.96608	0.645789
Acetylcarnitine	5.91174	0.0759291	4.43487	0.122643	3.30169	0.253027	1.47687	0.637363
Myristic Acid	5.79067	0.476912	-5.65686	0.419758	9.1199	0.194271	11.4475	0.132006
Margaric Acid	0.419517	0.951159	-6.30829	0.28407	4.13213	0.484984	6.72781	0.293203
Linoleic Acid	-4.81504	0.166332	-2.93162	0.328673	-3.0897	0.305005	-1.88342	0.564054
Linolenic Acid	6.65167	0.244945	4.80912	0.329421	3.82136	0.440342	1.84254	0.731333
Sorbitol	-13.0149	0.00182378	-3.33257	0.360903	-11.0536	0.00220949	-9.6823	0.013779
Glyceraldehyde	-8.46433	0.0330576	-6.76372	0.0482467	-4.48369	0.19366	-1.70061	0.649649
Inositol	2.62459	0.717321	-2.7595	0.658526	4.24864	0.497659	5.3841	0.427218
Glucoronate	8.04375	0.229686	-2.47573	0.668417	9.50078	0.100137	10.5195	0.0926283
Lactose	-1.15895	0.422024	-1.03483	0.405211	-0.549927	0.65971	-0.124125	0.926888
Sucrose	3.03746	0.461613	3.10633	0.381928	1.2093	0.734795	-0.0688676	0.985787
Ornithine	1.91816	0.593632	-2.42579	0.433165	3.34581	0.281059	4.34396	0.195793
Citrulline	-0.376026	0.911033	-1.24448	0.667616	0.356388	0.902518	0.868458	0.782792
Malondialdehyde	9.75967	0.116443	2.84541	0.59647	8.08507	0.132676	6.91427	0.235625
Acetoacetate	0.639564	0.869375	1.97392	0.555501	-0.522144	0.876601	-1.33435	0.713947
Putrescine	-9.11565	0.0743444	-5.23371	0.235609	-6.03547	0.172699	-3.88194	0.418832
Agmatine	-14.0867	0.0424918	1.52923	0.799488	-14.9867	0.0122516	-15.616	0.0160092
Ribose-5-P	8.26308	0.0548927	-0.806604	0.828768	8.73779	0.0185313	9.06969	0.0240811
Geranyl Pyrophosphate	22.7109	0.0119738	7.7556	0.323278	18.1465	0.0204089	14.9553	0.0786639

## Sheet: Table C - AL mz linear model
	DR lifespan		AL lifespan		Residual lifespan		Delta lifespan			Table C. Statistical results for linear models of lifespan phenotypes as a function of AL metabolite abundance
Metabolites (AL)	Coef.	P-Value	Coef.	P-Value	Coef.	P-Value	Coef.	P-Value		bold = significant at FDR 1%
Pyruvate	4.24385	0.172961	1.95095	0.463643	3.09565	0.247267	2.29289	0.42608
Lactate	6.3077	0.159808	-2.19528	0.567313	7.59968	0.0478063	8.50297	0.0394027
Oxaloacetate	-19.9867	0.000167757	-4.06249	0.380085	-17.5959	0.000111514	-15.9243	0.00124518
PEP	10.1426	0.00211181	-0.481687	0.866124	10.4261	0.000210389	10.6243	0.000459337
D-GA3P	0.967301	0.737767	-2.05157	0.404709	2.17471	0.380058	3.01887	0.256826
Glucose	12.2345	0.0227892	1.17164	0.799857	11.545	0.0121638	11.0629	0.0257944
2-Phosphoglyceric Acid	9.51749	0.00409747	0.55787	0.845647	9.18916	0.00119442	8.95962	0.00340584
G1P, G6P, F6P, F1P	1.02019	0.759031	3.58779	0.20489	-1.09133	0.702247	-2.5676	0.402575
3-Hydroxybutyric Acid	5.23553	0.280146	2.00608	0.628108	4.0549	0.330036	3.22945	0.47103
Succinate	-3.26548	0.373278	1.38731	0.657761	-4.08195	0.194164	-4.65279	0.168666
Alpha-Ketoglutaric Acid	-16.3965	0.000140946	-3.79131	0.312548	-14.1652	0.000127121	-12.6051	0.0016518
Glycine	-14.7576	0.192131	2.3642	0.806991	-16.149	0.0958117	-17.1218	0.100658
Sarcosine	-2.56027	0.223895	-1.44154	0.422725	-1.71189	0.343927	-1.11874	0.565586
Alanine	49.4026	0.00101941	12.2709	0.346426	42.1808	0.00108768	37.1317	0.00784701
Cadaverine	7.12259	0.564791	-3.27121	0.756664	9.04779	0.393933	10.3938	0.362436
Serine	-22.8552	0.00160871	4.27136	0.49608	-25.369	3.71443e-05	-27.1266	4.14273e-05
Proline	-10.0588	0.250195	-6.23081	0.40419	-6.39182	0.395128	-3.82802	0.636112
5-Aminovalerate	-24.9721	0.000139225	-2.91809	0.609963	-23.2547	3.32003e-05	-22.054	0.000276215
Valine	-24.4456	9.17162e-05	-2.30201	0.673377	-23.0908	1.50896e-05	-22.1436	0.00012603
Threonine	-11.3955	0.128163	-10.777	0.0913797	-5.05294	0.433211	-0.618525	0.928993
Pipecolate	-21.9676	0.00236648	3.36362	0.590644	-23.9472	9.74212e-05	-25.3312	0.000128335
Leucine	-35.4527	0.00301112	0.591727	0.954359	-35.8009	0.000449261	-36.0444	0.00104938
Iso-Leucine	-30.6949	0.000190161	-1.48752	0.83573	-29.8195	2.12912e-05	-29.2074	0.000117334
Asparagine	-21.026	4.80123e-05	-4.04847	0.370854	-18.6433	2.59233e-05	-16.9775	0.000411581
Glutamine	-17.3041	0.00104297	-5.0732	0.267063	-14.3183	0.0015974	-12.2309	0.0127031
Lysine	-28.9644	0.0215702	4.70309	0.664402	-31.7323	0.00319208	-33.6675	0.00364085
Glutamic acid	-10.329	0.285946	0.613328	0.940896	-10.6899	0.197909	-10.9423	0.220536
Methionine	-15.3969	0.0054179	4.62663	0.332505	-18.1198	0.000115211	-20.0235	7.26076e-05
Histidine	20.4976	0.0101575	7.17963	0.295477	16.2722	0.0176275	13.318	0.071987
Phenylalanine	-26.1997	0.00167289	0.633012	0.930175	-26.5722	0.000185912	-26.8327	0.000466016
1/3-Methylhistidine	2.07971	0.465396	2.06742	0.394784	0.862975	0.724367	0.0122892	0.996275
Arginine	2.00831	0.909165	15.7231	0.29419	-7.24521	0.63148	-13.7148	0.398186
Tyrosine	-6.77942	0.076158	-0.354595	0.913841	-6.57073	0.0449532	-6.42483	0.0686246
Cystine	0.577346	0.810245	-2.00311	0.328065	1.75624	0.394351	2.58046	0.244091
isoValeric Acid	4.11204	0.449699	1.16506	0.801915	3.42637	0.463132	2.94698	0.557496
Aminoisobutyrate	-0.327627	0.976842	-4.07161	0.672271	2.06863	0.830917	3.74398	0.719313
Betaine	-9.1752	0.0575025	-6.36437	0.123186	-5.42958	0.191752	-2.81083	0.530636
Taurine	8.45538	0.1001	-3.53363	0.422002	10.535	0.0164692	11.989	0.0110659
Aspartic Acid	-12.7354	1.28495e-05	-1.7609	0.492358	-11.6991	2.72716e-06	-10.9745	5.00523e-05
Carnitine	10.4785	0.0315559	5.31035	0.203667	7.35324	0.0795699	5.16819	0.253258
Epinephrine	7.3357	0.0968712	-1.34164	0.722997	8.12529	0.0316696	8.67734	0.0329052
Glycerate	-19.5756	0.00192172	2.95718	0.588358	-21.316	7.08003e-05	-22.5328	9.5373e-05
N-AcetylGlycine	-2.35681	0.587948	0.425534	0.908738	-2.60725	0.484898	-2.78235	0.488296
D-Leucic Acid	-5.08655	0.187869	-0.544043	0.869204	-4.76637	0.150355	-4.54251	0.202807
Anthranilate	0.581765	0.921643	4.53432	0.36817	-2.08681	0.680982	-3.95255	0.468792
2-Hydroxyglutarate	-24.6805	0.00635252	-2.56166	0.74278	-23.1729	0.00277143	-22.1189	0.00811567
Homogentisate	6.62267	0.213498	0.664676	0.883916	6.23149	0.172493	5.95799	0.225498
Xanthurenate	5.73551	0.168294	-0.101689	0.977225	5.79536	0.104469	5.8372	0.128587
Pantothenate	19.1636	0.00291135	6.89885	0.214338	15.1034	0.00639284	12.2647	0.0405293
Cystathionine	-7.04244	0.174366	-2.98423	0.50079	-5.28614	0.235283	-4.05821	0.397408
Tryptophan	-26.9238	0.000201417	0.986174	0.875923	-27.5041	7.9462e-06	-27.9099	2.68124e-05
L-Kynurenine	10.1371	0.0572107	0.892037	0.845351	9.61213	0.0354405	9.24508	0.0603446
3-Hydroxykynurenine	-1.36311	0.733149	-6.13445	0.0706323	2.24718	0.512417	4.77133	0.195024
Cytosine	7.93142	0.155347	1.15221	0.809384	7.25331	0.129934	6.77921	0.188567
Histamine	15.1976	0.0111252	6.4364	0.211069	11.4096	0.0267735	8.76123	0.115213
Cytidine	12.6405	0.0221144	2.00407	0.673109	11.4611	0.0155454	10.6365	0.0372816
Uridine	-2.46929	0.69636	4.7049	0.382927	-5.23826	0.334263	-7.17419	0.218423
Adenosine	3.02086	0.476501	3.31491	0.35949	1.06995	0.769107	-0.294042	0.940216
Inosine	25.0082	0.00632058	2.03838	0.796521	23.8085	0.00239009	22.9698	0.00660242
1-Methyladenosine	4.00733	0.347815	-3.02813	0.405741	5.78946	0.113157	7.03545	0.0731365
Guanosine	3.57144	0.342389	3.65274	0.254657	1.4217	0.660097	-0.0813014	0.98135
1-Methylguanosine	-2.50041	0.777702	3.50096	0.643011	-4.56083	0.548414	-6.00138	0.462662
GMP	2.18153	0.285399	1.30223	0.455151	1.41514	0.419889	0.879309	0.641438
Uracil	9.10561	0.159647	3.74101	0.499261	6.90392	0.214536	5.3646	0.370421
Adenine	0.249403	0.967283	-0.0379649	0.99416	0.271747	0.958481	0.287368	0.959176
Hypoxanthine	17.2413	0.0108157	-3.64058	0.53215	19.3839	0.000769504	20.8819	0.000753534
Oxypurinol	11.3515	0.058848	-0.907108	0.860303	11.8854	0.0208363	12.2586	0.0267842
Orotate	5.60075	0.334209	8.12694	0.0994814	0.817809	0.869716	-2.5262	0.637474
Allantoin	-1.41088	0.628475	-3.39983	0.170524	0.590012	0.813704	1.98894	0.459784
Urate	10.4864	0.0487877	0.482359	0.915903	10.2025	0.0252695	10.004	0.0416554
Xanthosine	3.77486	0.490326	0.403552	0.931162	3.53736	0.451393	3.37131	0.504626
CMP	6.45702	0.0183408	3.93166	0.0936924	4.14312	0.0790855	2.52536	0.321265
cGMP	-4.13951	0.181175	-3.32461	0.208195	-2.18288	0.412261	-0.814896	0.776158
AMP	2.2382	0.426589	1.44617	0.547206	1.38709	0.56618	0.792029	0.760773
IMP	1.76049	0.379138	2.08219	0.222151	0.535063	0.755769	-0.321698	0.861974
ADP	-10.4717	0.00132625	-0.531872	0.850851	-10.1586	0.000267335	-9.93979	0.000954173
Choline	34.1853	0.0013301	-5.31645	0.564705	37.3142	3.71573e-05	39.5017	4.98782e-05
Methylmalonate	0.0886112	0.971674	-1.70382	0.422996	1.09136	0.610284	1.79243	0.43613
4-Pyridoxic acid	13.0171	0.216989	-8.43699	0.348713	17.9825	0.0460874	21.4541	0.0266975
Biotin	8.55708	0.297284	8.94653	0.20104	3.2918	0.640918	-0.389445	0.959095
Pyridoxal-5-P	8.61321	0.55037	-11.0641	0.368132	15.1248	0.221002	19.6773	0.138302
Trimethylamine	8.46783	0.173213	3.14314	0.554379	6.618	0.215225	5.32469	0.354381
Acetylcholine	-0.0141086	0.996637	-0.472104	0.868654	0.263738	0.92686	0.457996	0.882167
Glycerol-3-P	5.85889	0.167315	-1.23468	0.733735	6.58554	0.0699707	7.09357	0.0695386
13-HODE	3.75303	0.428098	1.90338	0.637758	2.63284	0.517386	1.84966	0.672502
Arachidonate	2.44241	0.732155	4.38612	0.470904	-0.138952	0.981907	-1.94372	0.767989
Acetylcarnitine	2.27094	0.389199	3.89783	0.0820441	-0.0230391	0.99189	-1.62688	0.504243
Myristic Acid	18.6074	0.0414312	-6.08741	0.436793	22.19	0.00436023	24.6948	0.00314985
Margaric Acid	5.8556	0.286549	-7.66833	0.100964	10.3686	0.0269966	13.5239	0.00709815
Linoleic Acid	-2.36933	0.46657	-2.12066	0.444865	-1.12127	0.688322	-0.248675	0.934092
Linolenic Acid	8.20934	0.182367	3.11705	0.553713	6.37487	0.227953	5.09229	0.371035
Sorbitol	-9.1739	0.0354267	-0.63945	0.864482	-8.79757	0.0185725	-8.53445	0.0340281
Glyceraldehyde	-0.963934	0.854356	-1.84327	0.680642	0.120882	0.978608	0.879334	0.856074
Inositol	2.56013	0.698327	-5.52813	0.325907	5.81359	0.304538	8.08826	0.183607
Glucoronate	7.8802	0.197303	1.48897	0.775753	7.0039	0.181835	6.39124	0.257676
Lactose	-1.91257	0.262744	-0.210816	0.885161	-1.7885	0.222297	-1.70175	0.280513
Sucrose	0.856815	0.797486	0.0284795	0.992023	0.840054	0.769462	0.828336	0.788162
Ornithine	1.51372	0.636145	0.588509	0.829329	1.16737	0.67085	0.925212	0.754175
Citrulline	-2.25926	0.526446	-1.55557	0.609227	-1.34376	0.66085	-0.703689	0.830878
Malondialdehyde	7.71556	0.137272	1.6994	0.70214	6.71542	0.131852	6.01616	0.209927
Acetoacetate	-0.500245	0.88451	-2.24213	0.444926	0.81931	0.781661	1.74188	0.58364
Putrescine	-6.86631	0.113498	-1.49811	0.686737	-5.98463	0.108029	-5.3682	0.180673
Agmatine	-18.1132	0.00545352	1.1826	0.833592	-18.8092	0.000720844	-19.2958	0.00128177
Ribose-5-P	20.7225	0.00104998	-1.4434	0.79252	21.572	6.14218e-05	22.1659	0.000133626
Geranyl Pyrophosphate	9.8359	0.245383	-2.66598	0.712584	11.4049	0.115978	12.5019	0.109074

## Sheet: Table D - Delta mz linear
	Residual lifespan			Table D. Statistical results for linear models of lifespan phenotypes as a function of delta metabolite (DR - AL metabolite)
Metabolites (delta)	Coef.	P-Value		bold = significant at FDR 5%
Pyruvate	-2.03222	0.366949
Lactate	-4.0442	0.18942
Oxaloacetate	4.08547	0.392227
PEP	-7.00654	0.00616318
D-GA3P	-1.77125	0.377936
Glucose	2.68847	0.622468
2-Phosphoglyceric Acid	-6.6246	0.0116569
G1P, G6P, F6P, F1P	0.582464	0.761101
3-Hydroxybutyric Acid	4.37024	0.312903
Succinate	2.9459	0.286814
Alpha-Ketoglutaric Acid	3.22251	0.337722
Glycine	-2.82995	0.767266
Sarcosine	2.8681	0.0748225
Alanine	11.2073	0.332715
Cadaverine	-0.32787	0.966358
Serine	8.42943	0.180369
Proline	1.73624	0.702881
5-Aminovalerate	-6.26646	0.225997
Valine	-5.54379	0.280557
Threonine	-13.9022	0.00128129
Pipecolate	0.816033	0.893198
Leucine	-12.1104	0.0953314
Iso-Leucine	-8.14087	0.166341
Asparagine	5.78584	0.195216
Glutamine	3.8405	0.310605
Lysine	-2.2631	0.786521
Glutamic acid	8.18267	0.16915
Methionine	-2.27734	0.573132
Histidine	1.54109	0.786119
Phenylalanine	-10.125	0.0684171
1/3-Methylhistidine	0.906278	0.73713
Arginine	30.2721	0.00448494
Tyrosine	-3.28414	0.3588
Cystine	-0.711143	0.677845
isoValeric Acid	2.11184	0.703782
Aminoisobutyrate	7.59713	0.361969
Betaine	4.79001	0.0662692
Taurine	3.51615	0.56237
Aspartic Acid	3.73882	0.184672
Carnitine	4.14797	0.338648
Epinephrine	-1.13131	0.771404
Glycerate	0.998767	0.863998
N-AcetylGlycine	3.57366	0.285314
D-Leucic Acid	-2.21877	0.451196
Anthranilate	0.381098	0.937286
2-Hydroxyglutarate	14.2624	0.0395247
Homogentisate	-6.83598	0.115778
Xanthurenate	0.858157	0.891837
Pantothenate	-2.72762	0.562469
Cystathionine	-4.33732	0.303069
Tryptophan	6.28926	0.323395
L-Kynurenine	3.03414	0.445067
3-Hydroxykynurenine	-3.74543	0.419237
Cytosine	-1.40196	0.704139
Histamine	0.0637222	0.99053
Cytidine	-0.213512	0.954499
Uridine	2.74701	0.567016
Adenosine	3.32485	0.19615
Inosine	2.74039	0.71892
1-Methyladenosine	-4.74411	0.345079
Guanosine	0.276032	0.928685
1-Methylguanosine	8.72654	0.27021
GMP	0.635617	0.738283
Uracil	-6.47013	0.302586
Adenine	7.4474	0.0895999
Hypoxanthine	2.08372	0.598816
Oxypurinol	1.10841	0.791236
Orotate	-3.5172	0.434967
Allantoin	-0.594208	0.784614
Urate	-5.04497	0.241298
Xanthosine	-5.62837	0.134732
CMP	-0.754856	0.77497
cGMP	0.626201	0.742616
AMP	0.0469116	0.982003
IMP	-0.70759	0.695399
ADP	6.42504	0.041252
Choline	5.61732	0.537583
Methylmalonate	0.636226	0.694597
4-Pyridoxic acid	-2.70988	0.710772
Biotin	-1.45138	0.830381
Pyridoxal-5-P	6.0314	0.543732
Trimethylamine	-4.80833	0.270259
Acetylcholine	2.45343	0.499855
Glycerol-3-P	-2.98476	0.262538
13-HODE	1.68234	0.744867
Arachidonate	0.108259	0.980939
Acetylcarnitine	3.6224	0.177065
Myristic Acid	-5.75546	0.341748
Margaric Acid	-6.1405	0.248406
Linoleic Acid	-3.92809	0.388615
Linolenic Acid	-2.41399	0.718157
Sorbitol	-2.92589	0.470402
Glyceraldehyde	-7.10068	0.0288167
Inositol	-0.963591	0.879145
Glucoronate	3.89596	0.442125
Lactose	0.548039	0.598168
Sucrose	-1.82557	0.531197
Ornithine	1.35572	0.592332
Citrulline	1.17941	0.674036
Malondialdehyde	0.0714889	0.989623
Acetoacetate	-0.873394	0.751767
Putrescine	-1.25547	0.686914
Agmatine	4.13648	0.399764
Ribose-5-P	-0.479544	0.904002
Geranyl Pyrophosphate	6.90239	0.295409

## Sheet: Table E Gene Network Stats
AL or DR Network?	GWAS Pheno	Gene	Score		Table E. Gene scores for AL and DR bipartite networks
AL	Oxaloacetate	SelT	2.6e-05
AL	Leucine	Ddc	9e-06
AL	Iso-Leucine	Ddc	3e-05
AL	Iso-Leucine	CCHa2-R	2.5e-05
AL	Methionine	CCHa2-R	1e-05
AL	Phenylalanine	Ddc	1.7e-05
AL	Phenylalanine	CG12617	2.4e-05
AL	Phenylalanine	CG13046	2.5e-05
AL	Tryptophan	sqd	1.9e-05
AL	Tryptophan	CG10841	1.1e-05
AL	Hypoxanthine	jeb	8e-06
AL	PEP	CG5191	1.3e-05
AL	PEP	Vps15	2e-06
AL	2-Phosphoglyceric Acid	Vps15	1e-06
AL	Alanine	z	1.2e-05
AL	Alanine	CG43143	4e-06
AL	Serine	CCHa2-R	8e-06
AL	Serine	CG43667	1.5e-05
AL	Serine	CG43668	1.2e-05
AL	Serine	CG43677	1.1e-05
AL	Valine	CCHa2-R	3.1e-05
AL	Pipecolate	CCHa2-R	2.3e-05
DR	Methionine	CCHa2-R	9e-06
DR	Phenylalanine	Ddc	5e-06
DR	Phenylalanine	CG13046	2.9e-05
DR	Phenylalanine	CG12617	1.5e-05
DR	Alanine	z	1e-05
DR	Alanine	CG43143	3e-06
DR	Serine	CG43667	1.3e-05
DR	Serine	CCHa2-R	9e-06
DR	Serine	CG43677	1.7e-05
DR	Serine	CG43668	2.1e-05
DR	5-Aminovalerate	CCHa2-R	2.5e-05
DR	Valine	CCHa2-R	2e-05
DR	Leucine	Ddc	1.8e-05
AL and DR	rLifespan	CG6231	2.6e-05
