# Supplementary material for: Correction: Genetic and metabolomic architecture of variation in diet restriction-mediated lifespan extension in Drosophila
Source: PLoS Genet. 2022 Apr 27;18(4):e1010199. doi: 10.1371/journal.pgen.1010199 (PMC9045613; doi:10.1371/journal.pgen.1010199)
Supplement: S1 Dataset — (CSV) [file pgen.1010199.s003.csv]

Genotype	diet	Pyruvate	Lactate	Oxaloacetate	PEP	D-GA3P	Glucose	2-Phosphoglyceric Acid	G1P, G6P, F6P, F1P	3-Hydroxybutyric Acid	Succinate	Alpha-Ketoglutaric Acid	Glycine	Sarcosine	Alanine	Cadaverine	Serine	Proline	5-Aminovalerate	Valine	Threonine	Pipecolate	Leucine	Iso-Leucine	Asparagine	Glutamine	Lysine	Glutamic acid	Methionine	Histidine	Phenylalanine	1/3-Methylhistidine	Arginine	Tyrosine	Cystine	isoValeric Acid	Aminoisobutyrate	Betaine	Taurine	Aspartic Acid	Carnitine	Epinephrine	Glycerate	N-AcetylGlycine	D-Leucic Acid	Anthranilate	2-Hydroxyglutarate	Homogentisate	Xanthurenate
line_101	AL	-0.086447164	-0.124606083	0.156133069	-0.082983846	-0.257297511	-0.140926603	0.124925852	-0.325123423	-0.243050344	0.026950711	0.022786242	0.082964244	-0.207568547	0.059199818	-0.103651841	0.080735731	0.043677406	0.165217212	0.1664468	0.173639496	0.124401093	0.082603001	0.106028757	0.162566285	0.006973529	0.084455316	0.140968528	0.153941173	-0.130093937	0.104120216	0.268584753	0.034753387	0.116961327	-0.032063925	-0.190789027	-0.144482388	-0.04491654	-0.14003299	-0.097534024	0.321573059	-0.360808514	0.016604324	-0.198542638	0.01217991	-0.174578694	0.068741033	0.002391079	-0.187798584
line_101	DR	0.186759151	-0.37074496	-0.056148106	-0.163014032	-0.601574167	-0.048673982	-0.25268779	0.472632037	0.03277787	0.240642471	0.061521461	-0.054348848	-0.617034016	0.065369921	0.184135763	0.039343873	0.0247455	-0.104738642	-0.10808425	-0.167525502	-0.099412218	0.015522059	-0.036393301	-0.017446825	0.118481981	-0.030560472	-0.073877812	-0.022075239	0.239856876	0.025912494	0.622724308	0.093563191	-0.266789386	0.581883779	-0.115101289	0.100674404	0.07105022	0.277452605	-0.120888781	0.115570578	0.305248179	-0.07298324	-0.021168408	-0.273842292	0.126013754	-0.045391756	-0.163613842	0.192920391
line_105	AL	-0.236446374	0.122784725	-0.023013443	0.088510759	-0.003383221	-0.15852478	0.195435652	-0.074919156	0.036708285	0.010176118	-0.087845553	0.038574459	-0.296450402	-0.042094633	-0.045455678	-0.073006251	-0.043800704	0.037504083	0.006496574	0.214782365	0.028472555	0.021500142	0.035860788	-0.046712312	-0.062435268	0.011180614	-0.031725814	0.020744094	0.043467668	0.02380082	-0.345977435	-0.043727505	0.344643134	0.180007913	-0.172013246	-0.051943241	0.133947741	0.007899006	0.009713843	-0.097285148	0.246845086	-0.057970912	0.278942948	0.148748645	0.145917947	-0.040428554	0.096190937	-0.129583239
line_105	DR	0.079502582	-0.01390783	-0.093836268	-0.112497597	-0.065675432	0.093316721	-0.132149594	0.530449585	0.030497102	0.316211399	-0.054835477	0.005037852	-0.134465402	0.053269879	0.078011409	0.015452741	0.083579879	0.006144364	-0.034879824	-0.15982185	-0.023547471	0.054452152	-0.009853246	-0.052878924	0.016503924	0.029994154	0.041802952	-0.037126459	0.098157854	0.030954578	0.113207427	0.058614199	0.059515203	-0.230752646	0.022021477	0.05645582	-0.035924777	0.116681955	-0.086388194	-0.209144207	0.226610375	-0.021541468	0.067043362	0.076939323	0.05754288	0.033453671	-0.123625694	0.037962102
line_109	AL	0.055585198	-0.051307141	-0.032903426	0.622429601	0.536455176	-0.019731757	0.611262367	-0.000701254	-0.134219776	-0.24416436	-0.242782466	0.02926479	0.082233825	-0.045511968	-0.067143164	-0.149863965	-0.116059892	-0.039069114	-0.048997776	0.01013333	0.004261129	-0.117637689	-0.099464367	-0.02750657	-0.224349239	-0.019228554	0.012605284	-0.084484918	-0.23144491	-0.10901488	-0.359624011	-0.029660973	0.215936632	0.37018811	-0.046113066	-0.054373433	-0.215128914	0.09525243	-0.414723327	0.165980862	-0.030201384	-0.142498789	-0.205880439	-0.263097382	-0.448807025	-0.082716496	0.297227245	-0.022457744
line_109	DR	0.04097652	0.033459467	-0.12960403	0.457500558	-0.266612626	0.068466472	0.448638313	0.285494959	-0.038059642	-0.113000626	-0.2023561	-0.086170629	-0.585306194	0.006104816	0.021801988	-0.101209089	-0.057599114	-0.19666714	-0.22319332	-0.289982848	-0.102605399	-0.08926118	-0.131556881	-0.154248599	-0.151177288	-0.057335072	-0.02924998	-0.133394447	-0.127125127	-0.121226911	0.113770645	-0.03122659	-0.068354671	0.496854881	0.084341135	-0.100487275	0.253035307	0.356095575	-0.286751989	-0.135761818	0.174672595	-0.102764407	-0.056770415	-0.468397359	-0.27608021	-0.030461556	-0.214819641	0.315961336
line_129	AL	0.033963073	0.082457693	0.293949335	0.278248865	0.430676491	-0.110129194	0.446948699	-0.265263739	-0.313377989	0.00282425	0.255299292	0.051090555	-0.170005739	0.011951788	-0.177071784	0.012134073	0.034733236	0.159791222	0.132821426	0.134816207	0.06315827	0.077979609	0.102759972	0.257826686	0.257215198	0.02601054	0.053905654	0.081046078	-0.075556056	0.069114653	-0.551612905	-0.037189308	0.298802467	0.297477468	-0.127943933	-0.215060451	-0.134729015	-0.169281002	-0.03107166	0.152520985	-0.184336067	0.000681953	-0.122586138	0.036219342	-0.028433029	-0.03073978	0.018220174	-0.193699394
line_129	DR	-0.112460395	0.154338971	0.018222778	0.415908859	0.224858481	-0.177701544	0.377419945	0.695335364	-0.102468909	-0.041805627	0.355893067	-0.177707884	0.242627323	-0.094209391	-0.05391624	-0.063394944	0.099194766	-0.148003318	-0.114981393	-0.127904558	-0.114617938	-0.065821944	-0.092864386	0.003421001	0.328607989	-0.090384543	-0.024572198	-0.105289074	-0.015405563	-0.065653372	0.132511141	0.014230425	-0.092151238	0.277216987	-0.199776347	0.012433186	-0.357640932	0.100386511	0.071981737	-0.150619466	-0.078128439	0.011963115	0.015619292	-0.11715563	0.114555424	0.015298349	-0.118232451	0.155161179
line_136	AL	0.161966493	-0.217079927	-0.044500489	-0.511370709	-0.047564032	0.034835982	-0.532304039	0.124429393	0.176069616	0.161482961	-0.105016867	-0.01196493	0.393238049	0.120696678	-0.116999563	0.015081266	-0.12303187	-0.012222699	-0.03493705	0.048122823	0.10262436	0.049269158	-8.98E-05	-0.08735264	0.00158678	0.102940343	0.178116945	0.045363817	0.105415671	0.04599573	0.064915063	0.07621398	0.102041843	-0.633761844	-0.00250634	-0.065466033	0.174594345	-0.181279259	0.20518277	0.102648335	-0.292052634	-0.059675637	-0.000603782	0.044919181	-0.035996862	0.078504188	0.019903712	-0.20281355
line_136	DR	0.366990219	-0.239100347	0.203168489	-0.418362712	-0.719331838	-0.107805207	-0.463171071	0.10466201	-0.05950513	-0.001059914	0.294781708	0.00545853	-0.046259657	0.067292743	0.134718678	0.090392705	0.278620114	0.014063417	0.031114086	-0.131310856	0.029362961	0.073790014	0.078901032	0.254708912	0.32841834	0.02569277	0.020507793	0.098063509	0.034898521	0.099626342	0.296414842	0.050545893	-0.078593171	-0.174723743	-0.205268899	0.134165798	-0.294525585	0.032619446	-0.057902513	0.057231117	0.267364084	0.049557784	-0.288775499	-0.136297838	-0.004507331	-0.021567271	0.014526536	0.016587615
line_138	AL	-0.252118425	0.339290275	-0.036104077	0.410808952	0.279237084	0.064499353	0.436855722	-0.362366377	-0.019495264	-0.226020094	-0.293653579	0.039510819	-0.170936947	-0.109951786	-0.211036174	-0.084443071	-0.152545164	0.01991995	0.021285647	-0.002781367	-0.03790456	-0.040988736	-0.007685799	-0.084013663	-0.319958361	-0.063360519	-0.120205391	0.045921411	-0.052934675	-0.029245175	-0.504282299	-0.237410669	0.279683834	0.05122996	0.167407956	-0.114239291	0.046838832	-0.002410377	0.333508212	0.007179916	0.098828396	-0.071957274	0.590725469	0.145821134	-0.011671588	-0.084072467	0.205804202	-0.086775536
line_138	DR	-0.091565167	-0.143164782	-0.041000856	0.259129589	0.098573925	0.13220288	0.342291001	-0.27057817	-0.201633703	-0.05470634	-0.19504387	0.003858402	-0.134620557	-0.068493732	-0.047698436	0.018296924	-0.108327748	0.029373444	0.030015075	0.050270487	0.054278532	0.000260188	0.015962055	0.013841079	-0.152297362	0.006328236	0.044899723	0.074260951	0.059498541	0.005463295	0.400785511	-0.030480471	0.306439483	-0.159446557	0.18154011	0.015815024	-0.477547767	0.118391815	0.229767452	0.262734064	0.248207773	-0.025892374	-0.131128623	-0.291270864	0.092622191	0.039481614	-0.18965337	-0.018078083
line_142	AL	-0.058325713	0.163264383	0.152655827	0.37599368	0.187509149	-0.089304914	0.4236594	-0.544050918	-0.031637079	-0.216942143	0.170678889	0.030029977	-0.490820695	-0.108564098	-0.108427028	0.029818429	-0.079489134	0.090042189	0.09178711	0.053131299	0.036739029	-0.026992161	0.027968467	0.111532032	0.040062673	-0.050179328	-0.021320338	0.065645727	-0.064244966	0.000802739	-0.381472034	-0.092228069	0.151251854	-0.125873163	0.017533323	-0.082327118	-0.040952796	-0.156482665	-0.000402059	0.016360011	0.024205515	0.063767399	-0.042608529	0.125191649	0.081042091	0.03715266	0.101113864	0.010154728
line_142	DR	0.3978432	-0.245963508	0.076460803	-0.059793204	-0.077154629	-0.077533019	-0.029045513	0.946333826	-0.104779023	-0.087485623	0.317260144	-0.040588872	-0.193921545	-0.092813684	0.004289833	0.04538553	0.004992927	0.053785821	0.047638574	0.03669552	-0.048522802	0.053424061	0.060346661	0.082152746	0.230899025	-0.024706973	-0.132250942	0.096743093	0.01888575	0.053313202	0.345939534	-0.048237274	-0.002535646	0.174246385	0.002100025	0.005539479	-0.192850644	0.10623902	0.032274222	-0.147323181	0.029684698	0.073673801	-0.170991731	-0.211028595	0.189935202	-0.099348387	-0.177106025	0.19225988
line_149	AL	-0.084329166	0.027112801	0.114618134	0.334098359	0.179116322	-0.002299752	0.469244444	-0.441170291	-0.188161521	-0.222813931	-0.035742187	0.020009321	0.357300938	-0.011759512	-0.135468358	0.014479474	0.014998443	0.089498634	0.094660117	0.137405229	0.083889652	-0.004551536	0.049897387	0.120306642	-0.042346533	0.031233833	0.012727793	0.076035626	-0.095463336	0.020464015	-0.185605587	-0.003702031	0.240845724	-0.007340873	-0.011010486	-0.112904457	0.033787907	0.041619293	-0.046686149	0.241696857	0.014105872	-0.01858951	-0.292644286	0.010083265	-0.060501641	-0.011110097	0.01257773	-0.2377814
line_149	DR	0.245853886	-0.072909475	0.058733205	0.114416039	-0.109616389	0.020547402	0.20828934	0.116180011	-0.006775167	0.116631314	0.107093465	0.005248288	-0.543311327	-0.012073737	0.097484903	0.087226861	0.011435947	0.099161931	0.144267574	-0.043953505	0.092712919	0.082102397	0.100659001	0.127085519	0.062851548	0.05050988	0.010304375	0.141694933	-0.102141203	0.105368816	0.49767061	0.010572929	0.188303787	0.140367906	0.090543608	0.212637743	-0.301739461	0.213294923	0.207975586	0.045508993	0.166638883	0.084335077	-0.098513787	-0.012197376	-0.02021141	0.016763762	-0.150521386	-0.092700991
line_153	AL	0.205251851	0.435133779	-0.006822597	-0.213760953	-0.34393243	-0.038624221	-0.089871635	-0.197697834	-0.055699415	-0.079100828	-0.223503209	-0.002361448	0.377247031	0.079649395	-0.221181656	0.048905916	0.049203559	0.04809501	0.03727785	0.207597995	0.001853352	0.019746372	0.044423853	-0.042188262	-0.187388129	0.007755427	-0.096196273	0.050978499	0.017832417	0.023366409	-0.17697992	-0.022378294	-0.415034638	-0.67405252	0.05352202	-0.304511584	0.075332339	-0.088319298	-0.409651249	0.283258036	-0.224823736	0.065143515	0.128499401	0.419055948	0.00122704	-0.147096453	0.057808782	0.003243024
line_153	DR	0.341171505	0.116382661	-0.072533203	-0.392479011	-0.55381769	-0.084939617	-0.267300593	0.789331813	0.16925466	-0.166058595	-0.168367474	-0.000882304	-0.821801013	0.077574585	0.058078303	0.009987674	0.12499211	-0.16382819	-0.138471776	0.034223498	-0.114015415	-0.022039214	-0.080329149	-0.106231016	-0.065243772	-0.038303357	-0.1949405	-0.106933049	0.13582985	-0.045681262	0.472776463	0.022159904	-0.458780429	-0.262120822	-0.084310279	0.08215926	-0.165409224	0.270020426	-0.294077437	0.242092086	0.103552267	-0.044257411	-0.06752489	0.019348144	0.089526065	-0.172985799	-0.180096345	0.248297356
line_158	AL	0.017672315	0.080553518	-0.01899747	0.388872486	0.252552888	0.106130755	0.298474998	-0.063877899	-0.05708408	-0.289210189	-0.057391047	0.072032562	0.064636937	-0.094998993	0.005835507	-0.018376611	-0.112206725	0.150913565	0.154605332	0.198591443	0.069887437	0.002993604	0.064094558	0.05639857	-0.092703271	0.012121299	-0.036588318	0.082800848	-0.084074226	0.03595803	-0.75588883	-0.043229884	0.371819351	0.191678233	0.195195898	-0.051963037	0.17345221	-0.049542973	0.040008191	-0.369189664	0.035745175	0.011383912	0.018552414	0.122198535	0.00919652	-0.015773649	0.001333771	-0.176646712
line_158	DR	0.167543566	-0.09471581	-0.128409395	0.002731995	0.012164431	0.188161598	-0.130157421	0.035440854	0.173056811	0.085660805	-0.036552272	-0.017538019	0.2918566	0.001227068	0.147409011	0.007916073	0.017416542	-0.030578842	-0.033813282	-0.098040749	-0.067300978	0.015304441	-0.004771428	0.026683941	0.026188091	-0.044855455	-0.02257649	-0.024955317	0.120988515	0.008254306	0.381696591	0.00363305	0.065955507	0.390682499	0.229181963	0.115510169	-0.047698733	0.208073224	-0.054146596	-0.831456768	0.303346937	-0.065206349	-0.077836434	0.007284939	0.070994066	-0.014033132	-0.109200192	-0.006367141
line_161	AL	-0.145655543	0.44534599	0.027213287	0.127758122	-0.099100652	-0.0239608	0.027344688	-0.443167387	-0.038563863	0.02492717	-0.044077993	0.111505272	0.084788575	0.058059426	-0.052510784	-0.035650409	-0.007913601	0.070314826	0.067672124	0.196194117	0.041635481	0.028591464	0.023375814	-0.050810995	-0.097393562	0.035836044	-0.015190852	-0.022966972	-0.216937014	0.01282854	-0.711673158	-0.071375761	-0.096320781	-0.366832507	-0.015895688	0.053695407	0.058215734	-0.166029161	-0.007037149	-0.526965622	0.053557244	0.003967416	0.231759916	0.242750871	-0.213169287	0.016392296	0.382300796	-0.158216576
line_161	DR	0.098539775	0.38521457	0.016889037	0.069583781	0.063603963	0.192984169	-0.004440797	0.238057918	-0.011677949	-0.033559361	0.020429751	0.02038815	-0.323505698	0.088175881	0.02135591	-0.037099754	0.044897138	-0.072650507	-0.082186127	-0.200039238	-0.019377663	-0.002199938	-0.011125688	-0.029837522	0.038222195	0.013050832	-0.117287795	-0.027886327	-0.047685191	0.007312412	0.142198923	0.009116827	0.025462288	-0.176844064	0.206574519	0.072183925	-0.485887011	0.036111585	-0.104367323	-0.347750246	0.085703413	-0.005267843	-0.013541256	0.001464582	-0.133029934	-0.116613524	-0.069345051	-0.017339499
line_176	AL	-0.197907576	0.400296392	0.161085086	-0.370246906	-0.001577519	0.021670746	-0.394140941	-0.327427368	-0.000516193	-0.126927975	0.061853719	0.084872664	0.57399153	0.012374875	-0.031995276	0.176298423	0.035221659	0.22714062	0.224743139	0.154035765	0.215082863	0.105419715	0.168582808	0.178132078	0.044965018	0.10515955	-0.027307217	0.253494316	-0.057893051	0.140468374	-0.093648961	0.006678889	0.303346998	-0.559839494	0.051844044	-0.098290168	0.161911273	-0.162624381	0.416652204	-0.184107344	-0.272640029	0.208582683	0.327788695	0.327201654	-0.014137979	0.024234702	0.110707696	-0.170545252
line_176	DR	0.290039214	0.20833235	-0.092826328	-0.299248574	-0.218946036	0.19589019	-0.504369307	0.004828062	0.268096672	0.260663305	-0.117164458	-0.004104946	1.123649585	0.151317644	0.198650524	0.030907686	0.095589749	-0.119695416	-0.112260355	-0.042834391	-0.083611876	0.038497251	-0.009493639	-0.045747494	0.01266925	-0.028235184	-0.317034523	-0.12213898	0.104074387	-0.004439063	0.481181427	0.034321713	-0.460237564	-0.364501068	0.113527625	0.158416217	0.105484647	0.221367685	-0.163779168	-0.567852707	0.083047714	-0.025046254	0.199137909	0.02500538	0.016617315	-0.140252375	0.017130631	0.173741072
line_177	AL	-0.081640085	0.352057951	-0.093636801	0.255431904	-0.005078747	0.041169996	0.224736704	-0.446958175	0.105454809	0.502874085	0.097381021	0.027729294	0.040443664	-0.067651904	-0.090437	-0.334868802	-0.025792139	-0.108770897	-0.106994139	0.182031602	-0.169859674	-0.16543002	-0.161148795	-0.166302451	0.079633616	-0.151088838	-0.042533449	-0.373125493	-0.089069843	-0.259180328	-1.005441706	-0.17722442	-0.405313965	0.474261695	0.044298236	-0.03046027	0.246794746	-0.026719401	-0.225491725	0.12436809	0.081983184	-0.228591977	0.578171505	0.54565343	-0.08088133	0.090915256	0.382878913	-0.000995486
line_177	DR	0.236492947	-0.065003364	-0.044107087	-0.261544509	-0.048344004	0.113231193	-0.302237245	-0.301362244	0.04759582	0.320521684	0.196903607	0.001373183	-0.254975647	-0.048690856	0.062082299	0.033292715	-0.019024358	-0.002620491	0.016093497	-0.019182209	-0.001373194	0.04740084	0.051176825	-0.016706283	0.13418453	-0.000214452	0.003562176	0.052533403	0.116602308	0.075121892	0.101033744	-0.004988908	-0.251558584	0.440304151	0.134535934	0.070885124	-0.220434602	0.185594007	0.075629217	-0.135634552	0.000629587	0.080395701	0.025518868	0.231127598	0.178974022	0.010372497	-0.119867718	0.224527253
line_181	AL	-0.411230157	-0.16471101	0.003576409	-0.106124214	-0.157510893	-0.172144983	-0.211544147	-0.272426768	0.095726819	-0.161707952	-0.078071878	0.046218162	-0.202959625	-0.021906401	0.050600363	0.005409153	-0.072297522	0.013154559	0.05573535	0.149517908	0.063477892	0.007891807	0.012056603	0.045433787	-0.06650283	0.027980601	0.089137824	0.016551324	0.072225276	0.022607104	-0.555871078	0.000844138	0.22389094	0.314346701	-0.123387605	0.044998467	0.132405911	0.206792474	0.137364983	-0.012261178	-0.137010201	-0.005483239	0.141670932	0.206816516	0.125534318	0.077040991	0.119549076	0.16920717
line_181	DR	0.014080692	-0.106366506	-0.201957819	-0.201110644	-0.307002316	0.132144431	-0.322276616	0.140804621	0.220654576	-0.106421725	-0.19454834	0.024849527	0.011269766	0.087133883	0.236405183	-0.077710786	-0.091910519	-0.138749258	-0.15995466	-0.157290335	-0.074811451	-0.050520365	-0.125709118	-0.221644941	-0.110059688	0.001308861	0.099896629	-0.139991886	0.20560593	-0.083477359	0.542605958	0.15316695	-0.097734244	0.562963206	0.046567309	0.224970059	0.237085124	0.559723087	-0.130685888	-0.241926957	0.084133844	-0.101417171	0.108981124	0.008317192	0.189648992	0.085918563	0.061661503	0.415387683
line_189	AL	0.015018874	-0.014170065	0.007301708	0.00908125	-0.400486872	-0.124538818	0.064515208	0.162546057	0.018888406	0.232512928	-0.088739821	-0.080443993	-0.558124243	0.033803142	-0.063547831	0.020245057	-0.078248193	-0.098226928	-0.09530447	-0.005712387	-0.006061592	-0.027514447	-0.051886676	0.002803072	0.028371389	0.009944853	0.079421157	-0.018830348	-0.163322748	-0.027943718	0.151856304	0.005675904	0.069307507	-0.234084831	-0.240346791	-0.10209326	0.140950713	0.116134642	-0.117506246	0.127604747	-0.088051122	-0.066170044	-0.100873676	-0.101334597	-0.350914774	-0.046880071	0.028508062	-0.016133076
line_189	DR	0.536564973	-0.194182522	-0.168950326	-0.14379636	0.340174034	0.101509949	-0.17266026	0.8357723	-0.086935335	0.330404868	0.0080126	-0.12325912	-0.423563445	0.09014607	0.05835726	-0.081317739	0.192902973	-0.147498803	-0.179267853	-0.204429927	-0.156783218	-0.015509995	-0.116546414	-0.178217526	0.079271258	-0.088123654	-0.050595775	-0.089151097	-0.127641314	-0.032022683	0.477909746	0.117446867	-0.207783694	-0.209246291	-0.118779915	0.105118559	-0.136536111	0.391499805	-0.218131466	0.066886619	-0.047461804	-0.155192194	-0.312697269	-0.058600357	-0.290992644	-0.096506681	-0.105061746	0.08257564
line_195	AL	-0.262079267	-0.06030753	0.273809722	0.005359194	0.577873369	-0.174256257	0.144990174	-0.617600403	-0.072367207	0.073717501	0.367759198	0.183047128	-0.009717614	-0.125189791	-0.05071206	0.229218501	-0.086917619	0.303927238	0.357392048	0.278498938	0.289667333	0.076155035	0.169817312	0.344292129	0.167803703	0.119577855	0.057101769	0.396856823	-0.067501954	0.155406716	-1.123668434	-0.022032666	0.521833378	-0.459205859	-0.005017551	-0.022593043	-0.129560617	-1.272321965	0.691505337	0.039858615	-0.077615981	0.264281112	0.016351781	0.401541617	0.138448265	0.222607426	0.247892061	-1.645828087
line_195	DR	0.141956406	0.20014628	0.117368268	0.135434354	0.108465738	0.110051431	0.190680908	0.591370587	-0.119609618	0.232665702	0.1752443	-0.046892511	-0.024082618	0.037781169	0.031209782	0.087233037	0.081592057	0.086065502	0.070627794	0.004220796	0.049408159	0.135483048	0.123924641	0.09069198	0.166181444	0.085219354	0.059528943	0.194133471	0.030506703	0.181949695	-0.09167707	0.069406127	0.230141955	0.075738941	0.089532544	-3.87E-05	-0.408072038	-1.356624305	0.22384283	-0.22273716	0.036299064	0.107347089	-0.113109752	-0.219967896	-0.095717347	0.052677683	0.083851967	-1.409644312
line_208	AL	-0.037216009	0.28069365	-0.072270046	0.203446509	-0.241863685	0.171672401	0.213656662	-0.131614232	-0.006260413	-0.137396181	-0.118778781	-0.127109993	0.466160809	0.096903041	-0.115894465	-0.086482569	-0.061897341	-0.18958148	-0.227445577	0.133097491	-0.232383266	-0.072121584	-0.150311868	-0.153714247	-0.029466051	-0.102725283	0.043255351	-0.177272706	0.222071478	-0.113114793	-0.181088488	-0.000488341	0.006432506	-0.029969859	0.0592599	-0.046578306	0.339942991	-0.082642589	-0.378428596	-0.182564656	-0.255822135	-0.123930319	-0.081341937	0.190979429	0.112184054	-0.042678267	-0.163044417	-0.10004986
line_208	DR	-0.960077661	0.137661509	-0.190468056	0.132918894	0.019119461	0.250043444	-0.071853374	1.058194889	0.271552534	1.044826713	-0.004593584	-0.096888904	0.082512594	0.052867389	0.228720447	-0.051323931	-0.055399672	-0.190010071	-0.211263881	-0.226399256	-0.235897359	-0.048444899	-0.125430673	-0.209402996	0.020813238	-0.137447171	0.015260747	-0.811243008	-0.019189425	-0.079641865	0.353945667	0.023025766	-0.190082119	0.455650115	0.250097513	0.047291946	0.11226222	0.158362636	-0.183815757	-0.285389185	0.024980613	-0.014414715	0.330965564	0.027315915	-0.023628428	-0.028857193	-0.073877328	0.011807784
line_21	AL	-0.238929211	0.025827659	0.071331885	0.373879926	-0.295795565	-0.462759698	0.492160126	-0.455981657	-0.136309229	-0.443730554	-0.151126906	0.018454336	-0.506853498	-0.032448573	-0.158294865	-0.033021539	-0.071282383	0.095347774	0.097626133	0.063320332	0.093040994	0.023909144	0.040880469	-0.029778111	-0.174558569	0.015435777	0.011728451	0.08385291	0.003772529	0.027188669	-0.440777395	-0.084162927	0.323473635	-0.107173569	-0.491069157	-0.285964987	0.042996067	-0.250435899	-0.012207985	0.024029341	-0.03549263	0.040902815	0.111468662	0.155084344	0.121737554	-0.017810091	0.076828766	-0.066658872
line_21	DR	-0.044683917	-0.041226919	0.066265503	-0.328525525	-0.230871479	-0.030944609	-0.277284471	0.029516614	0.091273166	-0.063497079	-0.170937627	-0.03461852	-0.171831386	0.066954013	0.013989435	0.066987075	0.034124933	0.059833102	0.037495166	0.010097537	0.049361224	0.112058375	0.113474915	0.005892333	-0.125655989	0.088182862	-0.028360632	0.112343047	0.130247604	0.1318683	0.291962515	0.044480583	0.080873447	0.060286403	-0.071803903	-0.09076249	-0.095295851	-0.036671865	0.089495056	-0.103128004	-0.143073515	0.098051072	0.047259506	-0.298010878	0.092713386	-0.107379729	-0.164973518	0.14983238
line_217	AL	-0.326698991	-0.035419229	0.030918884	0.075993975	-0.12492728	-0.232494341	0.082082553	-0.525405445	-0.020848789	-0.109425004	-0.044502151	0.169615144	-0.941318466	-0.066945126	-0.06016676	0.023777605	-0.075646035	0.119632888	0.152001442	0.087884685	0.055287404	-0.043430136	0.043871273	0.008955076	-0.09015962	-0.019242508	0.006278497	0.03746101	0.06290997	0.016763403	-0.481984151	-0.059522463	0.544495991	-0.623600534	-0.159563658	-0.034886762	-0.130398124	-0.077271126	-0.000790132	0.289639681	0.178816676	0.047787577	0.21730936	-0.131933717	0.28202071	0.029139066	0.227750349	0.006622625
line_217	DR	0.026011801	-0.089059583	-0.198552661	-0.094432893	-0.112451448	0.211879317	-0.154186231	0.04401273	-0.029216955	0.102981622	-0.10998364	0.040562346	-0.365373353	0.088720311	0.145697451	-0.10888947	0.079718642	-0.018496076	-0.077027842	-0.209816501	-0.110129213	-0.016982037	-0.058559428	-0.146042501	-0.106922255	-0.010523537	0.09670303	-0.183772078	0.192988718	-0.086696119	0.162974626	0.046483038	-0.146012757	0.508228001	0.168759883	0.022368519	-0.059228298	0.240548616	-0.284854024	0.061848917	0.213855727	-0.134897325	0.109072042	-0.575940109	0.181909654	-0.008273815	0.053530089	0.169088086
line_223	AL	-0.315609212	-0.048770694	0.089012866	0.273144152	0.477149515	-0.098325495	0.372499529	-0.208509242	0.069077971	-0.398440636	-0.200255985	0.02113007	0.542486493	-0.015924438	-0.028926702	0.133322841	-0.07584671	0.167669831	0.151718941	0.161385309	0.1326557	0.085750194	0.096233846	0.023022195	-0.14132171	0.073202976	0.002170051	0.134690518	-0.029060948	0.101738426	0.032282031	0.033222676	0.389085686	0.35035943	-0.092135147	-0.079964659	0.042749802	-0.049311708	0.30399449	0.269326904	-0.211757306	0.07111751	-0.030870758	-0.051078987	-0.070509389	-0.033891299	-0.044288397	-0.164943094
line_223	DR	-0.258162953	-0.141681984	-0.000575488	0.06918706	0.008059317	0.04698048	-0.000691459	0.146904618	0.315518517	-0.051091744	0.003127075	0.008089413	-0.654602454	-0.08562906	0.160968851	0.1366302	-0.145206178	0.050332301	0.092394801	-0.019985169	0.103705887	0.088857065	0.102711689	0.088289555	0.027516229	0.04576987	0.061336851	0.123694212	-0.075345047	0.110345401	0.535214506	0.020729657	0.185251488	0.442645133	0.121287613	0.092094316	-0.366749358	0.076630462	0.410460237	0.084906202	0.015334745	0.087436117	0.138310291	0.028111295	-0.065258344	0.078372887	-0.20362272	-0.026047879
line_227	AL	-0.383360865	0.23592386	-0.207777174	0.125004797	0.03212691	0.01937378	0.24969936	-0.342737155	-0.076368768	-0.625206824	-0.295013826	0.057799946	-0.389084188	0.041011772	-0.15202311	-0.253726731	-0.132469169	-0.146671399	-0.176452672	0.226058592	-0.123054986	-0.087020548	-0.099709937	-0.265363409	-0.302568772	-0.075715761	-0.085511541	-0.115724503	-0.001860664	-0.137563678	-0.490988368	-0.012312104	-0.019666565	0.370426806	-0.044816618	-0.115270086	-0.021411167	0.032891171	-0.148145008	0.071377283	0.22537628	-0.216795653	0.190741957	-0.104802951	0.006111037	-0.090400431	0.309505826	-0.0398197
line_227	DR	-0.166200381	-0.13525447	-0.123703116	0.066090403	0.468828796	0.164174443	0.093406621	-0.15052608	-0.096883953	-0.510350907	-0.119606084	0.03658755	-0.26741314	0.034740365	-0.013840604	-0.129947129	-0.125551415	-0.168914436	-0.21266927	-0.047706555	-0.101078648	-0.113426649	-0.1704988	-0.120350315	-0.033074328	-0.044927506	0.039613446	-0.136407102	0.180946382	-0.09778279	0.284634449	0.024106391	0.02430249	0.441346081	0.100249593	-0.001009385	0.204995687	0.094716398	-0.030600637	0.122362295	0.025793373	-0.17828844	0.088590068	-0.367323254	0.140165312	-0.010735664	-0.020613613	0.078100736
line_228	AL	-0.17338742	0.05847958	0.246509656	-0.021656821	0.196073656	-0.109408786	0.015165153	-0.339007669	0.096740218	-0.36325451	-0.019081642	0.078765713	0.150216589	-0.033374816	-0.032733815	0.136866131	0.121775793	0.283483924	0.315482487	0.278413197	0.173921553	0.116267908	0.245200569	0.255648016	-0.082976203	0.101566642	-0.019303543	0.291804398	-0.225903351	0.192551006	0.096957047	-0.013423222	0.356454247	-0.508216783	-0.060114749	-0.026147675	-0.024315975	-0.236588742	0.503603494	0.03170434	-0.162987878	0.178297863	-0.132272095	0.042353457	-0.1394596	0.048958123	-0.026365505	-0.250196515
line_228	DR	0.167851748	-0.088555076	0.041010839	-0.125341373	0.072759861	0.147164831	-0.298102131	-0.063020892	0.201262863	-0.137896901	0.032651133	-0.006966519	-0.41413991	0.009001578	0.172397141	0.075907525	0.135766826	0.139821505	0.149418463	-0.074507974	0.014403232	0.141866817	0.141950887	0.046437945	0.021701139	0.044459982	-0.030178618	0.08340978	-0.202050985	0.159196858	0.479813789	0.032839913	0.050425528	0.285393452	0.166423454	0.117624626	-0.189292453	0.05962393	0.329859259	-0.208153127	0.061067201	0.097199414	-0.136520856	-0.213732009	-0.236112824	-0.007567323	-0.072479587	-0.056239633
line_229	AL	-0.110207634	0.219382011	-0.12771854	0.071360553	-0.272666896	-0.040443106	0.050795768	-0.212456287	0.075410859	0.117946054	-0.338566043	0.066007538	-0.145342155	0.063708489	0.000875801	-0.037355314	0.083311657	0.052530864	0.071984512	0.114561884	0.019219445	-0.010570711	0.043312674	-0.079741492	-0.27841328	-0.010250587	0.020134826	-0.032934933	-0.01049087	-0.017890023	-0.049948418	-0.059924492	-0.074333507	-0.378170669	-0.021146935	0.062071524	0.129374115	-0.114475911	-0.045878049	0.203937557	-0.058524277	-0.060491672	0.126952311	0.181340515	-0.075339348	-0.027340983	0.134479309	-0.156761619
line_229	DR	0.158896337	0.164624355	-0.18786012	-0.105813988	-0.382991583	0.134084628	-0.172416327	0.616443085	0.165543262	0.145815244	-0.409746666	0.005015611	-0.233120207	0.126651647	0.248492898	-0.003943161	0.069564409	-0.118824886	-0.126824373	-0.205534315	-0.108710464	-0.004597056	-0.050478895	-0.181501694	-0.487975505	-0.048267415	-0.201056534	-0.059131711	0.122193759	-0.031343816	0.428405409	0.081644816	-0.314161478	-0.252450975	0.096088597	0.168647738	-0.03144196	0.147151077	-0.050785542	-0.094192648	0.021243979	-0.045711763	0.008136331	-0.112013788	0.02895338	-0.050104709	-0.112023163	0.198974965
line_233	AL	0.468123381	-0.265947706	0.013663587	-0.259319939	0.151708439	-0.027172666	-0.226383586	-0.213558481	0.029200069	0.434831476	-0.283047685	0.049395093	0.194206431	-0.027490701	-0.153814604	-0.144742309	0.006346418	0.005199452	-0.01051172	0.096286523	0.032282104	-0.016233502	0.027711094	-0.052839561	-0.259350919	0.013249264	-0.011715161	-0.035972448	-0.1707506	-0.028130439	-0.418901893	-0.0449093	0.049444533	-0.048604125	-0.113913989	-0.152947853	0.286871237	-0.094564291	-0.175867488	0.165704719	0.092150877	-0.177695761	-0.194162941	0.107976917	-0.215079446	-0.107765541	0.413339947	0.100228417
line_233	DR	0.021474892	-0.326403014	0.003515483	-0.126867548	0.119731018	0.171362646	-0.165626591	0.438976802	0.219827629	0.942307771	0.059465632	-0.056140004	-0.002872676	0.017035555	0.06369887	0.017624362	0.106536026	-0.002610429	0.021859971	-0.134994236	0.033062665	0.062302482	0.047204471	0.047571036	0.064882571	0.047081296	0.05414641	0.034456685	-0.176129047	0.064836473	0.13793156	0.036587656	0.042578315	0.360782108	0.160104257	0.082178573	-0.202738461	0.042829507	0.052764676	0.118639757	0.0287673	0.010711277	-0.174782633	-0.23137565	-0.307281138	-0.007648226	-0.247472948	0.271173703
line_235	AL	-0.093024113	0.014124671	0.026707383	-0.131530761	0.320466976	-0.109524996	-0.135736415	-0.161659105	-0.039619203	-0.103321949	-0.014573048	0.020753769	-0.500652339	-0.068615938	-0.066484654	0.02074535	-0.029959509	0.109134843	0.117135321	0.115603751	0.042613007	0.023011899	0.083473402	0.010863877	-0.065787929	0.014815009	0.020218047	0.070638574	-0.057547764	0.000994261	-0.410525083	-0.062905884	-0.018682085	-0.493427303	-0.065975442	-0.038625029	0.325913276	-0.108543386	0.317855509	0.31221903	-0.171759784	0.04965796	0.239165084	0.097198655	0.072630242	0.026898963	-0.070986026	-0.205128618
line_235	DR	0.080859361	-0.199651944	-0.041165097	-0.046707737	0.003863032	0.061405055	-0.165535354	0.060078492	0.123677994	-0.202017276	0.20049923	-0.041046296	-0.066952455	0.007071676	0.105926428	0.035066794	0.056190395	-0.073489564	-0.028103408	-0.139459087	-0.012769621	0.009097004	-0.00121923	0.02181698	0.212512331	0.004438585	0.001015776	0.042732064	0.164178849	0.000854803	0.387887249	-0.027774765	-0.236674578	-0.094806645	0.061216469	0.138713928	-0.312312582	0.13529512	-0.011435452	0.257772507	0.112492439	0.045750003	-0.045096865	-0.288064684	0.154295033	-0.030756876	-0.160798447	0.056055163
line_237	AL	-1.246793835	0.194580967	0.299847232	0.063823471	0.405822132	0.010099029	0.156068308	-0.224554365	-0.058348534	0.434748244	0.272681833	0.142041901	-0.30658317	-0.117758816	-0.153734459	0.160295986	-0.090147356	0.31475186	0.348279889	0.278001864	0.235218281	0.059432868	0.187897634	0.325078835	0.081922991	0.062242381	-0.054241257	0.190207712	-0.297618504	0.145473784	-0.068912168	-0.108002081	0.381341702	0.044055244	0.189371412	-0.147015072	-0.140422566	-0.34580295	0.528427141	-0.112227176	-0.432710519	0.282578429	0.286258122	0.233275864	-0.042961011	0.072799173	-0.110077787	-0.25868936
line_237	DR	0.120387868	-0.007863211	0.100363163	0.046743717	0.080973215	0.129964649	0.069970987	0.74885508	0.09039283	-0.401771922	0.154076656	0.055419032	-0.343493214	-0.02314862	-0.007818709	0.085251303	-0.058051909	0.081527212	0.080923832	-0.046243924	0.045874354	0.090176657	0.082672134	0.11515023	0.098527091	0.015977149	-0.003371835	0.127249631	-0.023370603	0.126001478	0.220137369	-0.029186292	0.221254306	0.436326039	0.170828161	-0.023286087	-0.459997507	-0.057741949	0.20458768	-0.396366308	-0.172056055	0.084135818	0.127950558	-0.061305256	0.050440709	-0.030516613	-0.13508522	0.041231726
line_239	AL	0.404300076	0.064593794	-0.137202985	-0.319963672	-0.114947093	0.275133966	-0.360711111	-0.216300549	0.178926334	0.063671945	-0.425258794	0.016043378	0.467916231	0.077824202	-0.052264528	-0.134239027	-0.062022499	0.001471025	0.00173074	0.249144655	-0.03969595	0.01710974	0.031977908	-0.16533618	-0.426197262	-0.020172285	-0.275854883	-0.032708274	-0.175595083	0.001968637	-0.399800336	-0.011433793	-0.095555932	-0.30412638	0.289169694	-0.08331764	0.101307322	-0.099505536	-0.018326094	-0.138387534	0.103056517	-0.133976142	0.28861013	0.083891217	-0.280556832	-0.180190135	0.214439352	0.103991501
line_239	DR	0.445472505	-0.19637441	0.043798851	-0.312155104	-0.670536378	0.139322624	-0.351451147	0.014278354	0.007673605	-0.036829151	0.095207716	-0.051381401	-0.179272928	0.041002867	0.156138742	0.024308776	0.24016391	-0.068633506	-0.026528273	-0.078913099	-0.0475458	0.016994427	-0.028312906	0.139043077	0.170143229	-0.029570318	-0.094938466	0.028564316	-0.065760005	-0.005822509	0.360966515	0.00848456	-0.121332478	-0.139597246	0.155314393	0.214131258	-0.284408086	-0.000755384	-0.140692418	0.072547383	0.141007367	-0.0585497	-0.324732164	-0.426689873	-0.131635123	-0.074475887	-0.112537838	0.154353175
line_256	AL	0.131823158	0.162017991	-0.133602513	0.215539925	0.082453229	0.03358239	0.283870145	-0.413478949	-0.001112177	-0.350338599	-0.288648296	0.052695671	0.135161674	-0.019028413	-0.023929183	-0.161037013	-0.171342758	-0.001753636	-0.01354428	0.231601024	-0.027682646	-0.07038217	-0.057253432	-0.119209935	-0.313544907	-0.069691277	-0.0367802	-0.16458291	-0.098485726	-0.155238887	-0.549040416	-0.1243318	0.017441572	0.233158616	0.050069131	-0.125856521	0.235549208	0.126094151	-0.512211939	0.175484272	0.074276903	-0.085407074	0.284071184	0.129912613	-0.055010358	-0.020752132	0.399982664	0.097178915
line_256	DR	-0.045321817	0.032753024	-0.349473202	0.275532178	0.082522154	0.135586447	0.228984249	-0.104732739	0.088294762	-0.268714572	-0.147881397	-0.060340915	0.315930059	0.035808476	0.20408334	-0.053475383	-0.207091119	-0.389271072	-0.385753888	-0.538398629	-0.194286504	-0.31549979	-0.378523491	-0.336966346	-0.153731115	-0.108012226	0.020845574	-0.329224049	0.202759142	-0.331616102	-0.005197126	0.022194251	-0.234874769	0.541466825	0.136008574	0.023983673	0.302259802	0.43839465	-0.286145934	-0.066595062	0.313031392	-0.045498836	-0.001424172	-0.154962725	0.158429056	0.042156232	0.007848663	0.357812757
line_26	AL	-0.174230096	0.28756218	0.102243701	0.466757818	0.290766278	-0.140172534	0.550345504	-0.415901792	-0.383612492	-0.245775557	-0.092426882	0.10252711	-0.156488146	-0.081788016	-0.077360535	-0.00678017	-0.006763011	0.07319746	0.094410878	0.122906857	0.017637604	-0.056122343	0.006428435	0.017276136	-0.147263903	-0.042194035	-0.034224661	0.066405529	-0.127638887	-0.005480888	-0.681754032	-0.145761549	0.241136643	0.139363277	-0.073902737	-0.089410811	0.311344271	-0.167418109	-0.096450562	0.034887573	0.122140991	0.036169784	0.126068509	0.484133803	0.044230447	0.005434597	0.390542433	-0.080764669
line_26	DR	-0.100884491	-0.001506643	0.15759135	-0.024526162	-0.171016118	-0.097353424	-0.071642881	-0.039090889	0.267748749	-0.18651744	0.063114778	-0.047516385	0.234040048	-0.018841767	0.037999015	0.064201082	0.12054276	0.14447022	0.156477033	-0.000915833	0.068318696	0.130137282	0.149785443	0.077864405	0.048651519	0.079193063	0.02167996	0.134205071	-0.079130157	0.162342067	0.26368035	0.034145782	0.219995064	-0.378710113	-0.004636895	-0.043053341	0.121971495	-0.039999416	0.233219732	-0.231975395	-0.090430508	0.13637377	-0.161384112	-0.095473795	-0.004093333	0.101533858	-0.153644232	-0.082415046
line_28	AL	-0.11938202	0.195158565	0.152078796	-0.028951688	0.431018048	-0.170794645	-0.052448359	-0.458974526	0.13689211	-0.039660242	0.107143791	0.127066706	0.149092615	-0.106548821	-0.17164975	0.086673113	-0.10306942	0.178655426	0.19258514	0.16004953	0.201301444	0.030852469	0.121665195	0.127538446	0.008224422	0.047832822	-0.023151055	0.161745112	-0.134172265	0.081755363	-0.244178515	-0.064690716	0.126729	-0.019885575	-0.055114636	-0.112963627	0.00861993	-0.028849487	0.379710353	0.359835877	0.027466195	0.180659789	0.126917276	0.364716163	0.094770874	0.02959143	0.310774269	-0.194901292
line_28	DR	0.02226932	0.146292998	0.074281312	-0.134420258	-0.24329067	-0.051438657	-0.132275789	-0.373641514	0.163829201	0.089731729	0.102651327	0.023646074	-0.290908426	-0.066261961	0.108247305	0.106609496	0.009265488	0.155172832	0.188561919	0.002425956	0.167978365	0.096120058	0.157198461	0.08357897	0.031663713	0.077199938	-0.09006582	0.178888058	-0.06518138	0.148095207	0.095054145	0.019706737	0.064094178	0.361494785	0.093997139	0.096482879	-0.444170177	0.11661535	0.423171251	0.4040401	0.15381354	0.181297444	0.017421191	0.109401673	0.071606838	-0.045892635	0.027825128	-0.035166601
line_280	AL	0.305210724	-0.078687837	-0.082281598	0.066169911	0.242103944	-0.037287916	0.247149909	-0.107568483	-0.141627286	-0.311943717	-0.378274239	-0.010788643	0.670326947	0.103596119	-0.121339549	-0.0726264	0.012571861	0.123512463	0.094898477	0.256124685	0.092940567	0.095266996	0.087532132	-0.102996838	-0.286823133	0.12884764	-0.012779158	0.040060362	-0.008643393	0.090709108	-0.330189441	0.09159552	0.337523152	-0.061150206	-0.191213764	-0.204002764	0.327241904	-0.080721009	-0.208849384	0.362721577	-0.327128783	-0.166064337	0.101318739	-0.045827339	-0.098967376	-0.136228333	0.120484821	-0.036178566
line_280	DR	0.161739254	0.198211617	-0.15406501	-0.184180474	-0.212846015	0.287746663	-0.14042981	0.371847943	0.215165512	-0.047988067	-0.298482522	-0.066393715	1.066414323	0.120584223	-0.102908549	-0.0696867	-0.069190195	-0.235997587	-0.271185914	-0.145401531	-0.209878365	-0.092111404	-0.17414609	-0.19759697	-0.250744629	-0.092282122	-0.020487754	-0.194653867	0.157078714	-0.146875878	0.320686335	0.079041991	-0.172646116	0.50808842	0.161986461	-0.063717243	0.142878696	0.117320103	-0.309590086	0.09877736	-0.121199049	-0.113640305	0.269183092	-0.072484698	0.031832661	-0.052129069	0.002513168	0.276119458
line_287	AL	-0.049749029	0.101024428	-0.236514141	-0.003993827	0.008716875	0.05423413	0.133753082	-0.2818173	-0.049795717	-0.168049333	-0.451436553	0.05280838	-0.461119678	0.047899253	-0.045865685	-0.016525027	-0.119462963	0.020825696	0.021315412	0.000109207	0.054346256	0.025939614	0.0193084	-0.163119735	-0.339750828	0.03131081	-0.087809338	0.017296902	0.091502839	0.033357596	-0.328263912	-0.026326342	0.342550489	-0.361396537	-0.035637633	-0.121658115	0.46060959	-0.064361775	0.023372466	0.199598895	0.214720439	-0.137256169	0.148195428	0.155418128	-0.11274657	-0.171091733	0.045698161	-0.362916173
line_287	DR	0.05196279	-0.031712903	-0.095481204	-0.029736578	-0.113706816	0.183212316	-0.033145742	0.42113826	-0.052999482	-0.063811901	-0.005721884	0.003809961	-0.461676255	0.020708232	0.031553017	0.017722405	-0.092003065	-0.06593744	-0.082970837	-0.175306579	-0.065570249	0.048347185	0.031422381	-0.090423489	0.075461855	-0.019239209	0.010453898	-0.000558461	0.068638035	0.048976255	0.25059385	0.025894004	0.035323203	0.119804446	0.089350921	0.016254619	0.040224191	0.107957391	-0.153831562	-0.231133964	0.338775268	-0.001010724	0.215599555	-0.096636944	-0.018854624	-0.054340326	-0.0103162	0.004702726
line_301	AL	-0.26301394	0.19725791	0.143953142	0.062288073	0.147567268	-0.087280412	0.143068056	-0.369708632	0.05769734	-0.422530748	-0.033412885	0.084296986	0.116731784	-0.04305599	-0.088791781	0.032587759	-0.034639511	0.07955579	0.066965491	0.207944477	0.05807795	0.022318312	0.062044141	0.099748399	-0.069541765	0.000664755	-0.028689063	0.131129332	0.01720142	0.037337673	-0.178299377	-0.026172858	0.091919632	-0.390835488	-0.048844258	-0.12849786	0.252108344	-0.18280443	0.29121778	-0.024573885	-0.227276611	0.047447985	0.220882314	0.031806582	0.116572202	-0.000593824	0.106801903	-0.046122191
line_301	DR	0.19239643	-0.573890078	-0.193014436	-0.369232682	-0.053540782	0.061380996	-0.36499195	0.050296868	0.137974879	0.103981567	-0.272653155	-0.108441823	0.042622015	0.046805381	0.083885716	-0.005315499	-0.126564033	-0.190554821	-0.204070576	-0.21324716	-0.110117236	0.012122962	-0.082503281	-0.160333593	-0.018114064	0.018435739	-0.001657592	-0.052066458	0.295620013	-0.015745766	0.398542368	0.132936	-0.279150437	0.230215274	-0.096726932	0.09442171	0.53663193	0.231021628	-0.013133361	0.004842377	0.277257908	-0.154101421	-0.148663419	-0.379397865	0.074879879	-0.135122528	-0.392360203	0.227950355
line_303	AL	0.045059808	0.117493278	-0.215236445	0.11671184	-0.116033509	-0.004218215	0.229948035	-0.080427544	0.146163117	-0.043456369	-0.066435925	-0.081868147	0.090429761	-0.014444547	-0.184412426	-0.211572124	0.005683642	-0.175861197	-0.167838624	-0.049722755	-0.126330758	-0.136629202	-0.132397242	-0.17828732	0.033798505	-0.08584413	-0.079541984	-0.199991095	0.071807495	-0.139001715	0.179520684	-0.072999673	0.120788315	0.010074103	-0.101342151	-0.173791373	0.277995901	-0.140551488	-0.147469872	0.154507352	-0.176118244	-0.309334677	-0.106295607	-0.47200814	-0.032023769	-0.16029263	0.07988487	-0.029799736
line_303	DR	0.100625521	0.20483154	-0.507368968	-0.1155814	-0.20279004	0.236198245	-0.15894902	0.79345334	0.37403388	0.157251145	-0.210158388	-0.135615389	0.78537075	0.014780834	0.07914729	-0.254113978	0.096464588	-0.283454215	-0.316679051	-0.414029796	-0.198960697	-0.198748973	-0.230851017	-0.428106101	-0.142338767	-0.102887081	-0.154550728	-0.250658983	0.258229932	-0.217451913	0.448199375	0.07572231	-0.086442679	0.291145384	0.11152882	0.050555786	0.569844885	0.268648476	-0.068113644	-0.026844584	-0.013194745	-0.292708051	0.003269817	-0.408478395	0.101046252	-0.160831324	-0.07727546	0.181306447
line_304	AL	0.077941815	0.023332305	0.033991942	-0.260766499	0.762436055	0.107078981	-0.26363659	-0.435996092	-0.395648672	0.094274078	-0.05841253	0.103864856	0.398924137	-0.019870504	-0.073566116	0.085006644	0.028095522	0.142246572	0.123824066	0.134267526	0.084351304	0.023847197	0.045959131	0.053767748	-0.097678812	0.027504017	0.039160526	0.052731801	-0.11274798	0.03810464	-0.278457025	-0.017100568	-0.245507024	-0.673217833	0.201711259	-0.062516812	-0.088194517	-0.029931896	0.107898101	0.399905513	-0.073478813	0.059254029	0.032131747	0.285368201	0.030447562	0.063265209	0.15492175	-0.016934498
line_304	DR	0.119709955	-0.048546523	-0.125382515	-0.275459149	0.005570504	0.187990005	-0.437525879	-0.121160902	-0.124733201	0.078864219	-0.001661996	-0.020752851	-0.272313564	0.072237539	0.131056114	-0.050260929	0.090196636	-0.272839912	-0.252881084	-0.420695519	-0.277502771	-0.160447826	-0.244405168	-0.132048863	0.012910666	-0.191287715	-0.003450786	-0.289365039	0.082910592	-0.240239226	0.502196172	0.004397062	-0.670566459	-0.409571059	0.208131113	0.133582711	-0.180473791	0.318751483	-0.147377727	0.109342481	0.128766096	0.000739779	0.053035772	-0.214210026	0.042087934	-0.018357954	0.035794569	0.389706053
line_306	AL	-0.175879316	0.103654015	0.03383793	0.469889139	0.609291035	0.094959311	0.555887152	-0.522239014	0.127827858	-0.354322605	-0.027131323	0.085892344	0.246233168	-0.124900879	-0.121614457	-0.036864067	-0.130265364	0.095305081	0.06935495	0.111181057	0.055499298	-0.011813826	0.041880149	0.040400334	-0.041869524	-0.01097482	-0.08527129	0.06125294	-0.084905037	-0.007217825	-0.15600918	-0.055618455	0.29787858	0.642467219	0.171444916	-0.118922405	-0.046199789	-0.094714204	-0.125384977	0.29881207	0.011069376	-0.052598583	0.236275142	0.041425215	0.007119768	-0.015924524	0.114658248	-0.182749616
line_306	DR	-0.008437621	-0.105961253	-0.085425244	0.455289346	0.234332526	0.160357953	0.438701607	0.156185765	0.222105509	-0.376273075	-0.021696434	-0.073123063	-0.268047049	-0.006498926	-0.015582659	-0.065034367	-0.109967847	-0.077142438	-0.09019192	-0.135824636	-0.044028507	-0.028615464	-0.064970584	-0.057642593	-0.030658748	-0.01117551	0.029387835	-0.052230909	0.041678597	-0.042928414	0.101311723	-0.013274515	0.119047696	0.16843528	0.091655062	0.017522889	-0.24690591	0.054714992	-0.251804541	0.106885205	0.044065409	-0.082504059	0.033891136	-0.376069898	-0.212788991	-0.007423307	-0.152340911	-0.044071279
line_307	AL	-0.363721856	-0.156103188	0.369685769	0.291800637	-0.256429764	-0.239461207	0.339412049	-0.472733811	-0.084527203	-0.028630254	0.327119213	0.076285858	0.005570544	-0.049203413	-0.076433368	0.046265003	0.058657076	0.062071886	0.066281095	0.046186082	0.060038623	-0.016220707	0.013495587	0.352811321	0.168766866	0.004684624	0.132470963	0.099778561	-0.230973893	-0.01774761	-0.57668227	-0.066677023	0.061252533	0.554523827	-0.19215252	-0.119481425	-0.023352347	-0.145365689	0.077183377	0.09843114	-0.083304897	0.077268058	-0.028990152	-0.011349188	-0.162537083	0.283600573	0.03466114	-0.218099275
line_307	DR	0.11281587	0.053056949	0.058958678	0.283349418	0.373207528	-0.046527739	0.11854147	0.639521628	0.117189359	-0.19375053	0.159710701	0.020121268	-0.093575008	-0.131845078	-0.022803864	0.040502638	-0.038483877	0.108979223	0.137374726	0.036569461	0.027070637	-0.006713132	0.072018654	0.127638506	0.026334353	-0.018616646	-0.078445626	0.184330446	-0.094742511	0.039517927	0.26343443	-0.144135634	0.159586074	0.425805499	0.168389416	-0.065643188	-0.342790649	-0.054426001	0.280333428	-0.247746634	0.04137308	0.135458555	-0.056646241	0.012963993	0.113286249	0.030474275	-0.261373313	-0.132439049
line_309	AL	-0.178528648	0.035090458	-0.010371131	-0.020744076	0.00906609	-0.094446892	0.066910367	-0.534757928	0.283396483	0.075678823	-0.186469909	0.052628571	-0.653732734	0.048558631	-0.001508783	-0.093886816	0.116196722	0.036458485	0.025256033	0.216745945	0.04097412	0.021228586	0.051903347	-0.070977653	-0.14140367	0.045559702	0.092669261	0.02377994	-0.183007132	0.064336765	-0.715791278	-0.089311495	0.276914689	0.237331273	-0.093200847	-0.055384994	-0.299444349	-0.141478607	-0.027818843	0.105995105	-0.015808326	-0.095004949	-0.00925863	0.258106923	-0.193281875	0.066917552	0.206823977	-0.381057677
line_309	DR	0.171922713	-0.221941879	0.014944334	-0.073045302	-0.565868362	-0.001369881	-0.093570598	0.361063719	0.44677564	-0.090004327	0.134013681	-0.014341767	-0.581280185	0.029937851	0.067447612	-0.006674214	0.200820697	-0.089655063	-0.068002769	-0.251710065	-0.115435938	-0.021909827	-0.06693715	0.019129228	0.146246839	-0.087641048	-0.040545065	-0.042557402	0.059101377	-0.028549799	0.396965378	-0.02270694	-0.085133347	-0.206322916	0.005624554	0.124472728	-0.444669914	0.076711098	-0.196402118	0.023129788	0.045850489	-0.01013194	-0.210706204	-0.09004512	0.045495486	-0.018778107	-0.252123953	0.061156607
line_313	AL	0.423251481	0.062919012	-0.052515688	0.105792569	-0.270584	-0.053195708	0.200364577	-0.453382629	-0.096685486	0.230506141	-0.252001678	-0.062558818	0.215307244	0.077476416	-0.043881881	-0.040641077	0.171734428	-0.062096492	-0.069193401	0.084568563	-0.023502789	-0.040298048	-0.04733134	-0.084628682	-0.128279585	-0.015017206	0.045544222	-0.067691646	-0.130590914	-0.049747567	-0.319488673	-0.029974506	-0.009977705	-0.508998149	-0.073601651	0.035954495	0.13953835	-0.131725518	-0.439395092	0.315125564	0.050203855	-0.123850298	-0.106529182	0.177618881	-0.18056817	-0.058748003	0.209493774	0.038756493
line_313	DR	0.639420009	-0.072036087	-0.286908478	0.128594945	0.229158688	0.247089168	0.027488041	1.02118548	0.022461642	-0.062132837	-0.072482749	-0.159984624	-0.091169368	0.039584123	0.182175129	-0.124179232	0.149744631	-0.118720618	-0.139741066	-0.281855161	-0.149306689	-0.045465449	-0.096082168	-0.201308438	-0.058964021	-0.101733637	-0.15431552	-0.125359728	-0.040402352	-0.081254037	0.319177656	0.014932145	-0.101731602	-0.05793487	0.214522944	0.129738668	-0.212108011	0.090079008	-0.303535195	0.09349222	0.012699671	-0.194644523	-0.232082471	-0.218663818	-0.19283149	-0.158884518	-0.033835278	0.096464898
line_315	AL	-0.085937451	0.141352623	-0.078871015	0.17645584	0.095989186	0.160785344	0.184624939	-0.268175753	-0.114905079	-0.302359634	-0.173941116	0.054170004	0.009687354	0.017263054	-0.073828567	-0.158486592	-0.015184112	-0.112215945	-0.109176482	-0.04148874	-0.125205395	-0.063615907	-0.107688805	-0.137131012	-0.108714365	-0.07193727	-0.049210895	-0.143531696	0.049192182	-0.106259747	-0.526031064	-0.062460952	-0.042440863	-0.290982511	0.112167449	-0.103910195	0.127460426	0.028631069	-0.294481759	0.040118309	0.215124835	-0.155341829	0.088500623	0.043095904	-0.036509647	-0.082096614	0.270878568	0.095828491
line_315	DR	0.111414928	0.066397662	-0.192382477	0.107442525	0.362066426	0.238577598	0.086904039	0.174768539	-0.116866341	-0.385210409	0.040656773	0.051235079	-0.468757901	-0.000346703	0.033986668	-0.036688753	-0.010842083	-0.027213005	-0.039057282	-0.161655664	-0.011638532	-0.021133557	-0.051968458	-0.077155117	0.006759678	-0.001862691	-0.033447243	-0.03382746	0.014747906	-0.03028977	-0.125973878	0.014032209	0.025165126	0.029096229	0.315015677	0.107776866	-0.239586826	0.180206394	-0.107772774	0.13860207	0.245828991	-0.064548108	0.11293485	-0.072359842	0.006214114	-0.08656818	0.14836075	0.098440963
line_317	AL	-0.42959947	-0.049387413	0.302176838	0.106966663	0.258324402	-0.272388333	0.224395376	-0.455285347	-0.135954828	-0.330896294	0.177442089	0.13890079	-0.195588393	-0.06572455	-0.140350305	0.159347438	-0.048792651	0.249724554	0.2408521	0.234601111	0.176689107	0.104292538	0.211184296	0.215789956	0.074854134	0.090589393	0.02191038	0.29634442	-0.086116709	0.165381004	-0.39406041	-0.051914192	0.469242863	0.223078296	-0.151088471	-0.078640603	-0.337010314	-0.215158343	0.397529904	0.029996277	-0.203552738	0.220438592	0.158341085	0.255604387	0.113273913	0.118773602	0.187685314	-0.375929206
line_317	DR	0.461937088	-0.025416493	0.118820223	-0.276759437	-0.44980018	-0.003890349	-0.265236429	0.229242122	-0.054835325	0.163228691	-0.078936158	0.010243751	0.45517438	0.079463762	-0.056971003	0.091612336	0.235014735	0.036721168	0.043046016	0.051659058	0.016527343	0.109162563	0.097687457	0.09114323	-0.04739594	0.071832723	-0.02062559	0.128909026	0.149138596	0.143725191	0.046201267	0.043118805	0.173956441	-0.394234338	-0.062055445	0.001765343	-0.115393563	0.168730277	0.078836615	0.044691798	-0.013585052	0.082530998	-0.343847946	-0.361202633	0.096032866	0.004381233	-0.090590056	-0.082914285
line_318	AL	-0.320098671	0.0304273	0.298345264	0.231549251	0.120416362	-0.142746276	0.289550046	-0.331606037	0.028547764	-0.055384001	0.213070597	0.05787342	0.061362532	-0.022451986	-0.130718225	0.117005877	-0.004436636	0.199246238	0.199105993	0.094611529	0.156592048	0.124290818	0.190004086	0.246882781	0.118496308	0.073279409	0.076339436	0.282111338	-0.085724118	0.169377022	0.03547699	-0.015077691	0.447219788	0.314724831	-0.031866552	-0.033026135	-0.178535049	-0.178089559	0.319268072	-0.399574385	-0.3093977	0.165320709	0.142511231	0.006155154	0.042928806	0.158227184	-0.027492044	-0.249269621
line_318	DR	-0.044516921	-0.021837731	-0.047338307	-0.219975991	-0.263301575	0.151577454	-0.404043251	-0.076462719	0.129163645	0.189726511	-0.003704834	-0.088888598	0.231310655	0.050696806	0.045253597	0.009440225	-0.034936084	-0.011120885	-0.021296916	-0.075279084	-0.011528722	0.107644925	0.086979697	-0.077397007	0.06313054	0.058411225	0.093872395	0.072838967	0.178527338	0.136516798	0.238279527	0.09060184	-0.019791572	0.066870069	0.076989588	0.13264226	-0.096808463	0.196940937	-0.075089492	-0.297990536	0.042064794	0.00486076	0.225131423	0.152203151	0.034935268	0.067678426	-0.070343867	-0.060599399
line_320	AL	0.095491886	-0.057253122	0.092577783	-0.331708508	-0.597387872	0.042279051	-0.215362466	0.113187175	-0.465558811	0.141660324	0.102718346	-0.100378716	0.250937479	0.06144018	-0.073688764	0.172580398	0.261039951	0.094099596	0.085443797	0.238952021	0.084821778	0.107995924	0.095721604	0.116380923	0.13838658	0.080742769	0.115615944	0.133262333	-0.185000776	0.15126382	0.358218052	0.014305572	0.510305656	-0.056161278	-0.049972536	-0.062987045	-0.198645671	-0.202890991	-0.021490602	0.067120731	-0.329468663	0.108789994	-0.243489775	0.242000169	-0.304628474	-0.015314631	-0.091807476	0.056293949
line_320	DR	0.387642732	-0.034210061	-0.176071278	-0.428962414	-0.777096902	0.325453929	-0.425518917	1.02109284	-0.118758945	0.387566111	-0.094156737	-0.15097546	0.222507997	0.197508255	0.025145501	-0.048481932	-0.014174025	-0.234481013	-0.23274069	-0.341302873	-0.144702185	-0.069320481	-0.155399376	-0.164888034	0.042598274	-0.039227081	-0.016621238	-0.121173761	-0.037033813	-0.071878525	0.37042684	0.052433082	0.163284237	0.24174589	0.157847446	0.093650691	-0.242167792	0.114483221	-0.224166485	-0.148179865	-0.096737195	-0.146886329	0.086588894	-0.331213868	-0.277272685	-0.112068995	-0.1248846	0.374578051
line_321	AL	-0.043414639	-0.257871058	-0.072650365	0.267093412	0.300203308	-0.046657485	0.330933736	0.036532314	0.230648578	-0.058214637	-0.119021579	-0.095049523	-0.348642787	-0.048630172	0.019330225	-0.090572892	0.066187901	-0.118734078	-0.103171604	-0.058921155	-0.180256834	-0.105994178	-0.116316011	-0.065911781	-0.125506329	-0.13647671	0.102068132	-0.127512785	0.096154711	-0.126329141	-0.00855842	-0.085961265	-0.037666457	-0.162810431	0.005069843	0.037605432	0.08061024	-0.054574821	-0.3860094	0.231384646	0.07006737	-0.067743219	-0.270384678	-0.007245571	0.193699086	0.050604257	-0.009587554	0.016825846
line_321	DR	-0.037058821	-0.418686381	-0.157774626	0.092574786	-0.053951964	0.163018468	-0.065624213	0.806842304	0.386739519	-0.01126598	-0.123330854	-0.058650706	-0.235280269	0.003263135	0.103338	-0.10503773	-0.141887138	-0.16292386	-0.160749706	-0.259727989	-0.202066449	-0.079753205	-0.148912681	-0.128109387	-0.061165846	-0.112586964	0.106089883	-0.156836598	0.183388428	-0.090162088	0.405087053	0.039032024	-0.26710708	0.275246934	0.146527795	0.167826196	-0.020777604	0.224533897	-0.084049995	-0.013306938	0.14328265	-0.085657688	0.235981827	-0.212462903	0.190379656	0.077365743	-0.132974433	0.158748997
line_324	AL	-0.470570803	-0.24848835	0.284655939	-0.280129316	-0.341570254	-0.378508141	-0.116654591	-0.697945251	-0.186975977	0.08077183	0.190106689	0.21748225	-0.089097489	-0.097328028	-0.103543949	0.193799964	-0.03247205	0.302192838	0.357476053	0.342133234	0.26501921	0.052325912	0.152620192	0.307080715	0.036300541	0.108175757	0.041674509	0.397041214	-0.029466077	0.103238333	-0.564755007	-0.023622515	0.384632925	0.412613818	-0.260259821	-0.060504031	-0.039150544	-0.266524182	0.623135513	-0.111669876	-0.160407757	0.273685997	0.038792544	0.087009424	0.129701171	0.18857856	-0.162732209	-0.39668301
line_324	DR	-0.164156999	-0.216002366	-0.131913027	-0.699225002	-0.505094576	-0.066638634	-0.685627076	-0.060037131	0.056065294	0.019782964	-0.007041244	-0.066674292	0.151055299	0.07157402	0.205085331	0.00435691	0.001943646	-0.029482	-0.047777728	-0.094056965	0.027250539	0.117226913	0.038462516	-0.117335114	0.162130552	0.129270812	0.194043893	-0.060088267	0.266208039	0.100630594	0.312372353	0.206131624	-0.182995245	0.133384304	-0.30692764	0.155875581	-0.051564726	0.314166326	0.093985359	-0.085190678	0.261573049	-0.049530535	-0.212992942	-0.055046474	0.013582059	0.029751033	-0.119590768	0.065379135
line_325	AL	0.113132074	-0.050248008	0.08147114	0.029389607	-0.078064691	-0.051334711	0.209649742	-0.155892994	0.140221081	0.239104247	-0.133723674	0.08889309	-0.233197907	-0.03994644	-0.126171007	-0.053856762	-0.085883196	-0.032696777	-0.040927557	0.0745487	-0.042581045	-0.078793211	-0.048828959	0.024894565	-0.102198106	-0.069057615	-0.05964148	-0.076989715	-0.038017508	-0.11485086	-0.143334962	-0.029245892	-0.342732145	-0.25692908	-0.059562487	-0.271579802	0.332088001	-0.015021724	-0.682958871	0.100764995	0.241275637	-0.059012193	-0.137535435	-0.234335432	-0.035759244	-0.140896181	0.384511476	-0.160981359
line_325	DR	0.045063166	-0.051152251	0.137685131	-0.329838949	-0.114469065	-0.150279739	-0.160269774	-0.21505635	0.165326843	0.393973995	0.16872007	0.091764731	-0.266521461	-0.028036739	-0.068706453	0.120544989	0.012638928	0.020950128	-0.006088745	-0.005534265	0.034243112	0.021225179	0.0336178	0.133670096	0.112931664	0.008291212	0.07455893	0.021810818	-0.012772103	0.034108907	0.300906825	0.018874871	-0.009218092	-0.031287311	-0.141383318	-0.043685487	-0.236957496	0.258140109	0.083734691	0.095995553	0.333260083	0.109712685	-0.016574584	-0.51220425	0.06267339	0.072918776	-0.105909258	-0.244447004
line_332	AL	0.220264842	0.299705532	-0.125248264	0.163758569	0.056286807	0.148131761	0.201887353	-0.012663656	-0.174721937	-0.075062092	-0.241428523	-0.006147066	0.225538781	-0.049606513	-0.080941696	-0.204320025	0.082540239	-0.067008506	-0.035418417	-0.127162791	0.000513144	-0.132133179	-0.117153487	-0.107069051	-0.300471035	-0.019945441	-0.115974859	-0.19411313	-0.109583815	-0.142368649	-0.592803273	-0.13868836	-0.540064511	-0.456213065	0.279595053	-0.07091733	-0.020130535	0.044395735	-0.48427171	-0.098835536	0.439765032	-0.182341077	-0.086558618	0.067578935	-0.140302139	-0.048145583	0.143754853	-0.032609921
line_332	DR	0.441453724	0.065703325	-0.081619956	-0.144423525	-0.162577769	0.194647577	-0.106568235	0.120229682	-0.13491347	0.033964555	-0.234956188	0.041283758	-0.094300527	0.021352463	0.078990001	-0.016096316	0.190297118	0.025568374	0.046958556	-0.085416118	0.017842085	0.040587582	0.046115386	-0.023037608	-0.212574745	0.026377382	-0.068313586	-0.013401788	0.082980405	0.027730868	0.044257707	-0.021179202	-0.119234233	-0.108560156	0.203142909	0.173581696	-0.298435419	0.227707718	-0.138349354	0.044211058	0.485031556	-0.024209008	-0.118327498	-0.375563977	0.090029806	-0.059011087	0.018672574	0.081200339
line_335	AL	0.208185814	0.238922434	-0.072300426	-0.059120545	0.319269225	0.044736984	0.031053004	-0.380135078	0.209950437	0.224211543	-0.194942145	0.076398302	-0.352678371	0.02052439	-0.070142802	-0.048431035	0.064749633	0.13460299	0.105624875	0.387884189	0.089961603	0.050556528	0.042879292	-0.101195222	-0.172753931	0.063201178	-0.037323625	0.098544981	-0.270655312	0.080304659	-0.880584798	-0.030200724	0.191864997	-0.111518375	0.033365708	-0.05586468	-0.273969322	-0.098996184	0.104447246	0.250894553	0.038662973	-0.063994676	-0.121133872	0.011881632	-0.281205148	-0.016943177	0.162302934	-0.383418622
line_335	DR	0.161137841	0.081279611	0.019818009	-0.01738548	-0.25301311	0.066947691	-0.038919846	0.369535738	0.462683957	0.180626176	0.073767099	-0.015686258	-0.382326352	0.078977738	0.065218684	-0.00070697	0.181543771	0.002400153	0.045136528	0.012073048	-0.033048801	0.080279888	0.040576987	0.03650577	0.089995982	0.027268073	-0.005039346	0.04859983	-0.077143853	0.058587151	0.239470557	0.022879099	0.115912829	-0.226817656	0.040981832	0.149862217	-0.535933859	0.084931594	-0.042921627	0.167394383	0.093294544	0.002932437	-0.110283194	-0.156628896	-0.091261138	-0.038898258	-0.067978151	-0.245336806
line_336	AL	-0.366909711	-0.022859188	0.0447892	0.047837535	0.04168046	0.011852063	-0.017112574	-0.287732013	-0.029111241	0.53147103	0.132157229	0.033894081	0.243093928	-0.144278366	-0.046037179	-0.069118374	-0.11686568	0.159827475	0.182272596	0.022890686	0.09700921	0.006966541	0.074769069	0.096551709	0.120287479	0.000873306	-0.002403008	0.06253209	-0.195330155	-0.00021615	-0.391533941	-0.059884877	0.185186049	-0.598544268	0.13130037	0.110676758	0.352786697	-0.297604116	0.305332355	0.128566834	-0.080013174	-0.034595761	0.186485521	0.412895348	-0.107725726	0.123749851	-0.05522958	-0.060147239
line_336	DR	0.424693222	0.067959897	-0.242811972	0.257186613	0.397226309	0.042941938	0.201539488	0.010269631	-0.109354263	0.928237974	-0.141647571	-0.083986458	-0.383901075	-0.016375169	0.200225165	-0.127483552	0.191294704	-0.07029618	-0.088125675	-0.282028831	-0.099115701	-0.01846456	-0.106185404	-0.211252492	-0.138279214	-0.041278193	-0.054163151	-0.107978568	0.032305201	-0.034383765	0.211003881	0.079912992	-0.052251126	0.091875299	0.090347135	0.142806485	0.250627068	-0.117280283	-0.105481119	0.216700051	0.109651744	-0.078450579	-0.297313285	0.142211987	0.078482682	-0.023704642	-0.07056438	0.056386572
line_338	AL	-0.383522831	-0.053376152	0.078911798	-0.020881376	0.52364047	0.089475428	-0.008955584	-0.499341655	-0.026367623	-0.395148529	0.028879737	0.050407482	0.076770322	-0.073830631	-0.032957425	0.052898207	-0.051352146	0.19889088	0.199043456	0.159671618	0.151220331	0.031747374	0.106503818	0.112980415	-0.00354085	0.058893629	0.01338692	0.132240455	-0.026595605	0.048698182	0.089902566	-0.006783985	0.234737916	-0.539315695	0.192958092	-0.051131839	0.175991552	-0.150884477	0.477496023	0.131068129	-0.221371163	0.077440727	0.02462639	0.179454682	0.070077924	-0.003641069	0.043930498	-0.030858574
line_338	DR	-0.140493828	-0.245920925	-0.186231284	0.015210539	0.256752854	0.157982575	-0.14579117	-0.124122595	0.130964852	0.057321505	0.177771863	-0.047145427	-0.065440267	-0.076591918	0.086970638	-0.030141873	-0.052948107	-0.098440041	-0.109372579	-0.248249656	-0.117155366	-0.044759314	-0.071868833	-0.165819777	0.086614854	-0.093912924	0.0888135	-0.094381158	0.013076084	-0.099246488	0.47331684	-0.080287507	-0.225438429	0.250273409	0.348510991	0.095413149	0.253870955	0.21173845	0.065166657	-0.121806303	0.209574833	0.042268682	0.059798054	-0.242137568	0.094905391	0.144961	-0.079070705	0.150325797
line_340	AL	-0.402068321	0.086374526	0.042540178	0.183064488	0.143682252	-0.157825373	0.110153846	-0.363755108	-0.136101089	0.374730449	-0.049252381	-0.04005402	0.281121342	-0.018260647	-0.137885363	-0.025681296	0.000249098	-0.044970174	-0.059935467	0.085879187	-0.049909402	-0.042509317	-0.053193769	0.008409021	-0.05610362	-0.059541032	0.015889787	-0.038194127	0.092652864	-0.049141144	0.024609177	-0.089039271	-0.021144502	-0.00367039	-0.091624123	-0.111877534	0.206223516	-0.100319624	0.142967405	-0.139703932	-0.127967157	-0.02010945	0.005463252	-0.069561308	0.166325726	0.069154503	0.179149156	0.062952151
line_340	DR	0.100390764	0.271316954	-0.034053408	-0.351873041	-0.375690616	-0.006153372	-0.545809343	0.203550041	0.063583665	0.205547211	-0.010600488	-0.0889713	-0.055429595	0.154202044	0.130522877	-0.028206434	0.010686662	-0.293212837	-0.336141404	-0.175117979	-0.206679275	-0.096454831	-0.18786619	-0.150616056	0.040883049	-0.091320223	-0.001137461	-0.202676549	0.328359598	-0.211654912	0.384360573	0.147402183	-0.606663212	-0.112836328	-0.110344027	0.115031214	0.091187062	0.339932103	-0.311251036	-0.406648602	0.056330074	-0.021796688	-0.098693389	-0.346360452	0.257033374	-0.072050154	-0.064005787	0.39812183
line_350	AL	0.163840779	-0.058223356	0.157295302	-0.228165609	0.44903815	0.00586268	-0.013961647	-0.320583185	0.049836888	0.209389579	0.056716654	0.015635885	-0.357841668	-0.065654866	-0.12170368	0.107957637	-0.076816847	0.232231574	0.256035249	0.191102184	0.202858893	0.085756808	0.170390702	0.177497674	0.009918656	0.072422502	-0.05160717	0.236779735	-0.149941248	0.144919634	-0.444054449	-0.003745844	0.330337545	-0.068772668	0.105324591	-0.1092522	0.363100881	-0.063745165	0.482411781	-0.18778969	0.042223074	0.128539135	-0.018653264	0.145884712	-0.104349485	-0.066725654	0.082956083	0.03522982
line_350	DR	0.149554525	0.003224634	0.24179722	-0.126815797	-0.041977483	-0.018208315	-0.096274329	0.05841177	0.154139677	0.149300266	0.342390344	0.021305258	-0.242092952	-0.064094839	-0.028068756	0.182311571	-0.033344928	0.291935126	0.334278685	0.117395505	0.231251585	0.175844924	0.269506063	0.242744279	0.168184825	0.110726787	-0.018774751	0.432357266	-0.15924853	0.24916249	-0.003537355	-0.04470239	0.406306172	0.200438289	0.119036435	0.045978496	-0.589820452	0.059689521	0.705492026	-0.438594621	0.05115901	0.277174052	-0.072520146	-0.073485627	-0.023691875	0.088911559	-0.101158147	0.109551451
line_352	AL	-0.420429007	-0.00787568	0.185711726	0.303198532	-0.129357044	-0.157234017	0.321820646	-0.389190993	-0.150949985	-0.338131211	0.102219718	-0.009418353	0.16858162	-0.051372371	-0.048586367	0.054492334	0.059888359	0.046266187	0.045426473	0.161334647	0.052144176	0.019421155	0.061529018	0.163178307	0.107677824	0.025049274	0.081794634	0.035745486	-0.140198667	0.071886781	-0.046240464	-0.036200777	0.25205376	0.073279327	-0.17766811	-0.150908806	0.106292928	-0.223308216	0.324546151	0.096985715	-0.464221264	0.03790427	-0.131879964	-0.06907277	-0.136435416	0.085401553	0.002801824	0.095599127
line_352	DR	-0.3002125	-0.102195974	0.151840162	-0.035286525	-0.2763664	-0.118677854	-0.161627241	-0.072941696	-0.07006755	-0.141809656	0.262140533	0.015497325	-0.934001499	-0.02329783	0.073132791	0.078804784	-0.080595552	0.022926447	0.036020193	-0.096555631	0.017296553	0.084958564	0.06033832	0.158184901	0.220061469	0.03890778	0.168142088	0.088567243	0.030398036	0.119903206	0.415547127	0.013379064	0.013833804	0.562875646	-0.141694268	0.028110998	-0.214730935	0.098586269	0.098633846	-0.147919313	-0.064796085	0.130990096	-0.019988751	0.124986118	0.083774896	0.193396085	-0.066639674	0.240148682
line_356	AL	0.150965861	0.073223021	-0.060184016	0.167735038	0.1289181	-0.003481595	0.160029915	0.115164484	-0.12385689	-0.195393297	0.165260933	-0.113731917	0.117445976	-0.057261613	-0.022863264	-0.191778484	-0.061895526	-0.097836628	-0.11874508	0.27764019	-0.096254165	-0.148292329	-0.155625829	-0.014465622	0.148726788	-0.086133044	-0.018126886	-0.276646399	-0.206725877	-0.22296757	-0.490648569	-0.093177624	-0.091144927	0.041145673	0.064122293	-0.025094244	0.426507479	-0.056357062	-0.260988585	-0.016810802	0.208489453	-0.250010092	0.065172526	0.241947718	-0.20716693	-0.082406749	0.056316383	-0.025598437
line_356	DR	0.334856698	-0.233560871	-0.234653688	0.17208013	-0.239341836	0.130467051	-0.040379316	0.872442194	0.244255156	-0.004629704	0.320601842	-0.060467181	-0.507540686	0.067429641	0.26400246	-0.080175225	-0.191601383	-0.574164355	-0.544647037	-0.567538741	-0.226398905	-0.427238288	-0.469485314	-0.184414285	0.383114124	-0.176515776	-0.032590404	-0.349404461	0.18577578	-0.452949132	0.55575099	0.044330547	-0.495579343	0.058737971	0.118674815	0.210573357	-0.351111038	0.152821095	-0.599297956	-0.018000484	0.345996373	-0.116230895	-0.093508251	-0.157093624	0.038422912	-0.056336334	-0.137848377	0.257121945
line_357	AL	-0.056201134	-0.12476631	0.142851906	-0.434781007	0.439382465	-0.12632645	-0.36119991	-0.425795215	-0.291799954	0.30086747	-0.088994704	0.115183791	0.021801706	-0.001413533	-0.067928129	0.125235878	-0.008743317	0.245974729	0.267368031	0.496744805	0.216879239	0.097057651	0.173676322	0.144861963	-0.098778547	0.095434834	0.05223556	0.214389347	-0.101047501	0.134926756	-0.498940748	-0.032998805	-0.116904119	-0.619555333	-0.042436339	-0.004619414	-0.0524381	-0.042817823	0.38048173	0.311124378	-0.168559703	0.155167605	-0.003406255	0.406576846	0.044932872	0.032527257	-0.015023107	-0.12991753
line_357	DR	0.092586291	-0.499382006	0.00213244	-0.460788675	0.111372962	0.078412619	-0.538947401	-0.44172434	-0.179419412	-0.112610682	-0.030812874	-0.054284293	0.246649501	0.009283203	0.106468643	0.029961323	0.001765336	0.099959979	0.115871048	0.301862518	0.033373559	0.111818551	0.066010445	0.012790791	0.017037082	0.038411494	-0.023938065	0.000105899	0.061550149	0.096813778	0.561832576	0.040029589	-0.257574096	-0.064142861	0.090388094	0.047803485	-0.132052835	0.237567831	0.206895233	0.19337159	-0.28568533	0.02651089	-0.101372133	-0.040470335	0.17613857	-0.009555427	-0.124657559	-0.062955097
line_358	AL	0.286082829	0.019659712	0.087055616	0.125978423	-0.086443151	-0.033671787	0.228595387	-0.286991553	-0.151723116	-0.152788463	-0.07932433	-0.002012122	-0.029247684	0.021064237	-0.173834501	0.004032552	0.009861116	0.098769953	0.076267051	0.09302268	0.094416354	0.01871297	0.044379409	0.042140991	-0.086733533	0.049660251	-0.011042383	0.109608896	-0.024606533	0.040981398	-0.189884914	0.021507103	0.07616729	-0.35985423	-0.051783271	-0.114371931	0.061768345	-0.069628738	-0.100962464	0.105816489	-0.137541198	-0.0391167	-0.107253303	0.125995537	0.016443469	-0.087097464	0.335234976	-0.065782407
line_358	DR	0.198448062	0.086637675	0.10850898	-0.209792767	-0.187515043	-0.02679826	-0.124687886	0.039448955	-0.056145533	0.088345666	0.122665003	0.012920552	-0.261112264	-0.003214689	0.034566343	0.114652356	-0.00259113	0.142111015	0.145838658	0.057690486	0.209759184	0.094461697	0.164247142	0.086602823	0.049798495	0.122159957	-0.06676809	0.269413255	-0.16598075	0.137523256	0.259661495	-0.006888026	0.146428872	-0.040878093	-0.014048212	0.117984201	-0.420806269	-0.041758844	0.280259937	-0.288657382	-0.177201175	0.166581499	-0.159302055	0.061282598	-0.108002278	0.031428295	-0.168129246	0.18060722
line_359	AL	-0.246253911	0.077404785	0.180633404	0.144574391	0.107695869	-0.20102195	0.192386058	-0.038318901	-0.140858589	0.022540762	-0.078027114	-0.047446524	1.5953949	0.027720144	-0.131462891	0.04621778	0.074054032	0.051947466	0.032669556	0.121659356	0.02802789	0.036850337	0.063612857	0.092322653	-0.066550125	0.036335892	0.070237182	0.099054563	-0.086946474	0.059120926	-0.190120586	-0.024799938	0.025215771	-0.448390433	-0.27100409	-0.047162003	0.011930943	-0.215253679	0.122274294	0.105108743	-0.299340781	0.021123596	-0.158245279	0.1223359	-0.075520998	0.058045719	-0.180891054	0.281207937
line_359	DR	-0.130235393	-0.28121793	-0.049632744	-0.497589784	0.003718257	-0.018348064	-0.550450343	-0.139769952	0.034630585	0.023896163	-0.084748234	-0.12453388	2.035454481	0.050614575	0.025082426	-0.004621883	0.119185372	-0.013295822	-0.045597033	-0.143578133	-0.003707229	0.111748114	0.0354195	-0.076299137	-0.035554008	0.084609926	0.141777555	-0.058469757	0.214256855	0.087115999	0.259216071	0.121005251	-0.105903678	0.374252178	-0.169050788	0.065398259	0.055246166	0.249376914	0.096271877	-0.222109476	-0.091277311	-0.04014005	-0.112710785	-0.15074813	0.133602876	0.045676777	-0.149366451	0.495872104
line_360	AL	0.362666416	0.018001016	0.166360692	-0.019109387	0.600484783	-0.122116676	0.017462078	-0.298636784	0.014732852	-0.053055822	0.005786982	0.131495602	-0.019592701	-0.045038939	-0.119847653	0.075006566	-0.035837648	0.137960365	0.174090435	0.102213262	0.147703753	-0.020187434	0.061963423	0.185039993	-0.024560517	0.021219788	-0.019617062	0.218155336	-0.142152862	0.010237946	0.141139038	-0.030105933	-0.044792309	-0.871507957	-0.091761899	-0.095942956	-0.159307537	-0.13755154	0.122419003	0.301906923	-0.023220417	0.087143736	0.133607414	-0.068517081	-0.021669527	0.023351801	0.309504043	-0.002687911
line_360	DR	0.018198695	0.202882352	-0.020835594	-0.040578679	0.115447916	-0.075350387	-0.196302422	0.055809416	0.136415247	0.169639998	0.16818416	-0.024337023	-0.037095227	-0.053504821	0.050440397	-0.008086096	0.02197056	-0.011766639	0.023432483	-0.084722791	-0.001284982	0.01703195	0.052085529	-0.060053549	0.053470177	-0.00493178	-0.029056211	0.061623931	0.013064279	0.024334027	0.613930664	-0.022039059	-0.100414679	0.309672092	0.016653305	0.045886426	-0.081045697	0.109960471	0.0529906	0.127457205	-0.064267812	0.131892617	0.208118393	0.047266006	0.142883426	0.093462053	-0.039992391	0.146628365
line_361	AL	-0.360878533	-0.132303705	0.098381618	0.195748987	0.020781363	-0.039336361	0.354388018	-0.260833432	-0.154865969	-0.28461644	-0.017989327	0.005959105	-0.498419224	-0.083334041	-0.131527979	0.013139085	-0.097512222	0.102978231	0.11645474	-0.017021642	0.114904706	0.02611766	0.092293788	0.071421696	0.020072495	0.054254179	0.091468232	0.054617359	-0.189404843	0.037977217	-0.733301081	-0.035271606	0.394332542	0.165817689	-0.009232624	-0.158778998	0.378484464	-0.03408727	0.443065141	0.074146353	-0.011627245	-0.019231643	0.13440399	0.225981438	-0.324813733	0.059472501	0.029745608	-0.144796171
line_361	DR	-0.084360016	-0.051396013	-0.053686588	-0.239345735	-0.037490744	0.059225118	-0.199411798	0.093022672	0.215609942	-0.067681951	0.051254004	-0.111096253	0.099538575	0.077925403	-0.004404685	-0.029258169	-0.187605156	-0.271897703	-0.285396298	-0.300270139	-0.22830715	-0.168489333	-0.207769427	-0.166431876	0.115739188	-0.143764378	0.106989123	-0.222601142	0.106318163	-0.202361634	-0.043726312	0.056783754	-0.056790346	0.439391682	-0.019639801	0.000190788	-0.182958228	0.253439469	-0.047273501	-0.116765803	-0.003267883	-0.047739992	0.164440349	-0.251110979	0.013104291	0.00795223	-0.031272671	0.21869075
line_362	AL	0.01860742	0.089952725	0.096364493	0.390507369	0.296014938	0.072491664	0.4629541	-0.281257685	0.114828286	-0.16422682	-0.003613651	-0.033555408	-0.814662073	-0.034277408	-0.077713607	-0.060404807	-0.106098533	-0.00721348	-0.015055506	0.153373695	0.004553457	-0.031678182	-0.018415492	0.067996238	-0.050053174	-0.016248532	0.023174447	-0.01561036	-0.140766415	-0.019772948	0.076317206	-0.083059407	0.233859855	0.268025176	0.078833207	-0.129851377	-0.025707599	-0.087363113	-0.089595775	-0.087280206	-0.164882853	-0.054745193	0.132996407	-0.152020193	-0.07675021	-0.007024413	0.110160154	-0.339099285
line_362	DR	0.045584494	-0.092368436	0.082905855	0.036132055	0.116081109	0.111045098	0.02639572	0.296534225	0.152428942	-0.136028539	0.2347242	-0.011659517	-0.010260737	-0.042629186	0.032433952	0.041238863	-0.108030578	0.08549739	0.082711149	-0.054004412	0.076754337	0.117470801	0.124116519	0.095143946	0.137590208	0.062898184	0.014966705	0.163403911	-0.14077511	0.140274267	0.405552143	0.021733013	0.185585201	0.503491211	0.181478963	0.19681034	-0.360113072	0.028466852	0.348140665	-0.307655522	-0.068570971	0.069238743	0.144613892	-0.141056876	-0.089472513	0.058155207	-0.164042187	-0.220703962
line_365	AL	-0.12092404	-0.095208492	-0.05956653	0.190701375	-0.016081304	-0.156160464	0.144800076	-0.278794434	-0.003251438	-0.057924826	0.046442182	-0.057289023	0.107508466	0.024388365	-0.070870109	-0.099689029	-0.082585829	-0.052880754	-0.062648409	0.406475087	-0.082569389	-0.05254914	-0.079291591	-0.125087224	0.030448345	-0.041757711	0.085800925	-0.057476556	-0.047298932	-0.134727427	-0.492904143	-0.05856627	-0.213411626	-0.814091163	-0.209397659	-0.052233112	0.105863993	-0.190506368	-0.191850893	0.054928545	0.051538945	-0.073257245	-0.034031122	0.326687871	-0.124575425	0.00078798	0.003702737	0.287854188
line_365	DR	-0.034228132	-0.222837714	-0.055872829	-0.393848346	-0.185046945	0.098346723	-0.565060558	-0.18071063	0.175429832	0.10119701	0.29682838	-0.106062023	-0.48130308	-0.017266045	0.151597044	-0.044984221	-0.139866734	-0.197850417	-0.186259048	-0.300771233	-0.103674074	-0.097560213	-0.1304255	-0.046013932	0.293175741	-0.005732581	0.128937947	-0.193333883	0.195578693	-0.092973141	0.481112455	0.068741578	-0.567116616	0.205005893	0.012734612	0.092303414	0.008488219	0.105657093	-0.213483712	-0.037717233	0.152063284	-0.059778235	0.157763274	-0.022698328	0.110706554	0.088112042	-0.251480271	0.535717537
line_367	AL	-0.107993574	-0.145339846	-0.003318509	0.2821456	0.579310505	-0.36560014	0.406448534	-0.015674918	0.017919415	-0.313688515	-0.138725637	0.062461748	-0.049879789	-0.079268296	0.03115862	-0.033637085	-0.004209965	0.206640531	0.19183498	0.182667262	0.140515829	0.023530973	0.08451784	-0.02101529	-0.181340585	0.052235503	0.03055138	0.102077926	-0.163935982	0.055138865	-0.138561345	-0.050517925	0.130604426	-0.68423757	-0.305885497	-0.045818885	0.094121617	-0.096108421	0.193776211	0.081323443	-0.007805536	0.016790945	0.092451661	0.426504396	-0.028983089	0.055430074	0.252057551	-0.059821188
line_367	DR	0.063847594	-0.105460628	-0.085815702	-0.160277721	-0.282962168	0.074623366	-0.249012057	0.054000588	0.331727978	-0.148244301	-0.113652109	-0.082383796	-0.370262626	-0.017298555	0.118236776	0.021369652	-0.106795641	-0.070199825	-0.072958783	-0.220509839	-0.024973945	0.023161163	-0.022597694	-0.097653386	-0.128440084	0.028468339	0.009362554	0.011441238	0.055091669	0.042899472	0.390674265	0.066801905	-0.243700757	0.352968024	0.092205312	0.113895038	-0.000472859	0.30643518	0.022781598	-0.493038233	0.179884713	0.061446214	0.031738103	-0.056748145	0.104989072	0.103069723	0.039638302	0.17234193
line_370	AL	-0.070881574	0.171865755	0.186874131	0.088420162	0.719453306	-0.126986603	0.214727167	-0.554852041	0.271158905	-0.152323416	0.259402283	0.107016353	-0.167234018	-0.078546628	-0.096778114	0.069461796	0.005309843	0.09046185	0.098969291	0.131100826	0.172004232	0.017693356	0.101168293	0.1813998	0.159529957	0.063749776	0.064125219	0.117136971	-0.066697036	0.049503709	-0.390269423	-0.053513805	0.253704481	-0.290493895	-0.087906953	-0.084999742	-0.246866529	-0.27067492	0.05814086	0.37265958	-0.096606938	0.060042689	0.065073819	0.620903407	0.015584112	0.150868786	0.054679388	0.029156425
line_370	DR	0.183742949	0.183386952	-0.017291527	-0.033479517	-0.349961028	0.081372826	0.114277948	0.564164232	0.302258979	0.146222225	-0.015210906	-0.00922667	-0.324923945	0.039352476	-0.078653778	-0.019316996	0.135405885	-0.132775162	-0.117408288	-0.232550868	-0.157213872	-0.030888103	-0.059804327	-0.032041773	0.019917069	-0.130563802	-0.09506152	-0.020808419	0.119512662	-0.088387925	0.166674476	-0.025702661	0.111648379	0.043593621	0.10553028	-0.020940241	-0.536863301	0.091819202	-0.332378056	0.014913997	0.001772725	-0.031911924	-0.073253788	-0.046334673	0.03977019	-0.119267361	-0.091525493	0.25401046
line_371	AL	-0.283519047	0.091667363	-0.071138467	0.209078567	-0.055674662	-0.031410018	0.200867515	-0.388308067	-0.034573762	0.003862298	0.003453351	0.147028263	-0.170048614	-0.051488951	-0.097628846	0.035555474	-0.042372466	0.107156025	0.108533162	0.11416185	0.129419924	0.043734928	0.056772799	0.013941113	0.070121733	0.034289811	0.04469489	0.1365234	-0.000862056	0.074594109	-0.300565142	-0.042959835	0.323775119	0.196184145	-0.030047099	-0.128247527	0.252682926	-0.094118913	0.086011737	0.075308406	0.008194876	0.010709982	0.084404641	0.293453911	0.045408952	0.044038158	0.031673384	-0.059228712
line_371	DR	0.176860531	-0.105250195	-0.228399757	0.05314298	0.08240581	0.178884712	0.075075156	0.354478978	-0.036121638	0.097732635	-0.191282496	0.058955572	-0.364137582	-0.008312007	0.039788214	-0.025562773	-0.079791786	-0.036533597	-0.064989009	-0.021529757	-0.060330882	0.004302036	-0.042715971	-0.183528128	-0.161364964	0.014942782	0.008689068	0.000959061	0.149601435	0.023433689	0.064259476	0.084785799	-0.076832486	0.565600349	0.115568374	0.055438172	-0.065167986	0.040821467	-0.199802861	-0.018006118	-0.100985775	-0.07859582	-0.041929049	0.089547423	0.096200102	-0.067365117	-0.04569115	0.194310186
line_373	AL	0.090631739	0.193844241	-0.190170553	0.309539079	0.088108799	-0.061794521	0.406003441	0.434096694	-0.058219203	-0.033563502	-0.541935514	-0.019671976	0.361720786	0.070450088	-0.161585658	-0.135787756	-0.043364548	0.033292039	0.028826082	0.08324856	-0.072853276	0.017617835	0.019149167	-0.283933092	-0.634522093	-0.064265312	-0.141948297	0.024020104	-0.148803292	-0.038955028	-0.779444441	-0.058856746	-0.052818451	-0.491621625	-0.014007258	-0.092029733	-0.301252827	-0.173877723	-0.282956621	-0.111132022	-0.042310163	-0.067623984	0.22585468	-0.11525463	-0.077032098	-0.104495086	0.192194493	-0.153356407
line_373	DR	0.150795117	-0.243279132	-0.192198958	-0.052960947	0.161224525	0.137062201	-0.045058593	0.397281951	0.111937989	0.167244053	-0.355184343	-0.020715948	-0.530817039	0.036884539	0.128342116	0.017706783	-0.044652368	-0.084769608	-0.099616779	-0.134903605	-0.013950426	0.032236697	-0.006852193	-0.090944795	-0.233980082	0.014416698	0.118995606	0.012709325	0.098140698	0.012274832	0.227381481	0.067575842	-0.123597357	0.47669392	0.078830268	0.082768264	0.545897275	-0.019865749	-0.01297741	-0.264041723	-0.061208595	-0.07434524	0.172998947	-0.313347456	0.012270197	-0.035109989	-0.204537551	0.049199866
line_374	AL	-0.103245343	0.223326125	0.032682324	0.372133039	0.756396497	-0.073388268	0.355298245	-0.300416832	-0.019128797	-0.092556735	0.024227481	0.131367074	0.017845942	-0.053444993	-0.04906086	0.037215539	-0.032625276	0.113944936	0.142403646	0.113278123	-0.012432778	0.012211398	0.050619191	0.041322067	-0.027508293	-0.032908408	0.012083556	0.102674474	-0.082179855	0.00625969	-0.218447944	-0.141283963	-0.02046477	-0.425001381	0.050724131	-0.015230617	0.078274159	-0.097073802	0.043892031	0.108101801	-0.151878471	0.027932654	-0.054425636	0.389342638	-0.019489646	0.079631868	-0.087253341	-0.189314605
line_374	DR	0.275705241	0.298553014	-0.098185114	0.073684556	0.304319661	0.14667243	0.00926051	0.010316724	0.143839163	0.067893957	-0.113972536	0.011983428	-0.267724638	0.036745365	0.038843207	-0.070144756	-0.020734399	-0.052663729	-0.036753692	-0.019870105	-0.051992338	0.017459176	0.003986506	-0.084260624	-0.150076027	-0.008882363	-0.040476213	-0.006950041	0.148288617	-0.015083214	0.192604935	0.03736815	-0.049891299	0.754935416	0.199747682	0.151704949	-0.341360666	0.089413701	-0.16103303	-0.034158586	0.13273577	-0.034621525	0.127619684	-0.147091701	0.216485194	0.019252645	-0.248445813	0.120405155
line_375	AL	-0.15720496	0.163367399	-0.079096117	0.419050483	0.086703071	0.096207437	0.464106397	-0.423134542	0.207953931	-0.173271435	-0.118972623	0.075685375	-0.086914653	-0.085802299	-0.126371197	-0.131563807	-0.11933158	-0.036787664	-0.035339198	0.085189765	-0.11229976	-0.128520755	-0.106598848	-0.101255491	-0.111522529	-0.112776271	-0.029322874	-0.190158033	-0.027318828	-0.130983024	-0.802609001	-0.129034471	0.169199327	0.671676307	0.173867087	-0.116055575	0.297329734	0.054312149	-0.244116333	0.082049227	0.13245271	-0.09633059	0.218691781	0.244546759	0.075212136	-0.014615384	0.196990813	-0.083093215
line_375	DR	-0.015760413	0.006051141	-0.264452812	-0.073234409	0.19792053	0.256855995	-0.147201425	0.11306853	0.417280912	0.236107476	-0.072437138	-0.018090397	-0.094235989	0.010591653	0.130935692	-0.025327674	-0.034968692	-0.190017827	-0.191690754	-0.229065212	-0.166246625	-0.083891776	-0.164128575	-0.214222077	-0.024220842	-0.099234423	0.003559641	-0.18944253	0.126493666	-0.1188014	0.205027906	0.026216305	-0.041943608	0.359695291	0.231639242	0.172321091	0.304029389	0.224176326	0.054196125	0.065780894	0.299036219	-0.05960312	-0.099747498	-0.234937221	0.019962476	-0.052752819	-0.193396981	-0.0738684
line_377	AL	-0.756056596	0.159003374	0.294774811	0.181096997	0.293044006	-0.215733045	0.22260421	-0.54146595	-0.081411914	-0.126692628	0.271770738	0.204057168	-0.105021914	-0.164028303	-0.088570081	0.092902547	-0.060772209	0.250722245	0.277310555	0.149428054	0.232837618	0.061981714	0.172968802	0.283132587	0.093856321	0.074837182	-0.058591333	0.291160852	-0.105881481	0.12073281	-0.225902081	-0.058646144	0.494986551	0.31179978	-0.070938892	-0.044069887	-0.0433526	-0.046722347	0.446790196	-0.131446812	0.033705775	0.20262062	0.162216693	0.383580097	0.13522618	0.06110484	0.231350147	-0.203498647
line_377	DR	-0.042104709	-0.050197981	0.060302019	-0.195363211	0.157421784	0.084638473	-0.279855969	-0.117042683	0.085614419	0.225038856	0.2428624	0.085724453	-0.124908902	-0.093291401	0.172044382	0.121368374	-0.025074425	0.137380211	0.1410368	0.018822107	0.159489235	0.114722702	0.15981834	0.143511517	0.232233703	0.100660894	0.057760722	0.227539467	0.064523513	0.195026916	0.360571753	0.057689757	0.231618657	0.441568637	0.194258974	0.232367528	-0.240932422	0.078903248	0.448740094	-0.049529896	0.108717838	0.07687379	0.033237008	-0.405538237	0.206621498	0.073041403	-0.15095277	-0.022929181
line_379	AL	0.056758813	-0.181007101	0.364004284	-0.247916886	-0.203080271	-0.243589572	-0.06001659	-0.202115131	-0.269634595	0.067747777	0.162355043	0.13203515	0.311715317	-0.089344272	-0.177399102	0.213179757	-0.033995406	0.336563593	0.363749127	0.247447524	0.284854994	0.086130147	0.207059577	0.370371958	0.039790808	0.096533815	0.055040516	0.397279624	-0.16854939	0.156961453	-0.45315634	-0.029242038	0.465823872	-0.270667449	-0.117664153	-0.141913712	-0.020283265	-0.208045465	0.615868472	-0.005302783	-0.384964861	0.289223607	-0.07179543	-0.197330478	-0.029954342	0.16310463	-0.038690851	-0.150686109
line_379	DR	0.202534748	-0.089992935	0.10151182	-0.236302062	-0.134908066	-0.034726163	-0.299092982	0.073245473	0.230887466	-0.060928545	0.115790039	0.01317677	-0.126382781	-0.019162868	0.010835599	0.066619523	0.025559773	0.157448562	0.151594511	0.007111808	0.11020388	0.150245578	0.17348474	0.068934398	0.071751782	0.110244585	-0.041716543	0.211516208	0.066061545	0.18379	0.241161465	0.023360833	0.21198193	-0.190667695	0.001563723	-0.036170464	-0.116164925	0.148589295	0.387351405	-0.165546102	-0.131031876	0.107578155	-0.103397083	-0.020029928	0.143246456	0.017703267	-0.096473589	0.091281764
line_38	AL	-0.101983442	-0.069782161	-0.030755004	-0.015309987	0.156085465	-0.080874897	0.136574961	-0.227119044	-0.183091443	0.18623141	-0.27053278	-0.005068755	0.683169968	0.04215061	-0.209206046	-0.020622036	-0.043021978	0.144249541	0.112468066	0.312844546	0.09602762	0.047986834	0.103047181	-0.051740107	-0.198353289	0.102409806	0.061388289	0.087061012	0.012923056	0.066761151	-0.019771749	0.017280296	0.123640381	-0.323711566	-0.121201816	-0.22334336	0.115621735	-0.274261361	0.08964569	0.279929279	-0.056437969	-0.09438929	-0.182439821	-0.102019905	-0.069471095	-0.043255049	0.106134704	-0.121346574
line_38	DR	0.105995829	-0.082087129	-0.055239358	-0.144683254	-0.517419947	0.0997092	-0.270269112	0.018286644	0.209401794	0.22773471	-0.020466893	0.029504354	-0.162581952	0.107347164	0.1076132	-0.009190415	0.068648051	-0.070466182	-0.039437846	-0.178798036	-0.032339985	-0.002667422	-0.034932105	-0.088033535	-0.064196199	0.016648916	0.034279374	-0.054681029	0.078829219	-0.010564494	0.25801163	0.040441955	-0.346297854	-0.218983285	0.143627369	0.129502588	0.126019813	0.032602768	-0.096944212	0.065528739	0.076335529	0.068025318	0.081025822	-0.366307075	0.110688101	-0.007006827	-0.022731141	0.226863566
line_380	AL	-0.197044702	-0.114912587	0.004709435	0.244086504	-0.251318744	-0.294350285	0.205962041	0.294531009	-0.053069354	-0.106446689	-0.318172182	-0.049383459	-0.059366243	0.030298636	-0.086089869	-0.095556228	0.03922332	-0.081760936	-0.113366037	0.029829118	-0.133205898	-0.047770674	-0.070255988	-0.089017345	-0.265336894	-0.051966852	0.124711642	-0.046434872	-0.068829713	-0.077630671	-0.157346699	-0.060381918	-0.004405132	-0.329297938	-0.342413731	0.047889489	0.070504187	-0.006778355	-0.165108164	-0.25883956	-0.031973976	-0.061769401	-0.083979665	-0.20123009	0.006204345	0.124797516	-0.004885442	-0.072409503
line_380	DR	0.013579963	-0.186669027	-0.104737259	-0.051777839	0.016510845	-0.022063784	-0.159945902	0.429715785	-0.038713214	-0.075158585	-0.158781794	-0.015504121	-0.528921749	0.074457709	0.258024764	-0.047773493	0.057117029	-0.119453949	-0.159876097	-0.246768802	-0.130380458	-0.030833527	-0.098760759	-0.116913292	-0.053152588	-0.025615988	0.124964755	-0.132738204	0.125931429	-0.083109409	0.34903155	0.116579636	-0.073721025	0.361905268	-0.014974426	0.245872636	-0.285088032	0.271100512	-0.081645992	-0.151199289	0.303680704	-0.066058604	-0.00173282	-0.396654627	0.057229396	0.065371541	-0.059765568	0.049284559
line_381	AL	0.00701939	0.260168136	-0.139848481	0.095350215	0.174739094	0.026676833	0.027680248	-0.34966184	0.128486309	0.099559579	-0.158082214	0.009637191	-0.611433126	-0.003117076	-0.051756551	-0.093406257	-0.040103752	-0.15237164	-0.138303743	0.309169541	-0.055816492	-0.102050837	-0.081460499	-0.092673243	-0.05949527	-0.065084926	-0.030996495	-0.087237786	0.002012243	-0.051229183	-0.395971562	-0.078796448	0.155085328	-0.103746223	-0.008268447	-0.151933734	0.285132029	-0.126299867	-0.125128514	-0.02072934	0.05750687	-0.22843706	-0.037452512	0.320275513	-0.157607584	-0.108413538	0.442926503	-0.320432784
line_381	DR	0.309166476	0.098071647	-0.388730936	0.024782831	0.377273647	0.174137992	-0.01273996	0.664083744	0.318334499	0.236665645	-0.267460889	-0.10996366	-0.29887383	0.106315655	0.106541189	-0.227416866	0.018965522	-0.276069271	-0.322058714	-0.315666594	-0.145786784	-0.130698662	-0.234338758	-0.332794837	-0.182169382	-0.085594352	-0.153974854	-0.167556672	0.144485672	-0.163768071	-0.002778583	0.08175625	-0.114803636	0.397346766	0.113077156	0.063999153	0.035388977	0.299525603	-0.172947866	-0.147425862	0.237956901	-0.238108349	-0.036987102	-0.144156736	-0.087514321	-0.143887502	-0.02805882	0.005686866
line_382	AL	-0.08029859	-0.290635596	-0.033923995	0.181693942	0.025040969	-0.071657893	0.065706654	-0.02867343	0.001792928	-0.019723174	-0.144166533	0.06838986	0.190210211	0.017704881	-0.016087771	-0.017760455	-0.019572841	0.064991769	0.083404038	0.399991932	0.033315793	-0.007923697	-0.001005227	-0.062848092	-0.112886912	0.002671324	0.061755552	0.031963307	-0.078345882	-0.003631121	-0.405623489	-0.034031701	0.251971164	-0.09855619	-0.0425906	-0.111092536	-0.105556485	-0.187173977	0.015487034	0.211461232	-0.073107884	-0.01747277	0.142693494	-0.055395377	-0.014500301	-0.018920585	0.131389554	-0.07364702
line_382	DR	0.238409313	-0.221504773	-0.052903505	-0.011532507	0.164293049	0.250399621	-0.082714525	0.290075008	-0.038622576	-0.037986321	-0.054579839	-0.078056697	0.315967965	0.145835068	0.120070846	-0.030168724	0.146754899	-0.065858786	-0.077529154	-0.077190192	-0.137666156	0.022815192	-0.057971761	-0.023006561	0.048346184	-0.044243019	-0.124470903	-0.179106783	0.008970615	-0.05390625	0.38977791	0.10759788	-0.157711109	-0.061360293	0.136609082	0.093706291	-0.392885228	0.11049273	-0.317234192	0.302115128	-0.007952295	-0.058663937	-0.121751736	-0.588109177	-0.112346717	-0.098126312	-0.157404079	0.20320991
line_383	AL	-0.195670649	0.198080961	0.095698849	0.356720989	0.580690997	0.029973153	0.403963905	-0.273789121	-0.199016721	-0.115636436	0.242802095	-0.006688741	0.471051164	-0.007959808	-0.116990145	-0.011464394	0.066319036	0.040978427	0.003308122	0.19824722	-0.179738672	-0.036860405	-0.03055779	0.156180018	0.20728155	-0.130834766	0.12405065	-0.132869412	-0.297944132	-0.041952962	-0.087494112	-0.130652476	0.112476222	-0.20974254	0.015334091	-0.07074092	0.268833346	-0.147197694	0.083782953	0.313107741	-0.37480619	-0.079123227	-0.137651743	0.317822048	-0.33035536	0.074110546	-0.086945694	-0.016256239
line_383	DR	0.150620297	-0.087643216	-0.468661709	0.296695029	0.037747867	0.347879676	0.174059673	0.317680207	0.222978143	-0.045553388	-0.279926874	-0.006663731	0.369201682	-0.013093662	0.097733676	-0.096611794	-0.330861739	-0.402861909	-0.400289925	-0.425649451	-0.275561132	-0.321868245	-0.342902498	-0.420997955	-0.16988674	-0.17508841	-0.093672546	-0.373387124	0.204322419	-0.414297172	0.423688877	0.146091429	-0.594868042	0.299372993	0.282637294	0.209691866	0.171495916	0.290523175	-0.319069624	-0.013048207	0.061629055	-0.162342122	0.101474404	-0.142943703	-0.008574157	-0.083046048	-0.138682345	0.361474707
line_385	AL	-1.31757354	0.28059208	0.20679389	0.087135925	-0.380280457	-0.033196816	0.097537169	-0.079482478	-0.089222247	0.688841329	0.336736504	-0.011453945	0.44931001	-0.031764108	-0.110834504	0.041141432	0.033142268	0.077556836	0.067001581	0.142135053	0.007555555	0.034427026	0.049679921	0.162375752	0.250780221	-0.004937243	-0.010970161	-0.420401343	-0.212538011	0.048588509	-0.176939732	-0.058840362	0.212013316	0.140962269	0.00703437	-0.068094156	0.169324036	-0.047473393	-0.054304067	0.039173638	-0.269978614	0.100223971	0.09793814	0.130165695	-0.174835968	0.023443498	0.078499994	-0.14727693
line_385	DR	0.270087748	-0.164132407	0.004891354	0.023876956	-0.122181921	0.185004443	-0.013379229	0.873165528	-0.09190014	-0.15705921	0.368540235	-0.07504685	0.454120139	0.009548549	0.13899214	-0.059666202	0.078360784	-0.060845657	-0.061225499	-0.163413543	-0.133103469	-0.018581345	-0.053262358	0.01591802	0.359136084	-0.039222631	-0.004032308	-0.03607433	0.0255481	-0.048975678	0.351942126	0.033085787	-0.172667674	0.119920333	0.145849457	0.024319336	0.154814248	0.226069778	-0.329058002	-0.061247203	0.029301952	-0.0644348	-0.277762505	-0.404858437	-0.090770776	-0.064925509	-0.193872372	0.070287299
line_386	AL	-0.34345333	0.03894421	0.264486622	-0.088684555	0.127421598	-0.389969032	0.087395019	0.118104229	-0.400630254	0.064246783	0.239415362	0.113282079	-0.102810063	-0.104275827	-0.21435135	0.244769557	0.017071184	0.290516471	0.338527492	0.304943111	0.317209917	0.123594042	0.24241044	0.317119453	0.162882862	0.126320667	0.063291155	0.399012911	-0.053947318	0.223027123	0.212051785	-0.005318252	0.449647639	-0.631453921	-0.337389275	-0.116911595	-0.011467934	-0.263928499	0.537236345	0.134637522	-0.494195985	0.208163993	-0.075345826	0.566772385	0.061795459	0.098764181	-0.047581364	-0.166659733
line_386	DR	0.060260416	-0.050356255	-0.004214596	-0.090686622	-0.042901017	0.003034137	-0.218426415	0.012518108	-0.243273268	0.075656622	-0.090870523	-0.078127454	-0.100125008	0.069209228	0.181100116	0.002419035	0.301288911	-0.082508903	-0.063311643	-0.249042137	-0.112542075	-0.012348452	-0.042515835	-0.022354415	-0.131731664	-0.053474401	-0.002061326	0.01097646	0.232613803	0.009871736	0.477593359	0.134479581	-0.538585106	0.068353065	0.024810649	0.144328689	0.142185267	0.256407706	-0.224321283	-0.214206447	-0.057745629	0.053831838	-0.446016067	-0.152929555	0.295408559	0.113124163	0.013054207	0.216439253
line_391	AL	0.06007508	-0.086220572	-0.279664037	0.093423551	0.138872643	0.129071542	-0.004921612	-0.382394091	0.09541114	0.168654788	-0.20243943	0.068646229	0.421187596	-0.072809832	0.110517805	-0.151980711	-0.108397558	0.000440922	0.010926008	0.007974025	0.004655176	-0.057683701	-0.08652128	-0.221170272	-0.160667478	-0.000122978	-0.077363189	-0.10377318	-0.066620373	-0.151444742	-0.786105177	-0.052694347	-0.256681924	0.574588357	0.207217704	0.130212464	0.045737888	0.098545484	-0.111719303	0.204986225	0.392449668	-0.161720665	0.05053089	-0.059235969	-0.042485453	-0.030848464	0.410164719	0.211310457
line_391	DR	0.108132704	0.026682741	-0.04209266	-0.040693839	0.173943949	0.187063987	-0.179531161	-0.286739376	0.042310547	0.335494276	0.025408215	0.006275463	0.16218355	0.016627126	0.077659161	-0.017183016	-0.059951374	-0.023378183	-0.019087603	-0.136854866	-0.035918438	0.038656771	-0.004774754	-0.050482666	0.018242938	0.022790833	-0.020691231	0.013250757	0.158908543	0.021984313	-0.146491509	0.053738532	-0.131425009	0.293805616	0.138305473	0.148905902	-0.365449357	0.209660799	-0.096759203	0.096811473	0.162126849	0.004562388	-0.044711049	-0.401756333	0.121358695	-0.034526936	-0.053285989	0.394899512
line_392	AL	-0.262359042	-0.009202431	0.094232232	0.185887346	0.107500837	-0.26369577	0.201309874	-0.32214789	-0.117708714	0.085254667	0.013664813	0.045852103	0.060114609	-0.057991163	-0.093626106	0.055328359	-0.03797743	0.170959414	0.187025845	0.253298146	0.152914848	0.045321253	0.111448385	0.136975056	0.059591564	0.042100796	0.015589256	0.14277759	-0.062619417	0.05958768	-0.25294325	-0.09379904	0.313540527	-0.061316305	-0.277081101	-0.04656326	0.234620244	-0.264431019	0.165821105	0.2202785	-0.119087379	0.046608264	0.087458718	0.447043054	-0.046731959	0.040964493	0.357233449	-0.160297689
line_392	DR	0.126171279	-0.170388517	0.115848373	-0.42131856	-0.406700281	-0.053002207	-0.47520747	0.222734329	0.115193772	0.117376305	0.328864646	-0.121092133	-0.208229054	0.044163218	0.023798703	0.047712745	0.091797766	-0.126387287	-0.109945212	-0.262924396	-0.041403835	-0.016853181	-0.048788827	0.094969232	0.307237568	0.002779105	0.074720148	-0.089993147	0.146852244	-0.027253159	0.318075859	0.035666045	-0.180475161	0.083935292	-0.129765399	0.051714615	0.055105941	0.104532403	-0.234782716	-0.084732629	0.137100806	0.031870525	-0.160128309	-0.254609294	0.135265001	0.002859176	-0.107659368	0.089536807
line_399	AL	-0.401856518	0.192380886	-0.035280458	0.333487395	-0.117348267	-0.111500842	0.378188995	-0.469642371	-0.071612773	-0.010797222	0.007002339	0.054356003	-0.027966359	-0.084946621	-0.127951097	0.004280165	-0.001349265	0.044149016	0.077423686	0.116871288	0.029114203	-0.014170987	0.024417342	0.01480355	0.02036463	-0.030244227	-0.021327128	0.024572948	0.017769495	0.006354259	-0.244383522	-0.085504133	0.211814894	0.462090335	-0.061373361	-0.16734754	0.284671546	-0.103566535	0.141915118	0.143975246	0.066140376	-0.081444051	-0.006872373	0.056603364	0.024805559	-0.085050503	0.204807264	-0.137651453
line_399	DR	0.263528127	-0.103083364	-0.149317856	-0.233186476	-0.420706006	0.031819491	-0.260725289	0.954294032	-0.295537415	0.18154115	0.084488429	-0.136768311	0.726408837	0.01859378	0.118645283	-0.111393866	0.115891299	-0.194260459	-0.184021822	-0.330677792	-0.188601979	-0.0768534	-0.147290589	-0.128372536	0.133753669	-0.124636718	-0.147619858	-0.173066793	0.034615106	-0.152178081	0.415383142	0.055385986	-0.297196815	0.195176541	-0.013515471	0.198363962	-0.053134946	0.307251425	-0.317933663	-0.080746013	0.331520796	-0.125287459	-0.026992366	-0.35811381	-0.061516056	-0.121669191	-0.068036283	0.070149656
line_40	AL	-0.398265633	-0.050502565	0.011726082	-0.19144701	0.016671695	-0.065358324	-0.15697095	-0.118822236	-0.04603159	0.445887227	-0.091683148	0.045497144	-0.017822256	-0.047503211	-0.132313646	-0.097958688	-0.172542138	0.106696809	0.108136539	0.038107381	0.109816531	0.019279407	0.082208012	-0.02647646	-0.059549963	0.075839121	0.037911437	-0.012114033	-0.093685046	0.096138645	-0.564311623	-0.001629763	0.160871392	-0.119399883	-0.096952275	-0.118777099	0.253419301	0.04079883	0.214400315	-0.153745709	-0.252390714	-0.125570145	0.533914798	0.211876287	-0.085737693	-0.051399652	-0.207442791	-0.122121246
line_40	DR	0.169754303	0.139808518	-0.151461647	0.039099382	-0.077238232	0.171544992	-0.002826544	0.186065878	0.03983053	-0.0817524	-0.188480098	0.011000666	-0.031734223	0.080342118	0.068054648	0.008363307	-0.104035151	-0.03499988	-0.044857863	-0.15022629	0.011269975	0.036469297	0.025971251	-0.055450017	-0.099649117	0.054446623	-0.125856498	0.026265397	0.134797421	0.075097713	0.496098218	0.052352178	-0.160778891	0.031175051	0.165997207	0.078395514	-0.181914845	0.259938791	0.023299575	-0.150587576	0.21667834	-0.041397168	0.216969201	-0.120383018	0.055311279	-0.131030384	-0.232359958	0.184890775
line_405	AL	0.026457447	0.058123496	0.0255042	0.350537363	-0.122839097	0.084878234	0.500628196	-0.326301401	0.205412452	-0.294728108	-0.275088475	0.044942792	0.619439591	0.002255677	-0.044075047	-0.084745165	-0.130342746	0.003260797	-0.011022334	0.109397427	-7.52E-05	0.006956642	6.64E-05	-0.015465713	-0.230117247	0.009496852	-0.178687161	0.000262618	-0.029031581	0.010471837	0.012689286	0.003053694	0.302207186	-0.072898131	0.004223935	-0.123514561	-0.05944413	-0.067693811	-0.284350447	0.059269984	-0.107714623	-0.118029088	-0.05256127	-0.039782748	-0.048692495	-0.178513715	0.198068205	-0.105355966
line_405	DR	0.085597106	-0.186311913	-0.091881154	0.020173772	-0.367600008	0.261856011	-0.101641828	0.730860838	0.445791821	-0.079258888	-0.038098234	-0.162188812	-0.25700013	0.092797558	0.250884986	-0.162562509	-0.171482141	-0.281784988	-0.28999239	-0.423397012	-0.233634683	-0.109317386	-0.191572064	-0.086475669	0.035489659	-0.124994584	-0.009439014	-0.243798428	0.057649813	-0.19176479	0.531641456	0.065304828	-0.136069703	0.106410365	0.151986717	0.115766029	-0.189079595	0.166648172	-0.060934004	-0.149862193	0.151080318	-0.143797164	0.116839131	-0.608886874	-0.095967295	-0.008757036	-0.159305858	0.154044916
line_406	AL	-0.223990675	0.268271724	0.036714127	0.056802578	0.183303334	0.161404698	0.080463091	-0.494595861	0.20370267	-0.043261438	-0.04170909	-0.022592374	-0.24434859	-0.049357605	-0.055397434	0.000438982	-0.092061415	0.118881855	0.105080272	0.097167997	0.062872657	0.055243869	0.076372229	0.044559819	-0.027486362	0.067038133	-0.046118979	0.05595916	0.014235299	0.073955323	-0.207405266	0.009442933	0.344934084	0.33748286	0.178069474	-0.026681186	0.28899227	-0.047867435	0.342899781	0.189786637	-0.254122122	0.005717696	0.24785227	0.113241873	0.030130821	-0.023458036	0.045235138	-0.072732059
line_406	DR	-0.017229489	-0.541966184	0.060240778	-0.362471193	-0.16457138	0.082973525	-0.404756277	-0.096359341	0.382391431	0.072498446	0.049038651	0.042466024	-0.367776949	-0.051928885	0.12704441	0.169779409	-0.0954708	0.163210636	0.198502148	-0.001817933	0.166718597	0.173730309	0.213614682	0.164851318	0.044290049	0.14125006	0.061300655	0.242404969	0.093304617	0.218127414	0.510688656	0.107506359	0.358809825	0.564926795	0.086000566	0.160225846	-0.030595239	0.131407889	0.590821561	-0.251618372	0.034765286	0.131587239	0.039130942	-0.21932676	0.081044557	0.044964945	-0.271845998	0.106270339
line_409	AL	-0.058756761	-0.028938233	0.239759041	-0.296483947	0.365631926	-0.28818415	-0.089754904	0.418402175	-0.277225739	-0.051959243	0.283661129	-0.06981122	-0.084955498	-0.091487361	-0.18468217	0.007803087	0.055136478	0.084883441	0.046649166	0.123830416	0.114523273	-0.018398548	0.019699834	0.221768276	0.190827714	0.047202852	0.117547286	-0.022960556	-0.026098755	0.007355294	-0.42917341	-0.048777011	0.026813155	-0.468857908	-0.257683704	-0.106155636	0.325572274	-0.197035912	0.114214995	-0.083409369	-0.029101386	0.009076789	0.058351177	0.036876339	0.069207679	0.100861272	-0.032914171	-0.02605454
line_409	DR	0.46990059	-0.067381204	-0.071397856	-0.049207504	0.555438039	0.050067613	-0.111603698	0.531291371	-0.169510729	-0.303872569	0.112931237	-0.10503437	-0.304357206	-0.036488175	0.165724443	-0.028274286	0.165601835	-0.082556353	-0.070753311	-0.332598053	-0.14104167	-0.087276215	-0.090245341	-0.042818948	0.075938745	-0.119369593	-0.118196899	-0.116544497	0.214725917	-0.087073617	0.423244377	0.056035648	-0.114728709	0.088633332	0.055786816	0.135982544	-0.129751533	0.119154285	-0.216686539	-0.102399366	0.140727117	-0.009519706	-0.348411655	-0.434693764	0.234558709	-0.071940438	-0.054903917	0.143158489
line_41	AL	-0.100880321	0.083159157	0.258844978	-0.281006268	0.374414421	-0.211825419	-0.225777375	-0.258753484	-0.007426821	0.054835704	0.142284901	0.072042588	-0.213333269	-0.079351507	-0.1293487	0.161941326	-0.111469993	0.25843512	0.267277865	0.195054354	0.240218119	0.09586284	0.175817545	0.229668745	0.041776952	0.114362328	0.001169837	0.299763886	0.016554496	0.154281194	-0.32755733	-0.007613835	0.383633326	-0.094450301	-0.177709991	-0.078358896	0.038817375	-0.203778356	0.55081141	0.062289856	-0.171700273	0.205832711	-0.096731013	0.163344466	0.183257934	0.061812329	-0.029284411	-0.105217081
line_41	DR	0.083457637	-0.017620391	0.1278375	-0.076518437	0.083279927	0.029224676	-0.018050335	0.124532503	0.003900759	0.016573679	0.033195483	0.052966669	-0.090609439	-0.034129256	-0.022831761	0.078945757	-0.015482638	0.1053377	0.129243445	0.054561743	0.084007502	0.088244992	0.144160669	0.145316439	-0.004931655	0.07682313	-0.083351198	0.150772341	0.083089309	0.1243826	0.265264368	0.014541926	0.147664933	-0.034125641	0.063099731	-0.064601979	-0.341724539	-0.001730022	0.232871167	0.073522957	0.084776819	0.156801114	-0.045969599	-0.245379089	0.108102951	0.009030764	-0.242998003	-0.012689413
line_42	AL	-0.198473695	0.027910529	0.076790865	-0.049661854	0.0877367	-0.299753673	-0.140654171	-0.23412652	0.104352774	-0.092382716	-0.020639517	-0.03550712	0.404700445	0.063466137	0.042484713	0.033715294	0.109525347	-0.043304022	-0.053222086	0.194014492	0.015697296	-0.033347965	-0.056370129	0.027061487	-0.027585249	0.04654042	0.140451651	-0.098781486	-0.049983054	-0.022210515	-0.408574908	0.022481688	-0.308155916	-0.898009057	-0.293891064	-0.044098951	0.184998118	-0.211853784	0.05567988	-0.461488667	-0.619122131	0.099000191	-0.000174237	0.255207338	0.05719002	0.135846772	-0.094303322	-0.119655774
line_42	DR	0.278420929	-0.395238821	-0.076494929	-0.400193327	-0.191911583	0.213714976	-0.264150447	0.103437285	-0.046917022	0.07857915	-0.063295629	-0.096149588	-0.31460913	0.055584942	0.068831072	0.036478965	0.200743775	-0.091651788	-0.079577714	-0.139762846	-0.012295188	0.020373385	-0.027964142	-0.034968394	0.075788129	0.040769991	-0.023616881	-0.094845602	0.073569413	0.002791641	0.198913468	0.083354498	-0.116694679	0.571570737	0.115312963	0.098624758	0.1113807	-0.008341271	-0.087943146	-0.332432936	-0.083462101	-0.027772986	-0.338159947	-0.431188668	-0.092834561	-0.111616079	-0.162757978	0.08374218
line_426	AL	0.177541867	0.258131007	0.119695013	0.133773808	-0.346657391	-0.162470793	0.25596497	0.305921801	-0.099786849	0.118066027	0.090656328	-0.12274134	0.064999411	0.073963618	-0.202091544	-0.032948548	0.114006335	-0.024517213	-0.035138934	0.100784235	-0.052799515	0.028057686	-0.008052712	0.067895323	0.109030526	-0.028509532	0.016351834	-0.03629686	-0.12375556	0.000513675	-0.254209441	-0.036688767	0.138458111	-0.440228917	-0.20546741	-0.076898277	-0.07228128	-0.273241337	-0.312675088	-0.082901249	-0.093617554	-0.063589136	-0.211872963	-0.053751154	-0.15666774	-0.047157493	-0.076239168	-0.202088719
line_426	DR	0.534174719	0.001223675	0.048902905	-0.121285095	-0.717152221	-0.079830868	-0.20011793	0.530660679	-0.031424833	-0.057909336	0.244539141	-0.043792548	-0.442786404	0.017719042	0.142808998	0.060575471	0.236422406	-0.080338446	-0.058989207	-0.190271104	-0.11134505	0.019905465	-0.029889606	0.04947177	0.256260542	-0.079631153	-0.065497182	-0.030292666	0.138135163	-0.010213864	0.427830289	0.0020463	-0.219504969	-0.308207104	-0.09170411	0.038309766	-0.058271513	0.105737626	-0.283607424	-0.14468424	0.081066721	0.063762826	-0.089826902	-0.106016376	0.171485734	-0.093621879	-0.126271673	0.064059132
line_427	AL	-0.002351047	0.015373988	0.071062939	-0.259455422	0.279178796	-0.134352963	-0.146501595	0.218608895	-0.451153874	0.186913914	-0.016354308	-0.00875673	0.03556852	-0.022554294	-0.11001758	0.089562555	-0.025140268	0.055528956	0.038536125	0.088150507	0.067663492	0.019317741	0.061206519	0.0892475	0.002827705	0.008792317	0.005295806	0.075079568	0.109459989	0.055314123	0.135852272	-0.020133524	-0.142390964	-0.597457026	-0.075948146	-0.148423485	0.041316519	-0.100523478	0.100756519	0.179296412	-0.107933797	0.05332364	-0.138898106	0.488981604	0.120493898	-0.056635924	0.064228158	-0.107878813
line_427	DR	0.201709071	-0.074333882	0.046556331	-0.12050916	-0.356088535	0.025660082	-0.267753382	0.147961946	-0.102975593	0.035392825	0.281043596	0.004775177	0.157942792	0.026215521	0.155429227	0.080217551	-0.011379244	-0.136551772	-0.148086167	-0.170267319	-0.149698904	-0.040272223	-0.119895431	0.022050675	0.315173968	-0.065660365	-0.224885652	-0.129757462	0.170484469	-0.041043366	0.36210805	0.108137425	-0.645555831	0.00982633	-0.01443334	0.111676277	-0.094662494	0.303822981	-0.162667107	0.04709832	0.162943581	0.055019233	-0.03689417	0.185976482	0.141668781	-0.075399354	-0.177008747	0.199890326
line_437	AL	0.025161735	0.257051076	-0.000675399	0.416006446	-0.059529503	-0.016897355	0.39317001	-0.209700606	-0.014975287	0.112589222	0.012390879	-0.045035889	-0.05505278	-0.006956044	-0.078742849	-0.130901187	-0.167838772	0.018524503	-0.024562924	0.280669489	-0.121078795	-0.05958357	-0.058296754	-0.078432774	-0.041236838	-0.100415332	-0.105964923	-0.0417016	-0.162304357	-0.135119481	-0.469781014	-0.133595634	-0.06498887	-0.169627328	0.074001591	-0.046620092	-0.207997103	0.008647217	-0.380578634	0.007120115	-0.081486035	-0.064892278	0.073035106	0.00386528	-0.059584057	-0.037385107	0.08465261	-0.024635802
line_437	DR	0.163639207	-0.200187263	-0.07433226	0.227821459	-0.23753002	0.159916383	0.12940712	0.498883145	0.145411449	-0.02463935	0.094723816	-0.084458385	0.41249157	-0.03845382	0.210892817	-0.118980335	-0.169007641	-0.170281537	-0.232042749	-0.374256244	-0.24692205	-0.129184154	-0.198054069	-0.103476656	0.114122846	-0.163230267	-0.058212857	-0.255833916	0.168553889	-0.19295255	0.463860369	0.058037832	-0.541024336	0.17503813	0.111204478	0.211311214	0.18701225	0.279969962	-0.345221795	-0.25876949	0.311463942	-0.062751177	-0.056118817	-0.169737425	0.134500792	0.006401336	-0.175885272	0.247614518
line_439	AL	0.407037857	0.253564292	-0.17349873	0.330882196	-0.204651433	-0.059971854	0.385137679	0.413579689	-0.317405657	0.086487729	-0.056049209	-0.089352675	0.361020078	0.051782117	-0.102807591	-0.203639277	0.075732573	-0.098699675	-0.101378757	0.010727602	-0.14938219	-0.082757275	-0.104658003	-0.156592953	-0.025713409	-0.119441482	-0.12798694	-0.215885454	0.01866222	-0.130709	-0.409120454	-0.052037245	-0.139947486	-0.057926131	-0.157072679	0.019250647	-0.046077746	-0.138172103	-0.677920765	0.108834491	-0.058666855	-0.181837042	-0.18074323	-0.207354615	0.011823725	-0.126457337	0.38499711	0.03659509
line_439	DR	0.197783768	0.075074687	-0.180270361	0.120471525	-0.537931826	0.003647669	0.134823121	1.11981334	-0.20049338	0.290841208	-0.042277031	-0.136811997	0.085808506	0.105038114	0.054552094	-0.066743397	0.156885986	-0.327149574	-0.280942754	-0.428770861	-0.072019629	-0.159869983	-0.220268985	-0.085403736	0.085012651	-0.076505144	-0.082969494	-0.229815007	0.168699181	-0.226690747	0.378064743	0.020639878	-0.284902448	0.042658878	-0.084264911	0.081623847	0.29372071	0.053356994	-0.440001009	0.020593372	0.113674816	-0.161630099	-0.129717925	-0.394921975	0.141469855	-0.141157087	-0.201488199	0.199425951
line_440	AL	0.327469332	-0.064643825	0.07665811	-0.00558254	-0.168798609	-0.083121538	0.166515561	-0.073271759	-0.154992432	0.621835033	-0.037094141	-0.046006592	0.465722528	0.037117862	-0.094069639	0.107883524	0.114560626	0.041437835	0.027714222	0.173839359	0.032438946	0.023083719	0.030695109	0.139996305	0.007577345	0.022541268	0.064910436	0.040773082	-0.144329739	0.072746068	0.170540215	-0.015186688	-0.03926476	-0.609873961	-0.177726133	-0.175621829	0.166858719	-0.151036751	-0.053002724	0.250501072	-0.290926876	0.019581512	-0.380474568	0.069987099	-0.148177128	-0.035050675	-0.080021457	-0.065147452
line_440	DR	0.670643958	-0.141779998	0.013972052	-0.254748857	-0.329483028	-0.00340319	-0.190910492	0.925961906	-0.156656037	0.119437045	0.055171859	-0.117950371	-0.413097582	0.05254507	0.06256988	0.015565018	0.186321905	-0.061752219	-0.070475119	-0.201402427	-0.051869241	0.018732439	-0.002765978	0.013612659	0.105564286	-0.052038536	-0.033137159	-0.004362819	0.066695248	0.029244029	0.361530593	0.100201603	-0.106707337	-0.079197745	-0.048867949	0.118081661	-0.20944331	0.14462104	-0.256988284	0.105218993	0.225619729	-0.004459552	-0.428154011	-0.240973079	0.022814253	-0.061210269	-0.062296808	0.068558602
line_441	AL	0.251803174	0.126218376	-0.051054615	0.089518872	-0.08451191	-0.047588814	0.156679933	0.094735725	0.016894843	0.553656729	-0.059933531	-0.046691275	0.364262861	-0.048688902	-0.09158222	-0.04089779	0.151353187	0.015652472	0.022490316	-0.001652993	-0.026184591	-0.037320074	-0.011326071	0.015634413	-0.023600137	-0.043343799	-0.016741199	-0.051162268	-0.007485202	-0.01183517	-0.493360796	-0.09292819	-0.153938726	-0.376751685	0.048277984	-0.093026461	0.26226813	-0.207536522	-0.027449998	0.324510257	-0.329668555	-0.082208363	-0.163923482	0.341656702	-0.027627592	-0.018237876	-0.015583685	-0.161437101
line_441	DR	0.515332836	-0.133256883	-0.041558386	0.040821491	-0.600045076	-0.079042639	0.02824197	0.97269992	-0.077003179	0.03967563	0.085724287	-0.005799547	-0.486622678	0.032674341	0.047302555	-0.067757749	0.315678119	-0.119224043	-0.092508758	-0.187535268	-0.18039915	-0.018474379	-0.069310728	-0.054473571	0.070737131	-0.137074035	-0.114177486	-0.098512658	-0.003915678	-0.054644142	0.237346419	0.017608315	-0.412309367	0.361191014	-0.164707161	0.086298445	-0.170008023	0.122584371	-0.250168707	0.096662785	-0.012427646	-0.007541337	-0.24587506	-0.211227953	0.045952246	-0.038410631	0.055963822	0.113441305
line_443	AL	0.284478421	0.060684543	0.115058045	-0.039506308	-0.20045497	-0.076789696	0.150896694	0.135548652	-0.080303818	0.110068187	-0.083644184	0.029085661	-0.311949209	-0.077193434	-0.209392099	0.148848287	0.02305604	0.174754911	0.19455833	0.376788607	0.148370626	0.023197173	0.115248642	0.139026385	-0.108664176	0.023399206	-0.086592508	0.242763213	-0.033497658	0.07946309	-0.089550218	-0.088680788	0.20844471	-0.296929254	-0.007227665	-0.188992808	0.17745957	-0.277804068	0.043055501	0.261526105	-0.211744628	0.119856945	-0.289196492	0.346722622	0.005326684	-0.057288679	-0.019514255	-0.176129673
line_443	DR	0.42475216	-0.163064023	0.180818282	0.062063933	-0.4925925	-0.068411622	0.008225268	0.316985263	-0.167179465	-0.116435082	0.219713205	0.051144032	-0.37317076	-0.024373896	0.036224609	0.161859105	0.121536104	0.274387527	0.287101862	0.131592503	0.218996563	0.175873396	0.224620088	0.260934481	0.141836521	0.138318539	-0.04648297	0.339415312	0.000142709	0.218097313	0.502781631	0.015083559	0.222941197	0.166133128	0.044798431	0.006637921	-0.17270245	-0.004000242	0.253911458	0.236874891	0.046961847	0.199771557	-0.242927028	0.025983147	0.065047688	-0.034513617	-0.141795836	-0.126950997
line_45	AL	0.015087412	-0.248558831	0.222003275	-0.400891563	0.246718298	-0.129896825	-0.21520701	-0.185713744	0.045068061	-0.141594858	0.288143172	-0.082949635	0.333614741	-0.054015048	-0.046379621	0.086803553	-0.018390863	0.055616256	0.07912619	0.123428271	0.010817077	0.030894958	0.079507922	0.193269569	0.242164943	0.004019484	0.062015136	0.027632093	-0.124518477	0.052932025	-0.115745706	-0.029329727	0.070135989	-0.681052048	-0.166889568	-0.00203014	0.0496883	-0.244995755	0.168505024	0.259337034	-0.199322829	0.102436187	0.012114712	-0.118740243	-0.049007673	0.017658846	-0.086379894	-0.059144839
line_45	DR	0.235604929	-0.12473263	-0.021078058	0.051599044	-0.257296211	0.066511296	0.009475857	1.102090758	0.075927101	-0.138726307	0.452153114	-0.216225919	-0.064501642	-0.042823681	0.226109572	-0.074333697	0.088174975	-0.248452744	-0.229040555	-0.46896949	-0.314655368	-0.169935579	-0.215995605	-0.034138191	0.41558698	-0.209046434	-0.207833416	-0.282727555	-0.034209941	-0.262247784	0.410056316	-0.004496308	-0.199539492	0.359538138	0.154976559	0.264661138	-0.024071871	-0.021582709	-0.319356162	0.144375177	0.322627046	-0.06677699	-0.039551225	-0.344392461	-0.031139557	-0.056945943	-0.109109888	0.157630781
line_461	AL	-0.219973467	0.08297361	-0.247840483	-0.033738883	-0.101001977	-0.191230633	0.029917511	-0.311515549	-0.149133742	0.174339994	-0.27971838	0.09705343	-0.278448502	0.014306605	-0.161651718	-0.136419025	-0.085889472	0.005604067	0.030586805	0.212962347	-0.004862365	-0.041411525	-0.009631375	-0.231766432	-0.205901229	-0.006145622	-0.030287377	0.008265554	-0.011294438	-0.019470965	-0.646731015	-0.069060259	0.248202421	0.42732067	-0.233526399	-0.083897223	0.043580991	-0.232508264	-0.079034476	0.228418238	0.227081827	-0.223098581	0.01759692	0.225784463	-0.079465761	-0.128272077	0.288619181	-0.284054485
line_461	DR	-0.137371454	0.460896905	-0.162493982	0.142666238	-0.496382184	0.012885485	0.069339526	-0.273567248	0.007928735	-0.064221169	-0.030345652	-0.126511538	-0.264078898	0.089177881	0.045055967	-0.224178441	0.159286277	-0.220364125	-0.212611157	-0.194043266	-0.126606034	-0.136849312	-0.177603101	-0.222490473	-0.055818342	-0.101486535	-0.01275447	-0.216265796	-0.000210668	-0.179685073	-0.430074348	-0.026851019	-0.264586169	-0.149973439	0.02378589	0.067161715	-0.329381104	0.027809873	-0.183359525	0.089085418	0.247823981	-0.148034143	0.003553222	-0.113713607	0.008228022	0.002038155	0.057999831	0.050066081
line_486	AL	-0.12115852	0.224688627	0.164254735	0.314064025	-0.056379914	0.051714301	0.407168872	-0.350716606	-0.313075006	-0.186934167	0.181282997	0.039180656	-0.370426795	-0.165816466	-0.158559035	0.092840626	-0.119789417	0.168445506	0.19463822	0.125654274	0.145971788	0.006931402	0.102667407	0.21604789	0.072814788	0.008087975	-0.105002567	0.176116081	0.038834956	0.061474566	-0.053005798	-0.115477879	0.390148286	0.235506532	0.174650472	-0.158947906	-0.067229196	-0.133329612	0.264238752	-0.00365188	0.003046116	0.137103829	-0.062822403	0.354242856	0.247729098	-0.011566396	0.079598433	-0.047747526
line_486	DR	0.07585315	-0.110078225	-0.055483713	0.084257652	0.12076653	0.006853008	0.017294146	0.17539799	-0.312246422	-0.008051547	0.060337154	-0.03042788	-0.13925014	-0.073428275	0.10694974	0.010430973	-0.083889698	-0.05239576	-0.025839454	-0.107535056	-0.032552498	-0.021712168	-0.01625028	-0.003825791	-0.005513606	-0.04458021	-0.088069418	-0.005733136	0.170663347	0.002247619	0.410655632	-0.066063256	0.060967939	0.416532411	0.112764206	0.105693088	0.285221613	0.235519046	0.17198981	-0.179818312	0.119353126	0.112083821	-0.149012766	-0.294255787	0.327946156	-0.109056022	-0.268091901	0.13014676
line_491	AL	0.182991936	0.229244512	0.044070442	-0.389912509	-0.146259961	0.025732756	-0.38915432	-0.385842745	-0.122336652	0.241769898	0.02738698	0.001481675	-0.302958543	0.015278813	-0.010720497	-0.030502414	-0.016423723	-0.031320311	-0.007260593	0.016389826	0.03729108	-0.029368974	-0.0341155	-0.03698956	-0.029430922	0.031833987	-0.057756026	-0.058969882	0.053558902	-0.049082363	-0.185147491	-0.051018442	-0.226519943	-0.615484119	0.024176404	-0.104102999	-0.192581733	-0.071949433	-0.120879272	0.101750855	0.191119789	0.02995909	0.003991205	-0.199175569	0.090842904	0.005171344	0.307354814	-0.121833481
line_491	DR	0.405113479	0.111331622	-0.151239326	-0.266813094	0.206143188	0.378256018	-0.372992704	-0.094308842	0.038293918	0.189968207	0.094298147	-0.123705722	0.10168072	0.083605829	0.202704469	-0.072307852	0.128022183	-0.135058749	-0.178110247	-0.377571005	-0.164982919	-0.110613621	-0.14214598	-0.106533464	0.121111087	-0.110955598	-0.083010043	-0.212484433	0.159968053	-0.14850152	0.340526276	0.115507629	-0.397791557	-0.20928544	0.296259564	0.103963832	-0.145571663	0.240692497	-0.107671172	0.125343541	0.275697173	-0.077546229	-0.020260377	-0.280916758	0.029174339	-0.010198519	0.04710021	-0.120573429
line_492	AL	-0.321936458	0.425150026	0.004917439	0.18962054	0.405344672	-0.040429557	0.07641521	-0.530128754	-0.258307948	0.211351875	0.143975051	0.130869383	0.551512212	-0.102982023	0.12988379	0.016024659	0.004237155	0.137013578	0.149643355	0.3054522	0.067582581	0.019383871	0.080831644	0.007892791	0.060437376	0.041956402	-0.053936173	0.003297873	-0.134679795	0.045039234	-0.456761115	-0.074377145	0.004288076	0.204568339	0.155220339	0.080984071	0.15711867	-0.029478104	0.274217853	-0.155468676	0.463235771	0.102159817	0.329135841	0.777835668	0.06505316	0.042377929	0.220897305	0.021699582
line_492	DR	0.026150739	0.311084831	0.068587162	0.175660823	-0.315934391	0.109654356	0.066727285	-0.397985474	-0.306148799	0.105448484	0.138310438	0.055071883	0.088232401	0.02282034	0.123878795	0.095019705	0.171667048	0.074099276	0.127795934	-0.034988825	0.096755771	0.066932041	0.077825245	0.09542865	0.080879979	0.055107379	0.043351169	0.080074168	0.031297398	0.102860087	0.167273505	0.008841047	-0.162433868	0.125726417	0.134603228	0.211122327	-0.410608787	0.085431854	0.089043501	-0.254111717	0.421522	0.185995725	0.076493308	0.267245404	0.007292437	0.111380799	-0.051216481	0.161744909
line_502	AL	-0.110999925	0.095518264	0.130683528	-0.060768229	-0.256988336	-0.313980244	0.003048196	-0.053089102	-0.464293314	0.289827354	-0.170951176	-0.017472893	0.770252998	-0.009710269	-0.210209651	0.070690755	0.1307282	0.114444757	0.13263429	0.092483213	0.084233292	0.074689176	0.093083954	0.038610313	-0.168256739	0.054603583	0.023883346	0.17180109	0.023217146	0.115001586	-0.451140268	-0.050317536	0.171249843	-0.344269069	-0.262870428	-0.184395404	-0.165121652	-0.340401382	-0.065790903	-0.099190483	-0.35138289	0.109483195	-0.156123852	0.19321585	0.078256745	0.037996021	0.008468249	-0.070323234
line_502	DR	0.229352678	-0.119648757	0.163544947	-0.131456749	-0.648183185	-0.197602235	-0.074128121	0.152863249	-0.465458579	-0.071867325	0.054684833	-0.021834245	-0.21745762	0.00711734	0.022410849	0.136383467	0.184309573	0.15853658	0.144512548	-0.004321252	0.052092694	0.18945026	0.17803755	0.108763768	0.043157168	0.073205303	0.030773658	0.220011272	0.171864585	0.25552465	0.382178998	0.061980736	0.016763657	0.148343283	-0.165741722	-0.024807154	0.077975967	0.019506243	0.175505144	-0.067606887	-0.099181401	0.19653511	-0.347090913	-0.267207685	0.232164935	0.030130172	-0.143063735	0.193301302
line_508	AL	-0.354298799	-0.071195731	0.290361751	-0.384311042	-0.394581738	-0.315348405	-0.460760001	0.074663532	-0.001065476	0.080258276	0.275409615	0.158532434	0.268405395	0.041060914	0.036532082	0.175652195	-0.016680305	0.071676147	0.049590546	0.056810666	0.083651965	0.065378222	0.069604974	0.25680577	0.233538656	0.073135952	0.193767907	0.095398576	-0.308790813	0.096332237	-0.017696354	-0.044614612	0.080781438	-0.344775986	-0.229257503	-0.038321448	0.314772322	-0.095701217	0.12581868	-0.186835214	-0.107063023	0.181474598	0.327264149	0.377472773	-0.286118752	0.134321739	0.054975807	-0.162645845
line_508	DR	0.131869886	-0.101841089	0.137218284	-0.413315442	-0.562024965	-0.208249561	-0.49862419	-0.386410655	-0.125151125	0.031618809	0.133244093	-0.09697758	0.427229095	0.052518247	0.262701697	0.059417089	0.26606134	0.054694031	0.073277629	-0.088528753	0.026628931	0.095005197	0.094635545	0.08968756	0.085704663	0.040092073	-0.02380605	0.057677833	0.080449823	0.144696483	0.486881029	0.072901667	-0.234209066	-0.021275453	-0.172523023	0.263371866	0.803362929	0.207707179	0.127172256	-0.203241574	0.205433529	0.05931219	0.140766659	0.392606556	0.0915773	0.066117158	-0.093595873	0.164427385
line_509	AL	-0.464535408	0.316767	-0.047573308	0.233877018	0.17797156	0.108924263	0.307597869	-0.282773442	-0.170720333	-0.450614384	0.224932748	0.124721744	0.088594916	-0.051482271	-0.103143638	-0.126957381	0.00238817	0.080369361	0.084087048	0.135378708	0.127075376	0.009381905	0.045279735	-0.035437837	0.200932099	0.064970559	0.059132399	0.142052261	-0.394114104	0.024428693	-0.816805078	-0.074180084	0.340792599	0.401627456	0.078590839	-0.122654623	0.132292373	-0.034919255	0.177811376	0.287652042	0.044395439	-0.193787525	0.332384086	0.291605485	-0.407287946	0.025908844	0.12847934	-0.444671309
line_509	DR	-0.180635486	0.345839468	-0.285469753	-0.021782144	-0.033557647	0.251630946	-0.088071515	0.140142543	0.084394852	-0.33203504	0.104518051	0.035664545	0.210927218	0.032272163	0.165847032	-0.135050541	0.103281063	-0.019677117	-0.040186775	-0.117521949	0.064575825	0.039903476	0.0078509	-0.242807383	0.135468039	0.080263881	0.039291764	0.047031711	-0.054514293	0.025205422	0.331178097	0.035477332	0.009528351	-0.1289025	0.215927124	0.1064172	-0.269264532	0.253250098	0.030095037	0.226942738	0.256959164	-0.161135996	0.157139393	0.064633806	-0.175269158	0.047682728	-0.066159225	-0.201000255
line_513	AL	0.066420118	0.122666169	-0.009945542	0.28225979	0.192273238	0.106196886	0.280281254	-0.299925641	0.182495379	-0.436501655	-0.15777925	-0.008913043	0.130220057	0.040526262	-0.066557488	-0.056920198	-0.024409434	0.041461185	0.022351	0.059584136	-0.012672376	0.038453796	0.02042831	-0.022737078	-0.130248378	0.03495453	-0.06139353	0.015922085	-0.023959425	0.011303225	-0.497829741	0.023741452	0.305224315	-0.16829939	0.076943846	-0.00918345	0.102544306	-0.111920575	-0.108547557	0.064529839	-0.271629734	-0.068681444	0.185908803	-0.017259695	-0.020921905	-0.140317876	0.124833674	0.331981521
line_513	DR	0.255248614	-0.311492394	0.038461137	-0.409982975	0.154919153	0.032152693	-0.51570373	0.384027583	0.413834915	-0.14949789	-0.000333065	-0.035695961	0.088023544	0.07849133	0.237502709	0.055233083	0.013385636	0.076898428	0.041925949	-0.128524445	0.0117541	0.119700804	0.055461951	0.043713381	-0.025849753	0.037676085	0.007808819	0.049659207	0.101178144	0.10710374	0.301193564	0.153773766	0.022037168	-0.061815454	0.028390026	0.165912698	-0.202196307	0.19075599	0.231416402	-0.146201189	-0.219497275	0.063012244	-0.026118377	-0.320157459	0.128021604	0.098131042	-0.191002259	0.4665508
line_517	AL	-0.16068557	0.432165702	0.044059087	0.068034881	0.022629626	0.064199905	-0.077894438	-0.376038403	-0.354357511	0.069752332	0.07475524	0.039290197	0.296614475	-0.023714971	-0.006143436	0.049480422	-0.027988135	0.031475968	0.059874923	0.243614803	-0.005159097	-0.021162654	-0.000918148	0.092786874	-0.024086933	-0.043303283	-0.080427919	-0.010633363	0.044068533	-0.010989699	-0.010592963	-0.106655165	-0.528583195	-0.771976053	0.148704304	0.026385595	0.067132661	-0.156711838	0.139814867	0.039499969	-0.15608932	0.095206838	0.01445668	-0.013597461	0.181363085	0.022900841	0.089499956	-0.485608645
line_517	DR	-0.055858965	0.18290669	0.062115444	0.154686858	-0.052531791	0.082618091	-0.11417609	-0.074307909	-0.126602186	0.16023377	0.262257213	0.055986692	-0.044221944	0.027030393	0.098800895	0.059483163	-0.01466257	0.003129985	-0.032159887	-0.099728949	-0.01341154	0.043332943	0.033537177	0.111522195	0.207842042	-0.010248004	-0.10725708	0.006553818	0.060884811	0.040286454	0.422629884	0.010666419	-0.467155169	-0.351875547	0.105871007	0.194889485	-0.321035838	0.032742807	0.005396	-0.11275845	-0.023343227	0.107917365	-0.005944084	0.050016229	-0.034183369	0.014433697	-0.160514452	-0.434308708
line_530	AL	-0.053208251	-0.121205145	-0.048333662	0.228104959	-0.104592424	-0.016859257	0.30397064	0.355064628	0.26131701	-0.265802941	-0.065841551	-0.040433792	0.060665131	0.085452863	0.023541191	-0.083659786	-0.127124837	-0.090900782	-0.108833559	0.012286542	-0.111849295	-0.079702079	-0.167091515	-0.108491507	0.043435394	-0.042370192	0.06846753	-0.175644734	0.004720551	-0.178259222	-0.66764856	-0.005215877	0.113539923	-0.091255962	-0.145532854	-0.009362476	0.084222238	-0.052643972	-0.419392215	0.047913711	-0.071353423	-0.131349047	-0.188809991	-0.329285091	-0.102221958	-0.045580674	0.036675406	-0.085696052
line_530	DR	-0.015031241	-0.210824287	-0.097624496	-0.278571142	0.10008773	0.296719063	-0.347814112	0.375873288	0.462949927	-0.128573586	0.137814948	-0.048398832	0.174106969	0.148662026	0.26443207	-0.018810674	-0.111623927	-0.264218571	-0.307666053	-0.380147989	-0.327718286	-0.237436987	-0.256828258	-0.060587634	0.249135904	-0.156512629	0.174192954	-0.317197693	-0.019556431	-0.346485166	0.005197295	0.156292239	-0.273166246	0.637946241	0.139091373	0.303890845	-0.167758169	0.219082668	-0.228763578	0.036711153	0.098712517	-0.106490673	-0.019595235	-0.316864453	-0.165332358	0.136854761	-0.196278461	-0.08101732
line_531	AL	0.283297373	0.217799675	0.086503204	-0.239275955	0.165815425	-0.044085564	-0.22063202	-0.373456872	-0.279675698	-0.009838971	-0.001951191	0.079825338	-0.027592778	0.034246335	-0.176808984	0.033546484	0.133257722	0.14507638	0.120280982	0.138294389	0.093629039	0.076263749	0.102006845	0.073358414	-0.017683654	0.092057639	0.017016536	0.134948666	-0.028595349	0.102002669	-0.089918938	0.025237986	0.005550791	-0.538078589	-0.105243301	-0.299882665	0.085404631	0.067400124	-0.00129937	0.362634265	-0.171670994	0.030811073	-0.249888385	0.332550418	-0.067204621	0.04730355	-0.016407679	-0.265558656
line_531	DR	0.287296868	0.111617337	-0.138291012	-0.210768962	-0.716172833	-0.003548647	-0.36036003	0.057764588	-0.259707357	-0.072324087	-0.205768008	-0.083133785	-0.05138146	0.100964207	0.030256696	-0.097330265	0.261280566	-0.206946419	-0.255456495	-0.100711808	-0.27290955	-0.056194374	-0.153701774	-0.194252769	-0.165865721	-0.148065601	-0.180175172	-0.109982181	0.337583373	-0.133720185	0.356130233	0.116472551	-0.582224473	-0.15166786	-0.127914744	0.010559093	-0.00540058	0.364831926	-0.526999336	0.148172155	0.105112608	-0.112898965	-0.068481208	-0.236512862	0.253844892	-0.107137308	-0.294688944	0.133499681
line_535	AL	-0.116740834	-0.120706896	0.071687494	0.374308941	0.380671882	-0.040255341	0.455726265	-0.066005449	0.337002444	-0.102460735	0.054736401	0.107327827	0.118148952	-0.113849544	-0.089753551	0.044720057	-0.153541531	0.100620294	0.122883299	0.110500321	0.07675017	-0.008228585	0.080625912	0.124334632	-0.008260881	-0.020641578	0.055794254	0.162015738	-0.106920455	0.022531441	-0.266490294	-0.083966195	0.28045471	-0.202509783	0.036722679	-0.090668643	0.123558761	-0.11844608	0.088560494	0.111601787	-0.260939902	0.072329966	0.173964689	0.124926909	0.003647784	0.050097328	-0.007034095	-0.073370405
line_535	DR	-0.019100122	0.041446776	0.040427593	0.228064309	0.197027762	0.102694043	0.199428325	0.226541707	0.452352361	-0.196938021	0.160375876	0.027167386	0.324781426	-0.09799713	0.031314292	0.044248278	-0.158143352	0.013594977	0.047716845	-0.064712859	-0.004570868	0.039179369	0.05561191	0.051965976	0.072433215	-0.015468077	0.035864773	0.13390498	0.011671123	0.066927867	0.097054625	-0.019152801	0.079450857	0.514193203	0.197126883	0.127363703	-0.169671935	0.117232262	0.102668644	-0.155482408	-0.153333033	0.094495793	0.127053047	0.006343676	0.103047348	0.069897737	-0.180278555	0.15521377
line_555	AL	-0.148305559	0.324133188	0.110030247	0.03152917	-0.22801821	-0.115825547	-0.004858353	-0.577468404	-0.187502271	-0.161887397	-0.086421702	0.096813442	-0.059838747	7.10E-05	-0.043818323	0.079563078	-0.009688701	0.107313361	0.126267241	0.151818879	0.073014349	0.0621093	0.083256901	0.061947518	-0.183039219	0.036480881	-0.032656966	0.097082863	-0.104947977	0.072555073	-0.185417314	-0.061653372	-0.23065873	-0.428875975	-0.053118016	-0.138558135	-0.136144264	-0.017865247	-0.010597973	0.043764011	0.048279238	0.154358353	-0.223120074	0.345535456	-0.146559894	0.054765942	0.303045759	0.09482491
line_555	DR	0.059912805	-0.369255844	0.262016952	-0.472938834	0.340162748	-0.058154658	-0.546523071	-0.285630966	-0.171338913	0.070144435	0.378704221	0.081302768	-0.303406108	-0.053631539	0.088141542	0.18943552	-0.012590526	0.288700192	0.276445935	0.051649563	0.147115692	0.207520518	0.234773488	0.227938272	0.224690384	0.118073362	0.128827632	0.223446	0.083858685	0.24755662	0.368003845	0.075145603	0.038107397	0.129247877	-0.021945462	0.10525696	-0.188244386	0.133160821	0.312274909	0.071940372	-0.099423465	0.245652293	0.104841874	-0.148194487	0.228265666	0.118961895	-0.169843987	0.115995926
line_563	AL	-0.090343145	-0.281362726	0.090757375	-0.189240531	0.494121953	-0.269939958	-0.264621473	-0.195647683	0.15212714	0.028024621	0.057692787	0.183509109	0.197229779	-0.044304862	-0.017932539	0.108921236	-0.073742465	0.335892745	0.337026236	0.265625438	0.282562673	0.147541882	0.230504945	0.077504328	-0.040897048	0.163100326	0.13162736	0.328219177	-0.197882708	0.193959978	0.12250825	0.009144491	0.320110967	-0.343911962	-0.158562393	-0.025401828	0.185270426	-0.207851288	0.456182627	-0.171714022	-0.475322185	0.19845671	0.11376772	0.492750725	0.037593052	0.101735532	-0.069335204	0.002492764
line_563	DR	-0.089471253	-0.181396366	-0.256758795	0.020280563	-0.045252217	0.182756189	-0.107035086	0.036077429	0.334394638	-0.021665454	-0.166915117	0.023706702	0.430432733	0.039588494	0.213894064	-0.021389259	-0.299087203	-0.155616012	-0.167357174	-0.267889057	-0.073363768	-0.0508324	-0.126467311	-0.276062952	-0.107024383	-0.031009255	0.083248579	-0.102134888	0.084258797	-0.100945929	0.545102919	0.100903333	-0.447506334	0.772431106	0.09095216	0.21835333	-0.071232512	0.156120606	-0.14181481	-0.504588199	0.191966975	-0.016871331	0.339805701	-0.07052832	0.031333626	0.112092179	-0.108863373	0.685109254
line_57	AL	0.098005381	0.082289332	-0.132430759	-0.19595221	0.150425539	0.145524238	-0.10507161	-0.112705483	-0.262584645	-0.311068748	-0.205991046	0.014047224	0.103469459	0.008054951	-0.005811667	-0.052979132	-0.021208431	0.20905697	0.192370773	0.332661887	0.172158948	0.104793025	0.131662954	-0.093108909	-0.213211451	0.145612323	-0.104518675	0.129215241	-0.012102404	0.128627821	-0.705024106	0.024573411	0.380404603	-0.084222579	0.136017725	-0.041098853	0.034972893	-0.122235995	0.115170533	0.009803301	-0.089369539	-0.018017814	0.100228252	-0.020922262	0.029011699	-0.104665499	0.239103016	-0.244329803
line_57	DR	0.060638231	-0.091209698	-0.194453014	-0.242167613	-0.449454714	0.189130366	-0.302452832	0.493186968	-0.081312219	-0.177973547	-0.30607453	-0.052518682	0.295332216	0.082606002	0.004468574	-0.03841618	-0.098587277	-0.090461189	-0.103828853	-0.112424236	0.031943851	0.036928823	0.008853549	-0.182546198	-0.307276524	0.074635048	0.007290809	-0.029499617	0.161218861	-0.020430824	0.013057736	0.072041152	-0.107722986	-0.013135628	0.059530209	0.109519573	-0.082712512	0.176769327	-0.095594275	-0.309100623	0.126553683	-0.049468622	-0.016999981	-0.427371337	0.084861066	-0.004971327	-0.057968655	0.23246428
line_584	AL	0.19595079	0.304995665	0.11419925	0.298745053	-0.072596955	0.050112229	0.254091683	-0.453165947	-0.088132863	-0.162373245	-0.230445457	-0.000348814	0.950844039	0.027407806	0.007804516	0.046390066	0.163348086	0.04812281	0.058019862	0.190667469	-0.048073384	0.045271618	0.019280271	0.069397369	-0.201311341	-0.025326533	-0.054862314	0.044184774	-0.026922396	0.037172124	-0.275730173	-0.096995366	-0.052463179	-0.469994114	0.031028742	0.046984376	0.020700753	-0.211643469	-0.138145859	0.18760181	-0.129909943	0.050263723	-0.183946927	0.270119997	-0.14513813	-0.001189644	0.143963734	-0.033303045
line_584	DR	0.383564947	-0.042444802	-0.0053011	0.147621394	0.119654151	0.162156565	0.084226678	0.052926227	-0.053671528	-0.271186476	0.033440551	-0.150970653	0.485993298	0.122172884	0.24026743	-0.099466047	0.365346274	-0.162811706	-0.160142035	-0.342997713	-0.257178115	-0.093871525	-0.198849674	-0.041245677	0.105506479	-0.141569979	-0.151348547	-0.206817435	0.200429475	-0.141656266	0.088769371	0.151294286	-0.176234833	-0.230673697	0.053771996	0.130341803	0.179628608	0.050411825	-0.28960324	0.22536364	0.00876125	-0.12988264	-0.332469554	-0.227067311	0.080948587	-0.023696988	-0.074020103	0.162360128
line_589	AL	0.092311139	0.285716458	0.082702604	0.137559744	-0.068298337	0.013172617	0.239632534	-0.401734791	-0.05244984	0.048078518	-0.071500553	0.022242906	-0.11157113	-0.013159584	-0.082168817	0.02124568	-0.04963226	-0.024686286	-0.010875715	0.14835977	-0.027431952	-0.016888041	0.019883118	0.134648558	-0.001038613	-0.048657306	-0.016614397	-0.009502007	-0.257078883	0.003413259	-0.129740066	-0.070232104	-0.026457785	-0.217887068	-0.009054388	-0.090123912	0.263780316	-0.157968609	-0.340652028	0.174406142	0.132970094	-0.042300646	-0.017481833	0.5791097	-0.427646799	-0.04948999	0.087497691	-0.01504338
line_589	DR	0.051039286	0.354577076	-0.137291084	0.294233763	-0.027726691	0.072212285	0.234186133	0.423997898	-0.036592529	-0.179529436	-0.082571262	-0.144043587	0.201685444	0.042710913	0.064535361	-0.134753954	0.099027608	-0.269038608	-0.232513053	-0.342624964	-0.269322453	-0.141674915	-0.206887747	-0.155557287	-0.066257694	-0.178417483	-0.139612456	-0.231577968	0.001735914	-0.173558022	0.509540396	0.017010976	-0.352374565	0.043654728	0.047719902	0.059339773	-0.190948555	0.134964401	-0.26041685	-0.129522169	0.13850545	-0.07182506	0.055063461	-0.35645557	0.01798827	-0.023671938	-0.209114742	0.270256389
line_59	AL	0.038224009	0.09543169	0.329360855	0.335492325	-0.016962477	-0.34576655	0.37831424	-0.188493551	-0.299679726	-0.058278068	0.230620764	0.034594393	0.7909899	-0.053862529	-0.136688894	0.111996247	0.13990097	0.114549747	0.130132568	0.461732303	0.145048981	0.060006262	0.058451038	0.285676708	0.101735251	0.081337289	0.056449331	0.224372376	-0.127921459	0.105278931	-0.143510111	-0.102799257	-6.86E-05	-0.590864827	-0.255776549	-0.190619536	-0.295704297	-0.176448628	0.135674909	-0.064811671	-0.188804199	0.203080494	-0.32353744	0.394374674	0.080086846	0.115286106	-0.126208147	-0.138863189
line_59	DR	0.487595916	-0.013120763	-0.037083337	0.280111198	0.152463215	-0.012811707	0.231703361	0.610424674	-0.23705762	-0.12144924	-0.021462552	-0.152937281	-0.140102412	-0.000785916	0.032708052	-0.060002298	0.296658139	-0.173479378	-0.183822847	0.049793586	-0.047494742	-0.107326578	-0.164829129	-0.030312985	0.003916497	-0.003806604	-0.072146798	-0.112621641	0.14689748	-0.096155161	0.44257679	0.039161405	-0.227768255	0.237499659	-0.064087487	0.115456226	-0.2389671	0.174551972	-0.266076514	0.288483989	0.132863114	-0.03882216	-0.337760015	0.050883382	0.174157418	-0.076769412	-0.193513743	0.10650692
line_595	AL	0.005546746	0.138573835	0.053867149	0.264177386	0.750371861	0.071988276	0.325696803	-0.692862878	-0.408600397	0.336493834	-0.021209528	-0.003516869	0.198836032	-0.07851419	-0.120385261	-0.022744314	0.069827494	0.163332773	0.164138254	0.22389378	0.154768235	0.054813601	0.111886973	0.076278225	-0.023080346	0.094489645	-0.090731538	0.093365225	-0.084415398	0.124784632	-0.354064834	-0.034375795	0.396084591	0.078828616	0.127807153	-0.151364952	-0.076336298	-0.178022151	0.371367293	0.336550147	0.181682796	-0.039194707	-0.076498334	0.285358061	-0.113915495	-0.125081832	0.122598193	-0.053331672
line_595	DR	-0.037310931	0.17747941	-0.318763426	0.233260656	0.048488787	0.346348081	0.238892242	0.180679255	-0.116900968	0.151940757	-0.723334388	-0.003292084	-0.381718029	0.071355159	-0.046977589	-0.246732811	-0.295768766	-0.195033766	-0.23344382	-0.18988418	-0.114898741	-0.101819322	-0.142382061	-0.333976181	-0.681117893	-0.016367881	-0.240001038	-0.16185465	0.040768068	-0.177773317	-0.086017295	0.005392142	0.126006306	0.218173069	0.264106053	-0.066189336	-0.390174217	0.161543884	-0.072049676	-0.105672726	0.318010943	-0.247381038	0.347936471	-0.281126057	-0.062020808	-0.156374993	-0.055906572	0.170258415
line_639	AL	-0.572450773	0.059357728	0.256804663	0.225550595	-0.005399275	-0.13265981	0.256595633	-0.457703351	-0.545683561	-0.4375085	0.147454911	0.118953875	0.291351924	-0.060926705	-0.064420794	0.170275384	0.019142775	0.250890568	0.247268463	0.133584498	0.148680955	0.122448289	0.197234918	0.229164548	0.098922454	0.099601344	0.094768759	0.207168868	-0.045352884	0.163582094	-0.397224257	0.045385057	0.394967731	0.142743267	-0.096615563	-0.035756951	0.267518339	-1.073386347	0.579328769	0.01878853	-0.21638934	0.195216795	0.152794936	0.264145224	0.023874971	0.085628826	-0.041663404	-0.361430893
line_639	DR	-0.195162662	-0.022893889	0.024918701	-0.205590868	-0.24862796	-0.006329704	-0.239810171	-0.177173413	0.430648341	-0.143438113	0.050218506	-0.057274298	0.931902384	0.044798773	0.124298631	0.063079599	0.171089221	-0.019322387	-0.005044322	-0.106259384	-0.025151797	0.104999817	0.045782698	-0.0352496	0.081126367	0.09493084	0.182071739	-0.037456147	0.0509523	0.110223265	-0.099086916	0.104339888	-0.066180803	-0.068335971	-0.065707477	0.160100162	0.009744964	-0.98290764	0.22097169	-0.26822637	-0.045324979	0.08655861	-0.007042797	-0.169418119	-0.011008564	0.136622219	-0.083928726	-0.124795502
line_69	AL	-0.173231594	0.003442793	0.017204612	-0.106627691	0.394224911	-0.082145035	-0.05246907	-0.515429639	0.014841588	0.046504106	-0.130612206	0.035605961	0.223798842	0.007453299	-0.089236958	0.070884774	0.015630048	0.197304729	0.157350059	0.211613345	0.089910641	0.108374686	0.123045353	0.007600322	-0.11130019	0.065605187	0.046784609	0.104373071	-0.108877641	0.136721869	-0.090285653	0.01202926	0.340628486	0.259501539	-0.09796304	-0.057813099	-0.050338281	-0.136418945	0.141016108	0.126393401	-0.268426298	-0.000533531	0.009718072	-0.158197079	-0.080944733	-0.008491429	0.343067621	-0.243983793
line_69	DR	-0.446515099	0.180180724	-0.05184243	0.134204065	0.018801836	0.045626414	0.083587806	0.079609914	0.329163216	0.058337873	-0.107027783	-0.082957161	-0.120912783	0.044976549	0.103153737	-0.057486115	0.028392108	0.0011151	-0.079639857	-0.0696685	-0.09308723	0.044145194	0.030065457	-0.128945102	-0.091432734	0.003485997	0.077943987	-0.020781478	0.066206334	0.032024938	0.341601674	0.03908206	0.117440612	0.386471003	-0.030854434	0.057680876	0.005521043	0.062178556	0.036121994	0.021422225	0.010051399	-0.017608958	0.059538737	-0.183220286	0.078211228	0.099611017	-0.022767377	-0.009293857
line_703	AL	-0.062277343	-0.212005721	0.296089993	-0.104538688	0.068495065	-0.44642999	0.098897908	0.075821897	0.212688189	-0.055577932	0.001555851	0.003429047	-0.12632944	-0.06924103	-0.15927187	0.094913359	0.037959429	0.174703828	0.169546284	0.127936717	0.158914074	0.073181423	0.131534548	0.244865477	-0.038638113	0.057012709	0.042942831	0.186698811	-0.128740553	0.153605766	-0.040532788	-0.085522234	0.250564809	-0.307640057	-0.268701515	-0.224085492	0.242122773	-0.228114255	0.352621436	-0.061138113	-0.453579642	0.161054491	-0.224270105	-0.283884295	0.008743559	0.101394449	-0.067126222	-0.208552482
line_703	DR	-0.223577934	-0.217649314	0.063471101	-0.048612297	0.023677959	0.024237267	-0.218394581	-0.013782554	0.555971267	-0.155261277	0.287637897	-0.137064915	0.558968414	-0.046653317	0.012120549	0.068521005	-0.26392311	-0.217453122	-0.245237	-0.232595518	-0.172050467	-0.144791898	-0.17736659	0.047719063	0.303391058	-0.12136181	0.147163599	-0.116555471	0.098924086	-0.127630572	0.320304486	0.035750407	-0.063283219	0.522003357	-0.055452361	-0.003411172	0.408874436	0.121993467	0.032721107	-0.286882448	-0.154334529	0.009830257	0.005289517	-0.126930552	-0.009028037	0.067870532	-0.230712825	0.143289875
line_705	AL	0.048178965	0.142185236	0.012649349	-0.045957126	-0.119282583	0.052010401	0.144169503	-0.26880201	4.01E-05	-0.212566366	-0.148620892	0.050181728	0.139726659	0.06230823	-0.082950603	0.047106097	0.038868851	0.168444172	0.158168457	0.25295711	0.186738817	0.052447587	0.094380017	0.035648813	-0.089946564	0.114968982	-0.019236819	0.013293742	-0.35919223	0.044526403	-0.386806966	-0.000419348	-0.04106392	-0.247665455	0.055791748	-0.20459508	0.211372181	-0.171354331	-0.18451658	0.240372796	-0.017042441	-0.003448306	0.111509409	0.191921632	-0.516925098	-0.090207453	0.147549797	0.030517557
line_705	DR	0.134258603	-0.278005408	0.042056241	-0.256038789	-0.039074525	0.098710842	-0.279532964	-0.08327408	0.357835757	0.085323255	0.203854311	0.034371355	-0.071395112	0.059991706	0.105412242	0.162561955	0.034613732	0.047613106	0.075400775	-0.00281232	0.141994287	0.093830733	0.119884657	0.066601097	0.212864904	0.1284198	-0.022969322	0.026663333	0.015530918	0.098700352	0.34835191	0.051925883	-0.222187777	-0.090017235	0.063026926	0.121413453	-0.1592346	0.027916001	-0.055475492	0.209036048	0.268891729	0.090118283	0.096830793	-0.181093895	0.009392425	-0.054305435	-0.188411403	0.171208838
line_707	AL	-0.250410022	-0.253233738	-0.006997199	0.104603346	0.211611847	-0.100192672	0.20278058	-0.2825516	-0.189059767	-0.014718281	0.039057834	-0.005476468	0.352829656	-0.090627455	-0.080482169	-0.13438438	-0.027525196	0.060032407	0.020057479	0.128849711	0.052064233	-0.006945264	0.000814224	0.014948675	0.057665637	0.033572684	0.11666118	-0.099701743	-0.068765653	-0.034387023	-0.921873912	-0.036115409	0.365596635	0.472134587	-0.135414376	-0.109791289	0.275951565	-0.036154361	0.139272283	0.068905288	0.025398232	-0.186117005	-0.025944548	0.230324205	-0.11289633	0.018083438	0.275998455	-0.125564172
line_707	DR	0.169346302	-0.09122476	-0.012424564	-0.299843669	0.143328138	0.108018749	-0.031217153	0.121884501	-0.218491399	0.10444432	0.144610839	-0.173218685	0.130747556	0.013972384	0.175894364	-0.015038233	0.054781206	-0.039627433	0.017803622	-0.077987715	0.084816208	0.048165768	0.023648055	0.028747336	0.156076392	0.111758574	0.041809358	-0.040497029	0.096619376	0.05369877	-0.150697609	0.047171275	0.123608384	0.449441139	0.111696601	0.149905045	-0.180843919	0.256232104	-0.106007176	-0.057682158	0.285748256	-0.069490132	-0.130804553	0.08205492	0.092496758	0.028885091	-0.030385567	0.054805751
line_712	AL	-0.113428055	-0.239358365	0.394441844	-0.202596457	0.15497445	-0.296128899	-0.037280373	-0.346513256	-0.351050626	-0.255486471	0.170457315	0.151109724	-0.069585716	-0.079547245	-0.274711522	0.274968927	-0.033849516	0.516572707	0.485592718	0.3582477	0.364591518	0.207095909	0.335875289	0.436054848	0.06488595	0.17743898	0.086268485	0.428775842	-0.189035838	0.271910773	-0.310503433	0.049309424	0.553345153	-0.360279653	-0.252124408	-0.20675503	0.002591944	-0.449351502	0.663897789	0.120592461	-0.40508441	0.287501315	-0.146588252	0.348338466	-0.075918641	0.099855329	-0.114930561	-0.362261749
line_712	DR	0.19980164	-0.178279557	0.213934481	-0.228967922	-0.343686948	-0.246952446	-0.163002459	0.007857387	-0.274969048	-0.244827799	0.113089551	0.019610952	-0.246896588	-0.094079082	-0.133689084	0.173247695	-0.011039433	0.321964464	0.303203326	0.093703476	0.199419245	0.177509754	0.277219431	0.231287858	0.056325669	0.107478644	-0.025632926	0.307898399	-0.015174577	0.250153626	0.367039142	0.008055764	0.453987601	0.230015751	-0.144769093	-0.09118463	-0.032967497	-0.007169373	0.506090544	-0.157965422	-0.016705413	0.17776698	-0.130610873	0.08668375	0.102538712	-0.031291039	-0.197274106	0.0700869
line_714	AL	-0.460247157	0.256077705	0.156441753	0.199053791	0.029118962	-0.069189236	0.172472527	-0.386656126	-0.15211967	-0.246034107	0.159052346	0.049024543	-0.643956194	-0.060776517	-0.107606963	0.075816074	-0.083783552	0.134400699	0.143629372	0.136472435	0.079961095	0.030051641	0.081210186	0.151856917	0.043008451	0.001008629	-0.024185173	0.173781214	-0.150177186	0.064151866	-0.074217171	-0.107368296	-0.030700281	-0.71759778	0.006706453	-0.107240044	0.031637019	-0.422197803	0.274213899	0.039180978	-0.282714519	0.183366921	0.11554793	0.448488246	-0.005250392	0.034316644	-0.023234953	-0.099821638
line_714	DR	-0.328067103	0.197402458	-0.073687935	0.105931443	0.01995081	0.01208242	-0.001301129	-0.277528993	0.060832443	0.0837646	-0.042206239	0.045855823	-0.145070171	0.001172253	0.086308574	0.111008248	-0.047906971	0.125938107	0.157982426	0.040484875	0.132345919	0.085652002	0.132720102	0.009032803	-0.052569106	0.07822723	-0.014592708	0.17120366	0.037938632	0.11887126	0.053219712	0.005618043	-0.154714781	-0.452553302	0.087986647	0.161908706	-0.2649011	0.007019895	0.21761569	0.114298077	0.078149684	0.112121025	0.17871296	0.304055462	0.073186404	-0.027139483	0.019781408	0.042272023
line_716	AL	-0.139562023	-0.055034633	-0.102875261	-0.044072942	0.216216347	-0.016622008	-0.139233802	0.209906736	-0.181996004	-0.172113317	-0.260735819	-0.008692195	-0.341759624	0.079948222	-0.013636459	-0.0709024	-0.332048963	-0.015079471	-0.038697616	0.395824362	-0.086316904	-0.038256261	-0.065532473	-0.181528531	-0.215655869	-0.033969877	0.086892977	-0.187376137	0.029551274	-0.179159572	-0.68550051	-0.004680332	-0.122750997	-0.429842854	-0.030658449	0.08691707	0.124447088	-0.171593085	-0.080284407	0.076248883	-0.066571789	-0.005432882	0.285506602	-0.274971831	0.010334364	-6.91E-05	0.195873368	-0.138729905
line_716	DR	0.149503648	0.27733937	-0.094913754	-0.099109876	-0.37121223	0.232165275	-0.246397291	-0.179987898	-0.120578878	-0.033613808	0.239283994	-0.133851259	-0.263761113	0.093499791	0.266802679	-0.085819436	0.148017663	-0.157461528	-0.177625137	-0.305949906	-0.213113693	-0.140783537	-0.181787558	-0.12869745	0.285799627	-0.110493946	-0.075577042	-0.39821843	-0.08511588	-0.304327998	0.20852757	0.166872776	-0.35370744	0.561000988	0.177831471	0.267125705	-0.07056425	0.252174291	-0.261164885	0.179917316	0.328588778	-0.129400411	0.206368372	-0.453638648	-0.153145667	0.027868709	0.133212635	-0.011526926
line_721	AL	-0.005094577	0.122994049	-0.062580353	0.291846208	-0.021175547	0.045882112	0.355856226	-0.134838514	0.28139327	-0.105940352	0.060577195	0.033726334	-0.049112257	-0.012161708	-0.051010483	-0.073966823	-0.02083136	-0.055103431	-0.02619726	0.231687979	-0.066816843	-0.04018543	-0.037750875	0.027570679	0.136015881	-0.036936382	-0.049779434	-0.030479812	-0.188740487	-0.047506541	-0.626582223	-0.051521988	0.219907131	0.128030864	-0.036356901	-0.126976203	-0.169070193	-0.044269597	-0.230354194	-0.115428581	0.110890924	-0.159657476	0.010547706	0.198731784	-0.268120263	-0.09641022	0.324642362	-0.104387745
line_721	DR	0.131971061	-0.214787211	0.060873108	0.159288395	-0.227741933	0.063619842	0.098732171	0.363827381	0.395801979	-0.068221715	0.145321015	0.041029782	-0.496620288	-0.003094995	0.002011001	0.030622211	0.121855665	0.004815801	0.019810999	-0.035504957	-0.013406962	0.061949405	0.079181014	0.067278488	0.151556464	-0.00046355	-0.099728393	0.052709132	-0.09692245	0.082715201	-0.043321671	0.023030687	0.13108825	0.099694042	0.034484749	0.019818268	-0.439629856	0.213449583	-0.098416479	-0.292812464	0.058172612	0.058250362	0.128703571	-0.088981787	-0.067102551	-0.081182567	-0.057776718	0.073037856
line_727	AL	-0.078630881	0.022851986	0.060593455	0.523495872	0.141618895	-0.36606567	0.574533866	-0.445077632	0.029295847	-0.227203565	-0.289269169	-0.017748822	0.013828062	-0.073186531	-0.215195089	-0.108195483	-0.015718679	0.041549729	0.018099883	0.325401215	0.143947083	-0.079974468	-0.053055995	-0.000867322	-0.299631946	0.067831431	0.032993865	-0.017287545	-0.025656196	-0.035238291	-0.435100001	-0.039668444	0.360122824	0.439971358	-0.403089436	-0.188201857	-0.156091989	-0.104026361	-0.542909798	0.349578279	0.172028815	-0.085845676	-0.140800572	-0.06103235	0.062537279	0.02971585	0.220972648	-0.143065488
line_727	DR	-0.202305202	-0.017192901	0.012050475	0.325615487	-0.53763869	-0.255312199	0.4117295	-0.181571391	0.236104906	-0.348760191	-0.301279964	-0.094035468	-0.318606127	-0.035830791	-0.094319438	-0.037568023	0.050306236	-0.111735316	-0.112311813	-0.103348368	0.052925409	-0.065480639	-0.037366722	-0.048063492	-0.260123072	0.01005267	0.08932795	-0.046512798	0.134495951	-0.052615715	0.290367592	-0.02034908	0.174965345	-0.028782675	-0.364266774	-0.11710122	-0.229681183	0.054938027	-0.248825547	0.074139303	0.053166631	-0.017497181	-0.15353656	-0.248274111	0.160983459	0.088347487	-0.210638229	0.119208546
line_73	AL	-0.078772424	0.153589877	0.121094145	0.108194128	0.015849265	-0.311029595	0.18803556	-0.434634037	0.119373875	0.072632502	0.040916081	0.01213469	-0.086170602	0.029431107	-0.164592456	0.046860888	0.103743687	0.047228958	0.04893066	0.071932982	0.017731738	0.037793776	0.028953228	0.001898266	0.042692933	0.02524835	0.071301588	0.051965135	-0.034811021	0.035222005	0.036505617	-0.004238981	0.144672205	0.269095454	-0.302139024	-0.121735995	0.284472617	-0.015284694	-0.024066942	-0.142340855	-0.037978372	0.040806269	0.013754472	0.368419947	-0.051959553	0.043020796	0.015872586	0.177206831
line_73	DR	0.254920885	-0.170814179	-0.238435333	0.14135781	0.097205877	-0.01971121	0.12776649	1.228358239	0.227612252	-0.010957583	-0.152118484	-0.090924875	-0.838350841	-0.001395606	0.08175875	-0.120449249	0.129511846	-0.121257662	-0.129554346	-0.179662611	-0.075953963	-0.016215714	-0.073250985	-0.203848186	-0.151593042	-0.055381146	-0.187922606	-0.052789593	0.194166906	0.005564216	0.33429552	0.08136089	0.077228657	0.335921167	-0.091668409	0.13020824	0.191727597	0.233887666	0.002065628	-0.151727437	-0.093195865	-0.12775133	-0.251381334	-0.076548478	0.165593803	-0.133365084	-0.149491573	0.289552075
line_730	AL	0.045635821	0.228240948	-0.085110588	-0.264306576	-0.469084749	-0.112353846	-0.196817897	-0.246972539	-0.223703408	0.209974306	-0.043707374	0.028149187	0.394621407	0.017597057	-0.146687622	-0.085266501	0.04582924	-0.060923596	-0.063934669	0.165733546	-0.122305476	-0.046414325	-0.050379825	-0.084615473	-0.0466391	-0.056842205	0.047448146	-0.104995116	-0.179873376	-0.126901323	-0.713835129	-0.102913294	0.067604067	-0.085014009	-0.106396477	-0.083150131	0.321240087	-0.09486038	-0.108877537	-0.444780268	-0.116496586	-0.061538345	0.078128581	0.383602003	-0.286394683	0.046695252	0.324562972	0.091350105
line_730	DR	0.236591629	-0.055209884	-0.345742998	0.169643821	-0.537320851	0.128598397	-0.166789238	0.04087613	-0.185525248	0.226023046	-0.099809359	-0.05770534	0.666055599	0.098616659	0.143149059	-0.066613173	0.149171885	-0.292863363	-0.294098066	-0.310309141	-0.197634279	-0.177105547	-0.214837688	-0.290839079	-0.068027084	-0.085128008	-0.022960085	-0.312484232	0.121997898	-0.309778066	-0.169948302	0.033322826	-0.190561513	0.439664124	0.072289903	0.081798561	-0.097884124	0.194576059	-0.308567875	-0.402333297	0.085815803	-0.109656258	0.010061353	-0.046458088	-0.153228841	-0.020595356	-0.083681197	0.313039984
line_732	AL	0.037018202	-0.492735543	0.222233801	-0.364055543	0.300310859	-0.047412691	-0.274151366	-0.634926841	-0.042817159	-0.0458729	0.212786836	0.094464665	0.044035782	-0.018219719	-0.201206948	0.101109938	-0.023331461	0.181129034	0.196425441	0.29163863	0.105375096	0.07892846	0.147020835	0.211060604	0.207609474	0.063865871	0.138304016	0.198880501	-0.128997265	0.126906939	-0.341765038	-0.081574605	0.285255405	-0.117432913	-0.008392876	-0.238384286	-0.008789148	-0.194473625	0.073740945	0.081325703	0.061090277	0.0849733	-0.030825659	0.214633582	-0.104610235	0.039403629	0.149999101	-0.230508509
line_732	DR	-0.007209582	-0.128067486	-0.218827254	-0.295648746	-0.300187351	0.241601908	-0.428596719	-0.199131582	0.217709936	-0.178907021	-0.075666486	-0.038870484	0.261804996	-0.089882813	0.182826273	-0.008550592	-0.263472607	-0.126622916	-0.159425613	-0.207577848	0.035575591	-0.075918358	-0.1497502	-0.211065106	-0.027043876	0.059026134	0.013284237	-0.082570861	0.108255995	-0.081134381	0.382409811	0.082813164	-0.103411648	0.173360102	0.261171493	0.210292289	0.40322694	0.230692951	-0.017987431	-0.192972132	0.238654527	0.008585067	0.002703863	-0.203024021	0.064873808	0.053483493	-0.072442971	0.226833378
line_737	AL	-0.073348546	-0.086839635	0.297984295	-0.268839086	0.354378121	0.000609374	-0.137196996	-0.080969535	-0.52807641	-0.111917499	-0.024718055	-0.034500789	0.21194371	-0.005789048	-0.222331955	0.07296244	0.056445307	0.188834727	0.150159609	0.133801366	0.140822932	0.097586545	0.110026149	0.308839875	0.008964776	0.061992091	0.119908103	0.093388732	0.029330075	0.127159984	-0.006283018	-0.016994058	0.224463942	-0.490633814	-0.074396557	-0.210102014	0.154945655	-0.196554588	0.177493093	0.256528255	-0.487681761	0.018060119	-0.363187733	0.07467429	-0.036518372	0.039142155	-0.092597431	-0.108541879
line_737	DR	-0.185757295	-0.074495679	-0.015326506	0.118329982	-0.01860944	0.178728931	-0.052288131	0.567439566	-0.301740798	-0.434082005	-0.042168793	-0.005990255	-0.195182848	-0.141509142	0.034705259	-0.015361674	-0.072889396	0.044918733	0.062855828	-0.049871241	0.006350328	0.041657985	0.043622657	0.03169563	-0.090784596	-0.019922936	0.049003878	0.082728382	0.165448716	0.079026066	0.686587859	-0.035610251	0.182386827	0.5051628	0.25140629	-0.022931441	0.099549313	0.120917627	0.13631543	-0.022841489	-0.071545041	0.052394381	-0.109354235	0.102698166	0.264649185	0.054328448	-0.267515753	0.022692617
line_738	AL	-0.359196616	-0.019950787	0.075069283	0.591085566	0.471152143	-0.403282596	0.694814501	-0.140885997	-0.36658564	-0.412157077	-0.094180149	0.084962904	-0.492064826	0.019880088	-0.159765678	0.133922952	-0.193627431	0.159536677	0.138460151	0.068306441	0.096917548	0.073700664	0.134521636	0.031322444	-0.115951642	0.033103308	0.097275665	0.109163703	-0.120225041	0.056271972	-0.32198908	-0.11707334	0.021172584	-0.220917551	-0.3672096	-0.097451703	0.25525384	-0.271793949	-0.053410925	-0.007254035	-0.29662451	0.125462589	0.352629894	-0.069341051	-0.059604915	0.082993415	0.002432715	-0.235941952
line_738	DR	-0.214965305	-0.436319047	-0.277528154	-0.253485637	0.277336435	0.15128762	-0.233633914	0.02372043	-0.091525414	-0.082628758	-0.180879978	0.045260521	-0.260124672	-0.047344372	0.09717988	0.135911041	-0.406527611	-0.113615834	-0.113404239	-0.290141593	-0.081701748	-0.055327675	-0.079248273	-0.251923469	-0.146853115	-0.032868419	0.179466061	0.00650351	0.323195902	-0.125849	0.428823927	0.127892072	-0.395793629	0.401270347	0.002805559	0.119194163	-0.248072374	0.236203447	0.010200991	0.020721637	0.075732099	0.083821103	0.312418421	-0.530059252	0.269203668	0.048953571	-0.101265913	0.198712968
line_748	AL	-0.012990311	0.055933854	-0.01338616	0.061904511	0.020635324	0.042095745	0.196777322	0.10077961	0.241792313	0.215150421	-0.136920688	-0.057706449	-0.411939927	-0.038270251	-0.014783587	0.075436438	0.052413869	-0.048813901	-0.039706797	0.086191143	-0.017212085	-0.022127781	-0.019477993	0.08117302	-0.089678914	-0.04593409	0.045030972	-0.028499699	0.100979485	0.022711119	-0.032447036	-0.034384799	0.21925018	-0.591147296	0.036206314	-0.066658216	0.024830855	-0.313347233	-0.09628486	0.24929738	-0.327635114	0.011217338	-0.222627781	-0.047955543	0.104035257	-0.001557213	-0.121875328	0.058104951
line_748	DR	0.06281447	-0.196161941	-0.336103125	0.170380674	0.467897007	0.473943188	0.046345399	0.977364831	0.405632107	0.261766495	-0.239018081	-0.176141539	-0.431066089	0.034910671	0.004227327	-0.259457491	-0.366131831	-0.424617373	-0.489229143	-0.623497994	-0.307955751	-0.337446837	-0.434991877	-0.327136596	-0.124344459	-0.213853222	0.074616276	-0.333156251	0.259912398	-0.386410783	0.499407337	0.097028729	-0.075367836	0.284359937	0.334925349	0.043519488	0.046093909	0.11589956	-0.387623468	0.044179072	-0.01032655	-0.346435052	0.137715443	-0.355631506	0.036002759	-0.076108313	-0.170417543	0.386800603
line_75	AL	-0.079597163	0.267482516	-0.156197206	0.241803909	0.011198159	0.06017498	0.259472581	-0.025259676	-0.079360589	0.192977199	-0.134387609	-0.00905406	-0.168005298	-0.01980199	-0.049785919	-0.063921068	-0.039653272	0.010008802	0.017148971	0.124220377	0.007202889	-0.050263676	-0.055482632	-0.10663982	-0.137861888	-0.03172142	-0.020893258	-0.035689068	0.044103004	-0.046306393	-0.227434012	-0.064479907	-0.039025233	-0.584581535	0.063284517	-0.066969211	0.174517733	-0.083270333	-0.130181116	0.260047408	-0.409897587	-0.05474051	0.04955016	0.208417973	0.108852085	-0.052278702	0.054378445	-0.000687507
line_75	DR	0.336951553	-0.286667081	-0.230139404	0.033221127	0.22391797	0.293069132	-0.079532038	0.546445556	0.007833979	0.061902872	-0.105875577	-0.101786591	0.130455157	0.082968725	0.088865069	-0.15404897	0.029922791	-0.183310395	-0.206224376	-0.048883959	-0.123864106	-0.123434951	-0.190518095	-0.194118349	-0.056768912	-0.045684489	0.017011007	-0.209931154	0.248125309	-0.201979795	0.202617157	0.115635514	-0.071855922	0.243335344	0.204228227	0.002814581	0.078274294	0.282554792	-0.20896507	0.145006434	-0.312793174	-0.185632206	-0.039757441	-0.341034522	0.126776926	-0.067826909	0.04539626	0.222625252
line_757	AL	-0.046371567	0.160187495	-0.396714801	0.150170581	0.584222622	0.198056589	0.118196529	-0.401284608	0.348488783	0.091067386	-0.250875574	0.148581105	-0.094630917	-0.057921885	0.009868881	-0.299967083	-0.368251998	-0.055325349	-0.064681931	0.225760674	0.004855953	-0.124023285	-0.139623028	-0.358433941	-0.321668959	0.020536048	-0.057316398	-0.255079323	0.01447768	-0.280127471	-0.56470354	-0.073570096	-0.923558189	0.341804746	0.263938959	0.012598912	0.367740255	0.252848907	-0.185974903	-0.114349875	0.366013148	-0.281982404	0.55952116	0.517695326	0.099098412	-0.066563559	0.453345213	0.003677065
line_757	DR	0.266162889	0.293186187	-0.062438052	0.137572991	-0.139215988	0.038849339	0.122030255	-0.448584033	0.392944352	-0.145874436	0.177404232	0.018267068	-0.076440731	-0.026162598	0.194464049	-0.075085181	0.034299195	-0.090235419	-0.057845665	-0.101167614	-0.042389504	-0.034025351	-0.100308793	-0.032072823	0.079704351	-0.073200344	-0.212462007	-0.096638572	0.027680393	-0.082045732	-0.102652678	-0.06810374	-0.948596482	-0.055882218	0.158237511	0.175460141	-0.28289342	0.265301473	-0.325021351	0.145877534	0.358785365	0.007511456	0.251573448	0.026895223	0.175326726	-0.016464953	0.073042791	0.126609616
line_761	AL	0.208330322	-0.126903868	0.088494694	-0.107958118	-0.098531328	0.115088333	0.006360684	-0.012825499	-0.209794145	-0.17457183	0.078070133	-0.058149894	0.248165962	0.017024266	-0.019505025	0.025188123	0.056867675	-0.037551585	-0.011778221	-0.051848272	0.01475025	-0.043769191	-0.03135459	0.090101959	0.088932251	-0.035621277	-0.035350466	-0.086260777	-0.207559475	-0.038340926	-0.261254986	-0.066519008	-0.051545831	-0.294743927	0.047616773	-0.146799707	0.088794879	-0.111084014	-0.229874074	0.005318345	0.117203483	0.010121103	-0.221071106	-0.147832472	-0.277990389	-0.092436116	0.052244427	-0.10040732
line_761	DR	-0.001634815	-0.363005843	-0.012193082	-0.148515978	0.662463275	0.191184839	-0.304413073	0.552864125	-0.069064446	-0.154474759	0.109771891	-0.070687868	0.136210029	0.059470633	0.047350001	0.085309751	-0.418503554	-0.244868607	-0.294862264	-0.235838144	-0.089289364	-0.125477519	-0.213387907	-0.075665313	0.17424684	-0.012100303	0.157449624	-0.217873993	0.20088983	-0.166467495	0.330325661	0.123325356	-0.205885777	0.128632379	0.064482769	0.11444482	0.046761903	0.184631596	-0.010022137	-0.222348488	0.070917323	0.088868159	-0.015982435	-0.539612111	0.158053217	0.039961003	-0.115617082	0.12868994
line_765	AL	-0.230309251	-0.042886019	0.254910518	-0.19847109	0.215748627	-0.225687294	-0.261006771	-0.420726383	-0.188194349	0.193044172	0.365002777	0.209727146	0.00952249	-0.089070472	-0.055117209	0.214870584	0.030731227	0.327033775	0.360755824	0.278686735	0.280163508	0.132553071	0.253327152	0.250332322	0.195394775	0.141559779	0.106917634	0.274717976	-0.090898507	0.176676684	-0.227220239	-0.018449937	-0.450109992	-0.579725172	-0.076996183	-0.046465428	0.301571324	-0.174747755	0.592170766	-0.330550995	-0.15853977	0.284657995	0.099570677	0.425536657	0.056047415	0.20477244	0.012675334	-0.334212532
line_765	DR	-0.181266345	0.527616928	-0.019674707	0.162093517	0.090157693	-0.211845219	0.131405867	0.196904591	-0.266739072	-0.062251215	0.014636233	0.018833486	-0.387347295	-0.019005609	0.022627453	0.011964911	0.11651255	-0.005974409	0.003898007	0.052023957	-0.008636234	0.01139021	0.02800565	-0.032319588	-0.029213113	0.028921681	0.031067455	0.00318868	0.047265188	0.067426164	-0.419395854	-0.002658481	-0.526100196	-0.281414598	-0.047073145	0.017862277	-0.094714481	0.185724231	-0.000307213	-0.479164434	-0.014195324	0.061822701	0.751979027	1.041238272	0.179922551	0.088082225	-0.053374971	-0.107654857
line_774	AL	-0.472305668	-0.078597051	0.050704752	0.515804468	0.084634586	-0.213908161	0.620973955	-0.114643245	-0.074364987	0.292287608	0.015807707	-0.092866855	-0.246966495	-0.085481986	-0.161559106	-0.003995022	-0.174509838	-0.163228011	-0.1505618	0.035208635	-0.169589883	-0.100453944	-0.100336806	0.015477142	-0.00548047	-0.127470856	0.105817618	-0.164190144	0.015772416	-0.114465657	-0.137843833	-0.093694939	0.139360142	0.065828457	-0.320598958	-0.205901584	0.063900008	-0.093502349	-0.080112885	-0.14618444	-0.206822907	-0.01206321	-0.05784966	0.23881992	0.002455724	0.118783948	-0.110755189	0.135266715
line_774	DR	0.124440048	-0.075651681	-0.058454672	-0.185414945	0.12019981	-0.016346231	-0.253838939	0.250868609	0.021821497	0.113326112	0.072720662	0.067668216	0.188046309	0.047253527	0.115190715	-0.064765328	-0.059096525	-0.112316924	-0.187598759	-0.27493004	-0.158621955	-0.017183212	-0.10594552	-0.103021324	0.12235369	-0.045055422	0.025083667	-0.143645678	0.170497973	-0.02701603	0.432558466	0.103515114	-0.143786245	0.524506427	-0.126911095	0.078901132	-0.0464353	0.285043718	-0.277206893	-0.265877635	0.265927931	-0.096626995	-0.14437736	0.060009394	0.015688043	0.036134466	-0.092383521	0.266309406
line_776	AL	0.161604047	0.08917583	0.145313096	-0.27247416	0.224091295	0.028518132	-0.286675399	-0.283810833	-0.026343046	-0.020827673	0.038086077	0.054007084	-0.089534715	-0.036214734	-0.016698896	0.144006254	0.088543094	0.207980027	0.212303932	0.258755428	0.177566473	0.074544112	0.154994786	0.192464571	-0.010826572	0.073818685	0.043531542	0.170501997	-0.239430636	0.116672538	-0.408628906	-0.017747815	0.096753366	-0.304347713	0.084162749	-0.028041775	0.094822322	-0.244531799	0.344613538	0.162657166	-0.096241207	0.121780909	-0.275190418	-0.062393437	-0.174359345	0.039406121	0.012000147	-0.318719824
line_776	DR	-0.15056296	-0.333341712	0.207300919	-0.304636469	-0.134008384	0.019136643	-0.376285714	-0.103016832	0.217599029	-0.006985525	0.463640881	0.027290773	-0.129529037	-0.033592655	0.018399302	0.094112459	-0.020688457	0.093473268	0.077556862	-0.044762527	0.016393989	0.122762682	0.10970226	0.16184295	0.358310885	0.068676536	0.126764765	0.055518912	-0.146943994	0.099009598	0.160581835	0.02323176	-0.134630343	0.3529737	0.02945812	0.144614176	-0.271401202	-0.087826082	0.141576286	-0.199861105	0.172286922	0.146807272	0.098904505	-0.34810452	-0.072211659	0.117398379	-0.070909109	-0.180758897
line_783	AL	-0.021795206	0.26776671	-0.046126372	0.02922109	0.254548629	0.079201169	0.127736025	-0.259020002	-0.110636316	0.272463939	0.097018448	-0.019450139	0.186347155	-0.047522729	-0.169982556	-0.139330135	-0.02079535	-0.02978257	-0.051933685	0.003429806	-0.037738141	-0.04183869	-0.033846899	-0.020061981	0.138533663	-0.052787507	0.053769031	-0.06571378	-0.07986425	-0.038352006	-0.555047789	-0.035668578	0.139275011	0.113248434	0.045081206	-0.179015241	0.117966765	-0.148262228	-0.118524389	0.185868995	-0.136943361	-0.172027711	-0.113768639	0.318594552	-0.168450367	-0.040706413	0.182160634	-0.040275946
line_783	DR	0.118946765	0.160819479	-0.217268382	0.079186826	-0.392742187	0.120339509	0.018576233	0.636045975	0.197455627	0.064970008	-0.103756239	0.023843649	0.319865712	0.037061556	0.056254261	0.039605874	0.031648214	-0.136871904	-0.136184077	-0.203651615	-0.077539315	-0.023094438	-0.025776147	-0.108585228	0.000260337	-0.010503102	-0.01862474	-0.072228996	0.179183335	-0.010623375	0.376765108	0.072268036	-0.088995852	0.004946356	0.073622721	0.080162146	0.003826677	0.174791184	-0.25757766	-0.203898534	0.296099649	-0.063931331	-0.137340105	0.068467292	0.0977851	-0.057627757	-0.109361138	0.206032197
line_786	AL	0.615240793	0.121448775	-0.01994718	-0.336586563	0.967429298	0.067106818	-0.35497646	-0.174637518	0.060718436	0.192514267	-0.109556909	-0.009193539	0.580870722	0.064000815	-0.019451592	-0.062576932	0.086018785	0.039765443	0.002005717	0.119033241	0.027447906	0.02375707	-0.000413066	-0.013713416	-0.127541833	0.046344469	-0.033123373	-0.008921689	-0.041426313	0.028654018	-0.304292054	0.045974188	-0.128258013	-0.419094098	0.042126231	-0.076377864	-0.018498456	-0.140652392	-0.010977595	-0.176301422	-0.414951534	-0.048390974	-0.0837128	-0.252582116	-0.02810835	-0.069200115	0.133010641	-0.032400502
line_786	DR	0.459222207	-0.07240585	-0.063720678	-0.162238809	-0.271340226	0.222515492	-0.338388572	0.572077827	-0.028490856	-0.061292794	0.165383896	-0.057561777	-0.300924372	0.056892509	0.280360065	-0.095530383	0.236853223	-0.212113418	-0.200349617	-0.370266061	-0.274466746	-0.103140574	-0.171849162	-0.048710882	0.233798339	-0.218843543	-0.178999527	-0.202935285	-0.082945768	-0.176663459	0.257168144	0.13450783	-0.460119995	0.350557751	0.143099578	0.261306583	-0.093477631	0.247120543	-0.334683389	-0.004426619	0.034281633	-0.075346259	-0.055423242	-0.433763285	-0.176903271	-0.039828424	0.049973565	0.304932628
line_787	AL	-0.465062251	0.22933597	0.225646015	0.321434616	0.460879214	-0.181681033	0.408743508	0.070461372	-0.103719834	0.218309236	0.288216429	-0.017473399	-0.586394038	-0.074966446	-0.164509125	0.021889699	-0.062129793	-0.014544323	-0.04385006	0.020143112	0.012762992	-0.026182638	-0.005529012	0.131279741	0.233764856	-0.031534767	0.091119729	0.053753783	-0.07748035	-0.014294502	0.194734548	-0.090512876	0.070994248	0.419293388	-0.231444936	-0.193270151	0.093842537	-0.155253218	0.048137637	-0.269390245	-0.206089958	0.069634262	-0.012189367	0.346198544	-0.101917926	0.103340472	0.105996898	-0.228155867
line_787	DR	0.010443828	0.077077024	-0.140705949	0.177244899	-0.1367699	0.128179885	0.225091077	0.220270293	0.061817664	0.001552154	-0.189313376	-0.10214308	-0.609352963	-0.02664278	0.023928373	-0.030675494	-0.013824877	-0.072114536	-0.070862885	-0.163033471	0.002916073	0.000488706	-0.027036829	-0.109505073	-0.153784292	0.011787834	0.004819821	-0.007375376	0.110503052	0.016256438	0.368660602	0.022483989	-0.083062116	0.047290581	0.160099537	0.050613885	0.300252436	0.28445652	0.001119951	-0.030023133	0.194639285	-0.069551844	-0.169469718	-0.307145855	0.129515211	-0.110347634	0.059232706	-0.00029551
line_790	AL	0.264433279	0.476953672	-0.277853266	0.121436999	0.272577973	0.071370591	0.057699125	-0.54123986	-0.021727884	-0.222608648	-0.473422457	-0.028035954	-0.265513432	0.068028016	0.001684556	-0.271146281	0.063739801	-0.115113027	-0.130494272	-0.017917803	-0.100112142	-0.110940887	-0.132177242	-0.349150587	-0.530423186	-0.051482817	-0.264542079	-0.174393448	-0.040850789	-0.144847207	-0.903611741	-0.08774914	-0.142268159	-0.021426814	0.04838457	0.071504693	0.060142057	0.006348034	-0.377545167	-0.030599925	0.28336418	-0.247365842	0.20473656	0.465356224	-0.045890076	-0.089638692	0.310488305	-0.059412158
line_790	DR	0.092724057	0.171114576	-0.113964895	0.063289422	-0.329704549	0.276534204	0.032028302	-0.385546655	0.040640603	-0.073341115	-0.126121531	-0.017140387	0.072671722	0.023138942	0.071207839	-0.054503061	0.109471052	-0.124402597	-0.116189072	-0.241300495	-0.07400666	-0.025444621	-0.086388745	-0.104291087	-0.097834367	-0.006307099	-0.048949113	-0.118177387	0.034761572	-0.061658181	0.071138263	0.03506901	-0.320070181	-0.011987363	0.241098624	0.06697342	0.012664631	0.217180318	-0.08020999	-0.036463921	0.228034077	-0.003603783	0.005411647	-0.053186163	-0.050964104	-0.02068318	-0.087228411	0.057464191
line_796	AL	0.222142864	-0.15859734	0.260973242	-0.239169795	-0.750886411	-0.084347175	-0.25688453	-0.53764927	-0.20823873	-0.008673649	0.198083828	0.081119092	1.346191787	0.014399947	-0.082764229	0.110745573	0.10974259	0.296810515	0.296851184	0.402828695	0.207472471	0.18527751	0.24324251	0.259349193	0.125313581	0.152774483	-0.083202152	0.247674471	-0.137365154	0.222678829	0.031271042	9.21E-05	0.408262592	-0.144897864	-0.062364407	-0.031532447	0.01551306	-0.221197495	0.323731723	-0.169912088	-0.211294179	0.155099918	-0.326242948	0.123485702	-0.059563124	-0.001701063	0.203188815	-0.14320913
line_796	DR	0.377405633	-0.402526833	0.041346693	0.054451061	-0.190237278	-0.072746654	-0.061281761	0.062687384	-0.463703065	-0.226057159	0.159151534	0.010569662	0.821570511	0.021275064	0.109438498	0.081368194	0.186217245	0.221556556	0.233158638	0.037469515	0.132737306	0.216200342	0.228744829	0.104859632	0.134244791	0.12939613	-0.075597417	0.227465145	-0.195246433	0.274991771	0.375535868	0.101229789	0.274541908	0.314536223	-0.030142669	0.039143062	0.383502349	0.10105958	0.239664747	0.067375037	0.235120794	0.070947318	-0.325471566	-0.001981582	-0.167991479	-0.085549955	-0.256495357	-0.051245613
line_799	AL	-0.36091256	0.299274697	0.180755536	0.006523221	-0.117830188	-0.185444254	-0.032687196	-0.327763267	-0.124209585	-0.220226191	-0.084480181	0.147333892	-0.928686067	-0.08066069	-0.141276391	0.100648785	-0.054219985	0.145755103	0.177733301	0.212359	0.141456216	-0.008472616	0.098252043	0.158214473	-0.138551068	0.000349808	0.030186486	0.160675785	0.022796491	0.048379406	0.195879813	-0.097996647	0.256246842	-0.386982007	-0.125059701	-0.140956899	0.126163628	-0.347599601	0.214464386	0.140330062	-0.371289077	0.137548986	0.035714056	0.570388231	0.194347624	0.121281775	-0.110949019	-0.143555176
line_799	DR	0.123169378	-0.02310714	0.037457396	-0.161214148	-0.408365377	-0.101754369	-0.305588246	0.183371877	-0.082341474	-0.035351168	0.050748292	0.017407354	-0.591318752	0.031172454	0.044578127	0.034166053	0.081979036	-0.037683866	-0.05155156	-0.110953082	-0.024952887	0.022800762	0.01386664	0.051818878	0.01671942	0.01431405	-0.006049214	0.040122716	0.214090902	0.035619617	0.371135291	0.031081785	-0.141192356	-0.18890345	-0.116867791	0.08802493	0.017340713	0.021095454	-0.091665909	-0.106248312	0.112807768	0.060029281	0.032397775	0.137059458	0.2222136	0.008866144	-0.05548294	0.127723447
line_801	AL	0.209469648	0.094634694	-0.009849691	0.011041946	0.375397713	-0.134466137	0.105405316	-0.3313842	-0.026186149	0.38744743	-0.151900945	-0.026320499	-0.264470192	-0.025668111	-0.123432765	0.078995478	0.240471895	0.058593001	0.077838917	0.200541331	0.024277205	0.038807069	0.033374471	0.009621576	-0.148777776	0.001349828	0.051701111	0.078338703	0.069311911	0.071780945	0.100008684	-0.003239447	0.108414931	-0.231854678	-0.155169735	-0.099535192	0.02013933	-0.111312051	0.072783104	0.279438739	-0.246342333	0.047521219	-0.462074823	0.166820158	0.153165998	0.00562218	0.192608279	-0.123859955
line_801	DR	0.324674842	0.174868167	-0.136330707	-0.254984499	-0.422000075	-0.059906266	-0.436296227	0.323868433	0.227412423	0.347249048	0.054250335	-0.14387711	-0.381533609	0.013668164	0.114154851	-0.056433302	-0.028407539	-0.283837279	-0.283490319	-0.34178427	-0.244010705	-0.162430493	-0.194994678	-0.046855791	0.116120244	-0.188589234	-0.134336313	-0.233428644	0.060429628	-0.336143403	0.331315302	0.009705652	-0.433546946	0.354503505	-0.077783227	0.046947426	0.089897266	0.002245745	-0.135167363	0.051387686	0.394555782	-0.142453575	-0.14902909	0.363444682	-0.062151162	-0.109688693	-0.016290486	0.135683102
line_802	AL	0.037653095	0.023226329	0.15998098	0.139002483	-0.023141598	-0.247174455	0.175023741	0.107441301	0.040016145	0.0816846	0.115689438	0.005595949	-0.136064667	-0.043595139	-0.242507222	0.031529274	0.119087263	0.107232427	0.092059923	0.263421412	0.085692156	0.032784785	0.060053551	0.136893644	0.050044212	-0.021292426	0.07761408	0.0842743	-0.221234915	0.055113752	-0.159329484	-0.105755799	-0.073080094	-0.399137429	-0.159772096	-0.340408853	-0.233445676	-0.222687523	-0.073706304	0.170429787	-0.179984819	0.096030878	-0.221484138	0.096098722	-0.267759493	0.105115244	0.086656525	-0.333469088
line_802	DR	0.117005266	-0.292622229	0.135360016	0.133610416	0.094854907	-0.100175306	0.189316212	0.501619828	0.1272134	-0.055950765	0.208566917	0.002579456	-0.204641258	0.014817043	-0.050071752	0.12112064	-0.027907777	-0.013700734	-0.040426528	-0.078154705	0.010908898	0.035616022	0.012710463	0.069957821	0.181246506	0.031661371	-0.012885579	0.002120537	0.021988835	0.014085091	0.340648817	0.005424074	-0.212603034	0.070136721	-0.068961668	-0.072109045	-0.27679167	0.118914267	-0.164805182	-0.019157966	0.017009954	0.12797931	-0.046044249	-0.313850104	0.057777178	-0.00425885	-0.087757906	0.018517601
line_805	AL	0.04605202	0.109527979	0.103462577	-0.13924507	0.248939687	0.088825381	-0.002324987	-0.367535222	-0.239044663	-0.084322271	0.057738448	0.06944877	-0.039739757	0.022223623	-0.159177547	0.059666069	0.03574073	0.094646087	0.075633193	0.206605098	0.106079559	0.009832668	0.028012457	0.149135073	0.087155846	0.060119321	0.059609695	0.011544391	-0.041668524	0.017425517	-0.101996313	-0.035957624	0.256969214	-0.124012589	0.103746977	-0.117933265	0.162955218	-0.293788271	-0.084377006	-0.095143655	-0.2890178	0.02587058	-0.114158545	0.141189697	-0.112791828	0.009187931	-0.067440997	-0.168404209
line_805	DR	0.370926932	-0.047338229	-0.353295351	0.037266903	0.094633987	0.127776086	-0.083137357	0.766604988	-0.110726684	-0.007233176	-0.384834684	-0.058679669	0.151561159	0.08059318	0.200457545	-0.125662297	0.155807088	-0.176651123	-0.206461753	-0.267095631	-0.16409097	-0.118892143	-0.209542273	-0.365537902	-0.388345928	-0.066016947	-0.186060528	-0.233906034	0.213048798	-0.215804685	0.304758791	0.121836432	-0.132130219	0.295902092	0.079334043	0.223587324	-0.118507527	0.225809666	-0.13014365	-0.224340032	-0.105060952	-0.09003135	-0.086159405	-0.219478268	0.168114574	-0.05516292	0.185635833	0.070429633
line_808	AL	-0.196266909	0.263293591	0.084426997	0.110644505	-0.206117267	0.086521069	0.194308358	-0.354180771	-0.036987815	-0.212043264	0.030094403	0.042307534	-0.066766302	-0.001338642	-0.0762177	-0.030021032	0.091520464	0.066298003	0.059211264	0.088654017	0.047853573	0.034626773	0.045950082	0.044134782	0.042921423	0.038891999	0.048753721	0.051704419	-0.282664942	0.038890107	-0.378089813	-0.035884714	0.222786283	-0.003854638	0.051712771	-0.022243989	0.307501746	-0.139385343	0.116020335	-0.105658854	-0.193830922	-0.034723682	-0.003248251	0.03952484	-0.322966291	0.025763352	0.024957323	-0.230096801
line_808	DR	0.143898362	0.28913643	0.126293414	-0.208777363	-0.223864534	0.098349011	-0.152905706	-0.229071625	-0.047302498	-0.085113025	0.094406732	0.04755264	-0.16901811	0.030233415	0.138806835	0.113275727	0.168124426	0.133157111	0.152167508	0.02952076	0.142506388	0.146448987	0.180634433	0.142477659	0.146099211	0.125218649	-0.129920975	0.206847936	-0.121675146	0.186885206	0.050134153	0.03867165	0.102415377	-0.039179292	0.124772474	0.147107395	-0.342138123	-0.068095511	0.298444983	-0.032349244	-0.091593877	0.098940932	0.021143822	-0.017833381	-0.129374522	-0.071076864	-0.145813844	-0.084992346
line_810	AL	0.213682103	-0.162147318	0.275335475	-0.195798384	-0.074274721	-0.093322765	-0.074164103	0.226620487	0.073944093	0.152073711	0.142367266	-0.038116545	0.113667683	-0.019550449	0.002334784	0.089456461	-0.164955055	0.079090547	0.108932324	0.137532022	0.097368001	0.063029082	0.089203431	0.266987342	0.139329301	0.03695457	0.075957473	0.129469529	-0.030821842	0.113483912	-0.175868515	-0.009774454	0.105236285	-0.439246296	-0.055248723	-0.096962133	-0.169321373	-0.268082941	0.05737565	0.181582038	-0.089873357	0.057828608	-0.521137371	-0.058632319	-0.003335541	0.004395619	0.028916808	0.054342378
line_810	DR	0.028748378	0.054513838	0.163935186	0.121940463	-0.32282512	-0.04701083	0.042791172	0.238646822	0.229487645	-0.123965208	0.306204846	0.049001385	-0.299277406	0.009073099	0.055481091	0.034871681	-0.0991078	-0.054178359	-0.041476156	-0.121447526	-0.038321743	0.007445898	-0.026441346	0.132099603	0.222149742	-0.014991674	0.058446032	-0.032092462	0.064187402	-0.000271603	0.224748079	0.019814529	-0.059311209	0.122857408	0.042511798	0.070022385	-0.114713324	0.173890182	0.105547688	-0.287136194	-0.049466051	0.127410372	-0.162243517	-0.086308047	0.209820957	0.064878335	-0.098812771	0.240948624
line_812	AL	0.322701907	0.134281115	0.016478267	-0.148895813	0.419490159	0.090406305	-0.08626321	-0.666936113	0.119598728	-0.099898472	-0.037936097	0.151565902	-0.067992453	0.013295046	-0.126874684	-0.032784413	-0.106730907	0.058438366	0.070473896	0.10944718	-0.020253456	0.009358946	-0.010735319	-0.006075598	-0.038595863	-0.007978389	-0.179938689	-0.001025727	-0.11327498	-0.004578948	-0.476375989	-0.066063212	0.053804413	-0.049662121	0.138623801	-0.058949767	-0.021200072	0.026756066	-0.25851496	0.073012627	0.127873081	0.057897355	-0.094059117	0.293783543	-0.065487513	-0.120791112	0.331105246	-0.239201824
line_812	DR	0.276407166	0.204620451	0.143799311	0.046232469	-0.473947489	0.197637314	-0.019362322	-0.389885676	0.143213454	-0.151396386	0.096153158	-0.029123047	-0.2081834	0.076471222	0.075208065	0.01498592	0.278533981	-0.112595148	-0.123081478	-0.245961278	-0.148643002	-0.03043196	-0.065495295	0.141894938	0.096723685	-0.089054825	-0.171441299	-0.110424264	0.06713449	-0.049348951	0.346067139	0.035750926	-0.156211813	-0.177449387	0.143914853	0.097554959	-0.302259537	0.018121272	-0.080969102	0.073735641	0.071491844	0.055211213	-0.412281699	0.035197163	0.009941466	-0.021372845	-0.022460433	-0.037462832
line_818	AL	-0.066115609	-0.200268074	0.336358822	-0.414694641	-0.340564763	-0.267371381	-0.193635782	-0.351509835	-0.250423629	0.240342227	0.340295353	0.151201911	0.224239121	-0.096288977	-0.087798862	0.225303771	0.109200084	0.293598945	0.350008568	0.298080025	0.307316688	0.097022114	0.209600869	0.406038746	0.233084774	0.130636212	0.073677972	0.341729661	-0.041662238	0.212753993	-0.089160637	-0.025932688	0.420066812	-0.111394152	-0.198650946	-0.170645943	-0.027507934	-0.285026626	0.450169531	0.170778845	-0.392493839	0.177242504	-0.081614122	0.302364563	0.083229282	0.128797332	-0.127285144	-0.234501339
line_818	DR	-0.151885901	-0.478774889	0.247491166	-0.216096515	-0.546541329	-0.060274579	-0.227250722	-0.250454943	0.033259247	0.009494187	0.24414954	0.172652955	0.344535556	-0.057250626	-0.009133907	0.257535921	-0.018599052	0.281079666	0.286910435	0.17589435	0.269976976	0.184898141	0.276764999	0.306319785	0.232071509	0.153553298	0.136271609	0.372609531	0.024835635	0.29203691	0.39689532	0.043665492	0.375093968	0.212185423	0.021793951	0.101787766	-0.09810747	0.043052261	0.459703415	-0.051769249	-0.149257124	0.2312056	-0.130158401	0.125127464	0.105651373	0.116362228	-0.263679315	-0.022756161
line_819	AL	-0.114930662	-0.453196135	0.480593664	-0.458062468	-0.226450914	-0.507021246	-0.359088648	0.251134743	-0.116252375	-0.220909177	0.498000346	0.14750328	0.350321052	-0.072080603	-0.1430656	0.268559071	-0.07316987	0.308017198	0.345904363	0.239859594	0.235663656	0.096329636	0.195389008	0.434803055	0.303114655	0.089365542	0.165838619	0.315115662	-0.141344957	0.145693082	0.010486625	-0.02625546	0.20939426	-0.417218391	-0.306989219	-0.069023502	-0.217668817	-0.408207644	0.594109044	-0.029769129	-0.565023811	0.345506597	0.160981785	0.1541848	0.12092246	0.275417993	-0.100321573	-0.191319173
line_819	DR	-0.042870532	-0.417730927	0.176506686	-0.503912819	-0.091672284	-0.165664807	-0.493777751	-0.253507443	0.089252163	0.017273097	0.208124753	0.022562868	0.025876616	-0.070555906	0.220499176	0.213529506	-0.162121234	0.185678776	0.197734804	0.039669132	0.1424039	0.115791437	0.174342854	0.211365813	0.170909061	0.093033612	0.079284081	0.216163018	0.084467655	0.165363122	0.452719963	0.03679884	0.120472734	0.025770291	-0.123870985	0.189440994	0.127415428	0.105628281	0.492237734	-0.099300469	-0.013019882	0.217476359	0.04069608	-0.34896484	0.145846719	0.057292108	-0.334952897	0.126399376
line_821	AL	-0.273877597	-0.305615034	0.232981907	0.154499551	0.518411199	-0.084087202	0.249887904	-0.329590449	0.032239426	0.102577749	0.13946235	0.050621781	-0.573943318	-0.023936571	-0.086039751	0.107308353	-0.035110476	0.194954045	0.18513001	0.284499829	0.207372841	0.097687488	0.149831784	0.233643187	0.127819059	0.109530938	0.166435696	0.19507193	-0.095867506	0.136864751	-0.006074589	-0.015937041	0.402594719	-0.185821697	-0.10733816	-0.07531912	-0.100434998	-0.288945303	0.19891957	0.292861379	-0.230980693	0.082836064	-4.40E-05	0.065778965	-0.092611614	0.144500815	-0.0042869	-0.136202995
line_821	DR	-0.152801499	-0.14638508	0.028022944	-0.086583434	-0.475418925	-0.037902175	-0.16229642	-0.137882521	0.293401994	-0.124683966	-0.042762425	-0.000295381	-0.712417022	0.064127021	0.072549063	0.075384256	0.033973752	0.040838322	0.031074837	-0.025375798	0.019567479	0.143461417	0.099634499	-0.009307436	-0.076220612	0.035720781	0.183932833	0.091576035	0.141753431	0.162577466	0.503432741	0.090769801	0.013303763	0.18123694	-0.031739569	0.176648913	0.213214408	0.1654566	-0.028144853	-0.114337909	0.20501262	0.060611163	0.213764241	-0.212375928	0.194407066	0.17661808	-0.205694368	0.21390971
line_822	AL	0.010768112	-0.351503698	0.093416455	-0.013117539	0.474608851	0.007346972	0.197336164	-0.374236716	0.02924393	0.160595489	-0.000767382	-0.03077638	0.885990547	0.036752152	-0.168004761	0.089348953	-0.053860108	0.167043414	0.130595837	0.200807938	0.099946514	0.086750202	0.10140807	0.089255689	0.06747077	0.092908707	0.154649894	0.100813533	0.031715848	0.12887025	-0.299059898	0.009650507	0.344872879	-0.125361164	-0.026181611	-0.182316609	0.087805123	-0.115951285	0.083757152	-0.215407739	-0.319131628	0.001487326	-0.271418179	-0.021328027	-0.217336965	0.039917361	0.141440777	0.035608158
line_822	DR	0.304386999	-0.360708347	-0.002318077	0.156743679	0.153791206	0.245417837	0.127011059	0.852352412	0.190220119	0.284011372	0.402113455	-0.111782638	1.332459373	0.075436976	0.068252071	-0.128016471	-0.031155487	-0.247465763	-0.256508748	-0.376780275	-0.201751838	-0.135084623	-0.193603523	0.068004076	0.44610929	-0.120190995	0.077801777	-0.1900992	0.048445986	-0.234908162	0.639941353	0.037689636	-0.273815513	0.442894767	0.180846331	0.014165393	-0.04347682	0.139638896	-0.346631508	-0.235712216	0.044045988	-0.14803085	-0.28868776	-0.406111008	-0.075009068	0.057627461	-0.027367855	0.298885996
line_83	AL	-0.238515975	-0.233709247	0.357983529	-0.88761901	0.446412627	-0.308778167	-0.728178685	-0.419450692	0.109171613	0.025605279	0.2640162	0.157092934	0.558079231	-0.067245112	-0.136510618	0.266533541	0.031168662	0.41454473	0.422705416	0.311077611	0.351865132	0.157126896	0.274933804	0.357653124	0.153454373	0.166609476	0.022317204	0.373019258	-0.09791882	0.224761118	0.066166307	-0.004049073	0.222592973	-0.975501425	-0.186994955	-0.112921933	0.238454672	-0.304761766	0.766279355	-0.190716032	-0.559942978	0.286841751	0.1264714	0.494658239	0.005679323	0.067625596	-0.081415319	-0.774435985
line_83	DR	-0.40262315	-0.316641568	0.201013156	-0.285846249	0.607411218	-0.278403413	-0.230280551	-0.22267266	0.138896383	0.01072357	0.320179443	0.143632018	0.484574585	-0.092027061	-0.010986786	0.248068212	0.026691209	0.332815217	0.340043745	0.114676822	0.279558265	0.172327606	0.262834049	0.183476547	0.216775547	0.172172617	0.080718749	0.296271619	-0.063037712	0.246477157	-0.059383742	0.088151009	0.229923556	-0.431574411	-0.28115897	0.109836876	-0.328007425	0.080179277	0.684110671	-0.115052232	-0.042613454	0.306700567	0.121985141	0.417024054	0.064827814	0.088797226	0.007912475	-0.43730941
line_832	AL	-0.642708608	0.183551609	0.151871656	0.470746269	-0.048385382	-0.181748971	0.55191768	-0.164046334	0.162005941	0.033209074	0.085387311	0.064599915	0.92857786	-0.108642336	-0.015110682	-0.007105063	-0.008415045	0.0865689	0.117607803	0.171791959	0.083879662	0.025608567	0.068507824	0.127963395	0.013396402	0.027276025	0.016309572	0.099069481	-0.078191364	0.091693139	-0.410225828	-0.12067567	0.220986595	0.2880588	-0.148576159	-0.086727799	0.06069404	-0.287236243	0.256237011	0.003495028	0.065606864	0.01232197	0.048331416	0.243714721	0.089314438	-0.007049041	-0.062940257	-0.176396713
line_832	DR	0.441410557	0.133965083	-0.019548004	0.23675581	0.256318065	-0.029419848	0.092791354	0.178869552	0.037955873	0.184856845	-0.222145306	-0.069432376	1.527308765	0.022539338	0.091030216	0.047889929	0.367175562	0.078761773	0.034112452	-0.088882214	0.017050871	0.105199377	0.086329657	-0.032904222	-0.216653872	0.063292894	-0.060532296	0.031131942	0.147122214	0.165953179	0.067512314	0.0882063	0.021414824	0.104801816	-0.128096337	0.023744745	0.659563713	0.089260466	0.067749471	-0.015499303	0.119625005	-0.036559434	-0.297982519	0.223156719	0.142507562	-0.031613215	-0.146041827	-0.074820294
line_837	AL	0.353797914	0.401171042	-0.230224184	0.122844911	0.291315309	0.259523804	0.095447586	-0.391900292	-0.034205676	-0.157970998	-0.098515868	0.092110354	0.484480296	0.027468642	0.041938581	-0.224937394	0.104955641	-0.041594336	-0.037502246	0.090313015	0.073362904	-0.090775476	-0.122175008	-0.188253762	-0.120411601	0.073277858	-0.227659958	-0.140246248	-0.016922718	-0.077942146	-0.627829809	0.026020033	0.132236312	0.275426888	0.293645668	0.04201582	-0.077051946	0.073044826	-0.160520799	0.297925876	0.307679259	-0.208356113	-0.034690095	0.167630984	-0.071283132	-0.162377057	0.55080322	-0.16046695
line_837	DR	-0.255990341	0.338525845	-0.171449577	0.467108094	-0.101898431	0.310217851	0.275253748	0.023619958	-0.038425451	-0.237969061	0.037348556	0.058208943	-0.21947949	-0.026932509	0.058310571	-0.099241131	-0.128802881	-0.052482081	-0.017531541	-0.179684806	-0.032278462	0.012350315	-0.012734439	-0.081441281	0.006278919	-0.019590613	-0.047875921	0.041896449	0.088230025	-0.013181264	0.279023684	-0.021742135	0.246289773	0.413678708	0.404977724	0.085037253	-0.060757728	0.075061753	0.103326018	0.225471459	0.238847409	-0.096695672	0.186478358	0.259473902	0.131364251	-0.038193093	0.043344562	-0.077254391
line_843	AL	-0.411507987	0.208284048	0.074782285	0.381364234	-0.214289425	-0.46893575	0.524942976	0.082997986	-0.128660605	-0.229284833	-0.037602728	0.046126741	-0.417319129	-0.096644317	-0.303201966	-0.007912815	-0.162958802	0.003983979	-0.006655342	0.11043659	0.036420898	-0.054328297	0.014599875	0.010961004	-0.012988638	-0.048103244	-0.004779309	0.031783221	0.080792502	-0.004424721	0.333400166	-0.153065206	0.238677012	-0.026226824	-0.406499369	-0.28382529	0.200159027	-0.10343108	0.061259085	0.126368256	-0.06378003	-0.056508494	0.070703657	0.120892312	0.215529654	-0.023025451	-0.119900534	0.039316499
line_843	DR	0.025586222	-0.060907025	-0.101897346	-0.332044747	-0.082631243	-0.135018338	-0.210740137	0.278857417	0.080139985	-0.04077243	0.037660215	-0.015072954	0.696154702	0.050136635	0.175478509	-0.001392159	0.00424367	-0.041608769	-0.036253234	-0.186773083	-0.010614757	0.023839411	-0.029304899	-0.116205192	0.07565524	0.044442257	0.055614795	-0.073285222	0.058523229	0.011911668	0.575871255	0.03972238	-0.136473301	-0.261097143	-0.136977746	0.147366211	-0.100907682	0.343160278	0.044157675	0.024389133	0.212121827	-0.015009318	0.056185552	-0.547386941	0.132938934	0.067815784	-0.156658963	0.079421076
line_849	AL	-0.045509303	0.30852292	-0.041382543	0.126085815	-0.237671028	0.030174866	0.142261661	-0.043900953	0.182701046	0.371682614	-0.074441394	-0.016070681	0.383825849	-0.041794017	-0.126462622	-0.069494549	0.097753659	-0.08888756	-0.050511358	0.282651963	-0.04548872	-0.116607202	-0.123854308	-0.025000117	-0.09892309	-0.060139203	-0.017661662	-0.148447568	-0.052822285	-0.104083536	-0.201541643	-0.130802533	-0.168519856	-0.365757782	0.096452617	-0.078977878	-0.1700017	-0.258943295	-0.058080442	0.010407353	0.020788174	-0.017825187	-0.129214582	0.592872072	0.008345405	-0.001228422	-0.006666099	-0.07346447
line_849	DR	0.202136282	0.14720471	0.019819645	-0.120337467	-0.163981349	0.036693157	-0.168386895	0.946027221	0.150045641	-0.00051652	0.134709085	-0.134903815	-0.024577016	-0.012481989	-0.019679065	-0.001504628	0.200259931	-0.030689388	-0.031916224	-0.18608424	-0.080856452	-0.01424241	-0.018059918	0.03713532	0.126078541	-0.062772428	-0.085248058	-0.066695306	-0.020846152	-0.044164257	0.308332663	-0.056108911	-0.337941965	-0.425056165	0.084811109	0.062205268	-0.354764413	-0.054596205	-0.082070917	0.005380103	0.114798616	0.031397017	-0.189949311	0.067294601	0.048995036	-0.009387334	-0.162653805	0.068945419
line_85	AL	-0.300657315	0.163483837	0.074906014	0.262488056	0.214176017	-0.08931988	0.291218637	-0.562834719	-0.081062404	-0.246914394	-0.0687453	0.095297448	-0.129462837	-0.018952906	-0.15289475	-0.078110664	-0.127103123	0.197409438	0.170737711	0.296066493	0.084978967	0.048033729	0.090424404	0.028792296	-0.091157873	0.006359961	0.007056057	0.108985402	-0.247328537	0.066413007	-0.14866827	-0.073462103	0.27929137	0.385153548	-0.006380692	-0.089165738	0.152204757	-0.343740315	0.316798007	0.187295594	-0.149652419	-0.069870064	0.157782609	0.067371322	-0.146816497	0.037211294	0.196514095	-0.292919279
line_85	DR	0.092227282	-0.435785037	0.021840791	-0.38663609	-0.25570302	-0.020049484	-0.332231797	-0.155793058	0.046648451	-0.062700221	0.14888871	-0.021381455	-0.141190958	0.07328062	0.141454062	0.125174341	0.139475663	-0.084559607	-0.079094853	-0.222814206	-0.013393732	0.005294708	-0.04034149	0.010961184	0.209200707	0.072351244	0.124911095	-0.063341745	0.271572641	-0.021323109	0.23598418	0.118902471	-0.151173679	-0.14532487	-0.134774485	0.094304761	0.063980976	0.204786822	-0.175553723	-0.358003005	0.16137891	0.080152047	-0.036479237	-0.071859393	0.177604727	0.030472651	-0.02351492	0.210748405
line_850	AL	0.160806162	-0.053696391	0.04323441	0.443079567	0.130882739	-0.240627698	0.530133928	0.435669906	-0.198388343	0.126363454	0.151915886	-0.074082209	0.128623248	-0.004492747	-0.101376491	-0.015804441	-0.113780536	-0.087885858	-0.101381961	0.014772401	-0.09441187	-0.062448736	-0.078878433	0.009195054	0.143048216	-0.074805069	-0.014125114	-0.024575123	-0.126294144	-0.085047297	-0.089542128	-0.086317025	-0.069396937	-0.473057801	-0.179290657	-0.105646606	-0.003795867	-0.120518979	-0.352899327	-0.449746481	-0.125710651	-0.039659376	-0.000478583	-0.065679456	-0.084745438	-0.012233592	0.223981231	-0.077950622
line_850	DR	-0.169946467	-0.679974206	0.029544341	-0.338099183	0.071002976	-0.016906975	-0.46750088	0.241880647	0.109096806	0.15143966	0.145457066	-0.032625672	-0.385447684	0.013354061	0.161708969	0.076972144	-0.320252077	-0.225149722	-0.229969238	-0.241451129	-0.11190907	-0.06071185	-0.110166379	0.03773542	0.238774845	-0.038387886	0.232289568	-0.114558846	0.182134877	-0.093577446	0.283311277	0.099634568	-0.313614432	0.685942514	-0.115601335	0.190108352	-0.043446334	0.268254271	-0.029067152	-0.463760176	0.174225531	-0.01763044	0.20737688	-0.392395677	0.058706254	0.07836103	-0.003680595	0.206712129
line_852	AL	0.133878642	0.194736888	-0.125836744	0.054112504	0.292475938	0.193968145	0.021617549	-0.180231435	-0.0598952	-0.230382906	-0.061922284	0.00227521	-0.303535188	0.026423051	0.011546844	-0.077072147	0.098823529	-0.157743048	-0.138065724	0.02070295	-0.091345644	-0.147579983	-0.170598752	-0.104609556	-0.096428521	-0.087914423	-0.067617426	-0.194938196	-0.131448079	-0.154228078	-0.505019479	-0.096250842	-0.48671596	-0.750146519	0.245626151	-0.001250018	0.119945407	-0.134922351	-0.178626887	0.200601261	-0.187795799	-0.053293718	0.01620851	0.080813549	-0.402470659	-0.059372285	0.225098708	0.088209185
line_852	DR	0.367637317	-0.126463191	-0.256044393	-0.269965567	-0.150672011	0.307820852	-0.438316643	0.20999406	0.14426852	0.211517807	0.051581742	-0.039762724	0.590608446	0.129008047	0.218231284	-0.077108102	0.199110502	-0.771105366	-0.443451598	-0.575972731	-0.10641277	-0.276730129	-0.365263498	-0.159887704	0.15099516	-0.043623553	0.036353913	-0.311409756	0.230454746	-0.263266495	0.435858402	0.048445441	-0.776831025	0.279771811	0.244870525	0.1301182	-0.121790727	0.252485475	-0.366024766	0.247034805	0.164527153	-0.186676253	-0.171168794	-0.234234223	0.10020653	-0.06235294	-0.114526865	0.325885734
line_853	AL	-0.062835564	-0.419085424	-0.087803551	-0.035469487	0.390918855	-0.134112064	0.001225066	0.141454791	-0.142541203	0.128919213	-0.275201652	-0.043090134	-0.29685769	0.033620605	-0.085237902	0.026999155	-0.084208123	0.026387551	0.013312068	0.235954501	0.040975183	-0.013678151	0.009234028	-0.123553972	-0.242422176	0.04497269	0.076841115	0.04091578	0.077294163	-0.003638726	0.111183195	-0.012801209	0.12324577	-0.158541759	-0.201764534	-0.187057007	0.298260221	-0.209070406	-0.048236236	-0.074972016	-0.200834705	0.030853783	0.156217578	0.159437441	0.055333438	-0.063572044	0.064005086	0.030317231
line_853	DR	-1.360651477	-0.356190627	-0.043479318	-0.666657099	-0.170358702	-0.036773405	-0.548690576	-0.028114367	0.155110735	0.899752044	0.049695493	-0.079286987	-0.209379199	0.064227628	0.179886888	0.049113123	-0.333570152	-0.342703494	-0.417467882	-0.431538373	-0.260450524	-0.249325458	-0.288185611	-0.112184095	0.071631044	-0.198347797	0.356536818	-1.211582775	0.045226001	-0.227267843	0.424789903	0.078705017	-0.189435706	0.839273274	-0.102583357	0.120341873	0.227962965	0.271941448	0.009572237	-0.237264941	0.265893779	0.08334804	0.415762177	0.042570214	-0.008473259	0.286518726	0.075489233	0.37957818
line_855	AL	0.129196184	0.227771646	-0.229282522	0.369281162	0.050255311	0.20290459	0.396095289	0.053475231	-0.181111242	0.343115444	-0.341430057	-0.023586182	-0.32962921	0.017821702	-0.063700603	-0.197561174	-0.147805227	0.018614825	0.011619302	0.128245619	-0.071700896	-0.081897681	-0.094580037	-0.195807751	-0.358270264	-0.055743709	-0.311261073	-0.030953152	-0.232300351	-0.108216703	-0.447641337	-0.06732573	0.039432898	-0.133256885	0.219555961	-0.010900986	-0.144552799	-0.062835512	-0.329182991	0.045603316	0.039977825	-0.179027198	0.29620121	-0.104531591	-0.21523575	-0.217961893	0.326997791	-0.028680823
line_855	DR	0.096131274	0.281242646	-0.00680325	-0.118983866	-0.053243097	0.041589028	-0.038557647	0.129224677	-0.146808142	0.180819853	0.047912664	-0.099772313	-0.053724233	0.077823605	0.049212743	-0.010326378	-0.004109648	-0.094956244	-0.132138071	-0.196387251	-0.092069383	0.018108831	-0.033342113	-0.06373452	0.048405607	-0.008639761	-0.123370117	-0.047517294	0.003588207	-0.034984288	0.117697512	0.038657242	-0.207367386	-0.111172392	0.040027382	-0.005874808	-0.170497352	0.243801315	-0.065133371	-0.120364212	0.097683794	0.066790494	-0.169970553	-0.081259948	0.024075473	-0.04415453	-0.092101632	0.241945646
line_857	AL	-0.827867739	0.087785628	-0.120739965	-0.029256684	0.071815417	0.011133039	-0.100963081	-0.587339658	-0.033334067	0.010092297	-0.164780853	0.030177282	0.383056136	-0.019633637	0.091547425	0.064231731	-0.175231704	-0.022883342	-0.010963477	0.215583775	-0.101182816	-0.04774187	-0.031554462	-0.171330307	-0.130540023	-0.0814178	0.104040477	-0.069617986	-0.009645103	-0.109801895	-0.097695962	-0.066368258	0.075738997	-0.52549464	0.02220971	-0.030857491	0.241584732	-0.129791772	0.346117345	0.085983647	-0.283222544	0.05405985	0.276362726	0.232668034	0.020582024	0.100391508	-0.021902898	0.120192915
line_857	DR	-0.082835054	0.151981428	-0.294805728	0.207850238	0.005044462	0.304658803	0.037363441	0.065333609	0.056258192	-0.300264242	-0.370055781	0.007663057	-0.665792704	0.031065318	0.068687012	-0.077983886	-0.201698874	-0.19090628	-0.200779624	-0.308506859	-0.239862251	-0.088292831	-0.119486805	-0.358536576	-0.361101439	-0.198086893	-0.137943169	-0.165394393	0.242546299	-0.141695001	0.297644219	0.049920835	-0.33532238	0.14699508	0.272111673	0.171210189	-0.317431133	0.157203897	-0.097901369	-0.15488684	0.095301936	-0.031223485	0.263783389	0.031247369	0.064536452	-0.040858917	0.013899811	0.296835078
line_859	AL	0.006442943	0.175218269	-0.046263768	-0.199694868	0.25783006	-0.009526262	-0.090853996	-0.187709336	-0.090674592	-0.135777255	-0.189221903	0.025327632	0.683094327	0.029850813	-0.059682042	0.047572534	-0.001138858	-0.003125478	0.003912218	0.254867507	0.077962056	-0.014945953	-0.006673275	-0.075785986	-0.139051022	0.02497678	0.009456671	0.03811102	0.031531875	0.002750245	-0.22028894	-0.011661214	0.015877669	-0.587125272	-0.034175122	-0.137552555	-0.023002935	-0.176010392	0.002455836	0.253219418	-0.257813633	0.032487762	0.016120053	0.403244453	0.019212269	-0.045748447	0.127182881	-0.082085426
line_859	DR	0.358903911	0.148769076	-0.129186053	0.294219758	-0.102745269	0.254893122	0.071057175	0.398956437	0.037381605	-0.118198687	0.081467247	-0.133580902	1.04300035	0.023655059	-0.008492794	-0.026075449	0.05542265	-0.221801509	-0.215790909	-0.256636787	-0.135589051	-0.091010637	-0.171301097	-0.118810234	0.074237648	-0.090583481	-0.231957811	-0.045661785	0.181344508	-0.10392087	0.264489417	0.01368568	-0.417007329	-0.261261958	0.208726226	-0.055122614	-0.277655739	0.156559016	-0.349149513	0.110684008	0.108125048	-0.018627491	-0.089091659	0.069623453	0.100906342	-0.137680124	-0.11196505	0.111669505
line_861	AL	-0.145968941	0.256332137	-0.088797147	0.416559119	0.500453104	-0.082680923	0.466197356	-0.364281355	0.069509522	-0.274392264	-0.000460826	0.017506089	0.101255736	-0.067445899	-0.136986398	-0.0697829	-0.17194664	-0.043432383	-0.031225768	-0.03559649	0.047558006	-0.156498212	-0.15327996	-0.122943807	-0.017074654	-0.007324265	-0.011394391	-0.034199435	-0.046190876	-0.186431654	-0.642018866	-0.098330601	-0.001026825	0.202633307	-0.085871448	-0.096264733	0.00088178	-0.088309044	-0.108685929	0.354871171	0.1060992	-0.07099798	0.069911238	0.268691243	-0.006642248	-0.014662777	0.377107692	0.151862827
line_861	DR	-0.01353866	0.211073524	-0.033789852	0.063732436	-0.13703875	-0.035797137	-0.117128493	-0.18195102	0.334136384	-0.277613167	-0.024033798	-0.052345826	0.132728172	0.084243549	0.157233399	0.017626805	-0.12381635	-0.136320907	-0.149026792	-0.192349196	-0.059975574	-0.076910508	-0.105687275	-0.073350343	-0.051616975	-0.030581712	-0.029363607	-0.048698438	0.047831088	-0.053752891	0.213830827	0.059640459	-0.362205043	-0.05001038	-0.083376049	0.074336542	-0.098885118	0.109639625	0.003213535	0.027214064	0.11477176	0.084019562	0.270895119	-0.016108398	0.107859402	0.010282522	0.013511943	0.364289587
line_879	AL	-0.428940051	0.086794723	-0.011258516	0.190716715	0.341692276	-0.105997279	0.230177473	-0.50991705	-0.207187053	-0.320701467	-0.032933895	-0.023152221	-0.506529674	-0.094235991	-0.161125218	-0.028853984	-0.249055826	0.037662442	0.030792772	0.208589458	-0.011597389	-0.021107723	-0.024879791	-0.063004549	-0.050912693	-0.0136288	-0.009433512	-0.013267357	-0.001671352	-0.017916463	-0.08827555	-0.163312725	0.071570144	0.331412203	-0.034138776	-0.114430925	0.12015253	-0.005232347	0.174119899	0.080975085	-0.061210927	0.007848181	0.355601507	0.494325489	0.074852032	-0.000872035	0.044573003	-0.13160629
line_879	DR	-0.160632513	-0.63549198	0.051042302	-0.414643749	-0.394887562	0.053235363	-0.404459829	-0.295366819	0.049120604	-0.08095702	0.310615281	-0.019452887	0.021878806	-0.044410249	0.107353654	0.124941688	-0.277915707	-0.09400236	-0.109561267	-0.174959856	-0.042442003	-0.018234683	-0.016179549	0.031911318	0.286497626	0.031942663	0.199829425	-0.032286988	0.062469533	0.000934696	0.688386051	0.017752551	-0.274999221	0.464732335	0.055567975	0.012379644	-0.229436732	0.156330403	0.136807189	-0.128086614	0.128112737	0.109600339	0.064368069	-0.25705836	0.082759677	0.165546531	-0.103480102	0.146773332
line_88	AL	-0.161327357	0.122530896	-0.214472311	0.191773242	-0.021187882	-0.099496329	0.280603878	-0.364254158	-0.049493486	0.210990073	-0.322833882	-0.020066559	0.592775197	0.080562604	-0.093859439	-0.132228098	0.039375264	-0.125795842	-0.145191203	0.113124205	-0.148785669	-0.068088126	-0.103801534	-0.320692982	-0.244933933	-0.058966951	0.124345587	-0.136019168	-0.110709068	-0.1159985	-0.367789136	-0.024589287	-0.382700909	-0.370558787	-0.220985303	-0.1162219	0.100054171	-0.127780672	-0.49553998	0.214958043	0.158669098	-0.146087394	-0.160940623	0.303011088	-0.200726715	0.006846679	0.103416701	0.088561185
line_88	DR	0.140656238	-0.324612537	-0.180248797	-0.42976711	0.222239158	0.066797556	-0.515910046	0.244380224	-0.195155666	-0.032304624	0.023454425	-0.01909596	-0.094316964	0.09639759	0.104323956	-0.107400061	0.079370754	-0.149057941	-0.191234311	-0.351407128	-0.116145484	-0.021471356	-0.122284876	-0.166596334	0.076534109	-0.038442808	0.134448156	-0.165144572	0.182330146	-0.068620168	0.451064851	0.133384039	-0.289602227	0.510057377	-0.075982971	0.118668356	0.430856723	0.118748408	-0.453194811	0.089503366	0.430933599	-0.206808307	-0.002593665	0.017726615	-0.015751346	0.075238002	-0.045544404	0.155927126
line_882	AL	-0.101698428	0.062400534	-0.204618938	0.135122736	-0.291322563	-0.019988693	0.21133012	0.318590325	-0.07867662	0.170460478	-0.591911672	0.083606772	-0.167553379	0.060927574	-0.112518505	-0.062470229	-0.085702344	0.053522356	0.023872038	0.135528974	0.020659641	0.045057061	0.042344929	-0.21864997	-0.475871253	0.033224622	-0.042521321	-0.009858656	0.023897118	0.033257107	-0.227667258	-0.021792924	0.260786371	-0.206170919	-0.089511551	-0.142634955	0.374771624	-0.259730592	-0.166551939	0.146368036	-0.199024747	-0.144193902	0.163827626	-0.132398027	-0.093309356	-0.148256812	-0.17922756	-0.187539647
line_882	DR	0.316457969	0.047707215	-0.15640793	0.160297715	-0.604339182	0.045895059	-0.000630588	0.51338838	-0.182593106	0.031216394	-0.253368492	-0.03708575	-0.416592686	-0.026267849	0.143796123	-0.045796495	0.403441174	-0.161147767	-0.129478929	-0.229023686	-0.232816649	-0.07806577	-0.142231501	-0.140478059	-0.206816994	-0.18847614	-0.148062252	-0.146968853	-0.079167546	-0.11049342	0.351440153	0.036186531	-0.167161657	0.258432066	0.056310702	0.141725996	0.056538667	0.091677196	-0.327825619	0.037342403	-0.046680879	0.003713669	-0.00391893	-0.429893061	-0.054163619	-0.024576682	-0.088303242	0.2305559
line_884	AL	-0.1242665	-0.372596044	0.063399105	-0.031060991	0.099517773	-0.190519957	-0.054891776	-0.492344465	0.032540664	0.119131141	0.063078369	0.053536328	-0.613721305	-0.036346471	-0.083319425	-0.095023845	-0.099416774	-0.02730308	-0.022303923	0.034233652	0.053046636	-0.054611506	-0.036599838	-0.00424056	0.047611771	0.033679965	0.101245393	-0.052727411	0.049965612	-0.067161568	-0.467422557	-0.062201631	0.039987243	-0.153572209	-0.282085005	-0.137584587	0.106847908	-0.091769515	-0.032917314	0.131975105	0.104745983	-0.08508484	0.102951844	0.016242379	0.121296621	0.047800737	0.224574041	0.051242067
line_884	DR	-0.403933664	-0.175931612	0.126378176	-0.403029121	-0.283306127	-0.091202491	-0.460223605	-0.257665574	0.670564049	0.054278397	0.278073152	-0.054217153	0.177060739	-0.020847104	0.140096255	0.039013879	-0.066299278	-0.004830612	0.004037491	-0.038086275	0.004382565	0.080423807	0.066335033	0.057827822	0.25764567	0.038605165	0.155901037	0.051112314	0.136686768	0.056081649	0.322898344	0.050170387	-0.211491385	0.079434903	-0.078506831	0.102226251	-0.134264609	0.238792191	0.282465023	0.115438899	-0.044761704	0.036214858	0.07231452	-0.046345159	0.192129671	0.103119042	-0.253814556	0.323600417
line_887	AL	0.11697048	0.30105092	0.143146557	-0.368358278	0.153074754	-0.130217639	-0.232781436	-0.563692274	-0.039889125	-0.113928636	0.091436846	0.155722926	0.258985506	-0.054380275	0.039215644	0.107552806	0.092590779	0.230110334	0.240647051	0.156100906	0.165077818	0.113637613	0.192580391	0.166136466	0.065051976	0.072340389	-0.095254036	0.233984172	-0.34228842	0.197150679	-0.875966095	-0.019551586	0.381257365	0.121272559	-0.067184406	0.119713901	0.195296748	-0.128935987	0.331756831	0.170718828	0.108301033	0.110920064	0.37645898	0.250700466	-0.215335985	-0.114985254	0.097012002	-0.173583675
line_887	DR	-0.084948603	-0.027382586	-0.009336233	-0.376971027	-0.213328421	0.198881702	-0.400861623	-0.03735041	0.096028297	0.024323877	-0.019697742	0.028841847	0.597455973	0.04678437	0.104155736	0.07923324	-0.128320266	0.095755671	0.083553624	0.018686598	0.071024856	0.129393566	0.111451793	-0.009580688	-0.038911236	0.118002471	0.096419316	0.111897238	-0.104025222	0.151626223	-0.047351399	0.095436173	0.124214778	0.302372835	0.174481412	0.189147831	0.049576807	0.222258353	0.157390286	-0.165215241	-0.064425378	0.099475476	0.270685366	0.101424955	-0.093749544	0.099651741	-0.099503917	0.024215444
line_890	AL	-0.011749722	-0.187683116	0.019444213	0.253497566	0.060939822	-0.283658628	0.39619041	-0.075987624	-0.294226036	0.136663141	-0.038657223	-0.077547622	-0.460117993	0.021641752	-0.146346946	-0.190020678	0.253058219	-0.104169508	-0.100673404	-0.006773542	-0.003096795	-0.131851908	-0.124021937	-0.035147546	0.000252954	0.016490501	0.125020186	-0.108640526	-0.052434791	-0.129062389	-0.033055713	-0.035643287	0.17626219	0.245079402	-0.338667682	-0.102712369	-0.108709479	-0.088179182	-0.439095889	0.007889343	-0.191143977	-0.131893222	-0.195055299	-0.03389549	-0.070757551	0.097576576	0.002550429	-0.199269171
line_890	DR	0.259461474	-0.017254714	-0.119937676	0.222593385	-0.527154957	0.070751745	0.217233953	0.39653802	-0.12552725	0.114500452	-0.032289429	-0.207600027	0.053603142	0.009484729	0.191476364	-0.049801028	0.307402125	-0.324442208	-0.314164556	-0.451304158	-0.26135029	-0.180676827	-0.246909535	-0.143795552	0.080401951	-0.153500127	-0.082760659	-0.229328326	-0.025486878	-0.289031003	0.325063293	0.136061979	-0.433287698	0.100833207	0.07403445	0.065702419	0.418822342	0.234471114	-0.4320162	-0.026416023	0.101138807	-0.141650632	-0.277207509	0.098835511	-0.189446471	-0.084843851	-0.061897071	0.120470061
line_892	AL	-0.206094123	0.176835743	-0.102459461	0.416239552	0.768709123	0.050205286	0.558909209	-0.403742345	-0.33290795	-0.373828465	-0.070297344	0.159485459	-0.569676348	-0.013266915	-0.121712595	-0.185492172	-0.130900357	0.166937292	0.155922229	0.233342853	0.055759816	-0.001652748	0.029407249	-0.093932887	-0.072221782	0.021571203	-0.049682691	-0.044246962	-0.335154687	-0.030923258	-0.89263206	-0.053270897	0.002054626	-0.000627796	0.10497566	-0.064260275	-0.062233448	-0.083523817	0.018064501	0.205449888	0.123099591	-0.151896417	0.243178328	-0.175915641	-0.319356275	-0.110902063	0.562365463	-0.368033794
line_892	DR	0.012464683	-0.053769065	-0.040594841	-0.165757458	0.054362082	0.091866812	-0.227030329	-0.059859067	-0.055165259	-0.214572191	-0.015213253	0.087735728	-0.721625575	0.025030787	0.158089233	0.073464619	-0.142807279	0.078054312	0.103294723	0.051853374	0.105755418	0.107897385	0.131790078	0.013892389	0.045259458	0.10334424	0.032225694	0.097686675	0.099034735	0.121867969	0.177042382	0.087316515	-0.210500712	-0.326430199	0.073317733	0.116312446	-0.287855005	0.167324042	0.16428975	0.079723361	0.176773971	0.034255699	-0.047234244	-0.451933084	0.102697963	-0.04375788	-0.123997909	-0.190401822
line_897	AL	-0.074606697	0.060051786	-0.060098175	-0.040715087	0.235389521	0.031287076	-0.090830176	-0.107429321	-0.12351699	0.065774224	0.038580403	0.015953368	-0.275974953	0.078927252	0.079412465	-0.127457114	-0.168274112	-0.032353526	-0.007695783	0.135970337	0.03173612	-0.012636598	-0.029609641	-0.092548595	0.080911299	0.027351579	-0.058943338	0.004663731	-0.057240116	0.002658399	-0.309733044	-0.000487912	0.248956481	-0.545450675	0.029053054	0.029849201	-0.235115211	-0.070145873	-0.05295005	-0.231106878	0.088457986	-0.152835478	0.321194966	-0.251963575	-0.137304875	-0.092812416	0.441244672	-0.050010137
line_897	DR	0.130695261	0.280860604	0.053203485	0.040792774	0.06232873	0.08514687	-0.042392413	0.46434195	-0.084371941	0.340068772	0.406597661	-0.069125672	0.059129458	0.073816304	0.15636232	-0.109477821	0.326684211	-0.227227278	-0.237163579	-0.347370851	-0.159905941	-0.074119998	-0.148364876	0.070061855	0.346111845	-0.100356543	-0.141630254	-0.090864024	0.040607767	-0.118548448	0.046832102	0.068205001	-0.182270646	0.39544085	0.039258536	0.228595204	-0.499252079	0.100125146	-0.11146982	-0.15937744	0.254652239	-0.024322832	-0.000259778	-0.133940635	0.033010552	0.028727685	-0.027083136	0.21779957
line_900	AL	-0.023337626	-0.010270238	-0.286888829	0.144629222	0.338784505	0.099806335	0.208072114	-0.263591576	-0.186274424	-0.365611229	-0.383435913	0.025100491	-0.265333258	0.06761406	-0.09732354	-0.201171628	-0.077095576	0.009638366	0.015447114	0.138439218	-0.056069689	-0.011976243	-0.012738264	-0.289953149	-0.339407925	-0.012202198	-0.119532177	-0.088146243	0.077915249	-0.119752627	-0.093535108	-0.032310207	0.297020323	0.04734252	0.020242231	-0.125453868	0.396049895	0.11810001	-0.382059858	0.266772266	-0.099072592	-0.252919798	0.165610837	-0.269024782	-0.061936657	-0.183307088	0.073973618	-0.190371091
line_900	DR	-0.171253657	0.063547058	-0.23426792	-0.066320881	-0.150116937	0.147930936	-0.445802153	-0.040720756	0.14010189	0.110695301	-0.193853018	-0.015784558	-0.386333264	-0.072391052	0.139349577	0.004326728	-0.146983672	-0.142260187	-0.147847016	-0.107759663	-0.071974562	-0.056887916	-0.085016332	-0.195789704	-0.219564359	-0.034935014	0.144054697	-0.085067577	0.057943111	-0.071515584	0.532535006	-0.020434423	-0.206704415	0.337511353	0.163054571	0.138650684	0.54636861	0.334775219	0.107840776	-0.182268364	0.0116962	0.010826022	0.333073033	-0.048192197	0.049027334	0.082360094	-0.123146792	0.035107643
line_907	AL	-0.090552406	0.033358074	0.231164247	-0.158672184	0.018955418	-0.271470191	-0.047529454	0.117931297	-0.131963061	0.065822033	0.140784728	0.01522853	0.44606688	-0.074808895	-0.11550607	0.077933518	0.109962208	0.088556167	0.100727744	0.151387381	0.133671322	0.041440789	0.075705271	0.19833947	0.078585696	0.042796059	0.115601825	0.177791467	0.042740547	0.081937696	-0.115143634	-0.023128169	0.125849776	-0.502267005	-0.215789647	-0.157956852	0.135603326	0.02154648	0.257092647	-0.38640564	-0.033731608	0.093424114	-0.032091651	0.043891512	0.173102707	0.153205512	-0.093134152	-0.095435955
line_907	DR	-0.020857951	-0.262691042	-0.018340168	-0.226920932	0.367718632	-0.011630227	-0.204114612	0.329943573	0.015727745	0.024879589	0.111594277	-0.022901237	-0.099346206	-0.024096628	-0.045495851	-0.071425206	-0.188492304	-0.117724775	-0.137768365	-0.250474013	-0.063831307	-0.057644763	-0.131849256	-0.012717169	0.102384127	-0.030157238	0.093989014	-0.058290927	0.220430931	-0.074574955	0.376791265	0.072339877	-0.188799415	0.595974161	-0.001837675	0.053650115	0.152690773	0.390012255	-0.004628425	-0.380253823	0.193946128	-0.100650197	0.192712777	-0.286883224	0.186595864	0.067125267	-0.072876261	0.037788382
line_908	AL	-0.048941446	0.095435143	0.139456625	0.343792699	0.032711479	-0.137715885	0.530547407	0.049423774	-0.064384348	-0.184418277	-0.09948525	-0.063901685	0.431702042	-0.052530366	-0.107752905	0.039194202	0.12214383	0.072933591	0.089657102	0.05500389	0.092375711	0.02087927	0.067978161	0.179406659	0.001439017	0.037273219	0.054219345	0.076520101	0.031714657	0.050751374	0.080681766	-0.060308542	0.337373111	-0.180371713	-0.200472259	-0.21819366	-0.009005481	-0.244565504	-0.045075227	0.136495512	-0.167652913	-0.035424443	-0.350834923	0.009366697	-0.020594229	-0.037983762	0.03483933	0.031257256
line_908	DR	0.136996045	-0.220043269	-0.093659638	0.090958513	-0.245529144	0.034253207	0.101317036	0.816566361	0.260866872	-0.005433804	-0.209400948	-0.115021609	-0.075364417	-0.019143568	-0.024997927	-0.037852445	0.17352181	-0.132864761	-0.134435752	-0.14052995	-0.060642403	-0.006728015	-0.016187294	-0.051288151	-0.061022221	-0.025669746	-0.076596524	-0.065860449	0.139479631	-0.002240978	0.291466829	0.005246067	0.09007755	-0.165325508	-0.071926691	-0.065606973	-0.175010371	0.074861851	-0.126444678	-0.007002054	0.053534776	-0.160386494	-0.311192758	-0.349308185	-0.054068808	-0.147433807	-0.224762558	0.24645682
line_91	AL	-0.229456	-0.179470163	0.058817133	0.183271532	0.033262177	-0.119034455	0.264856821	-0.076770749	-0.144802694	-0.217749468	-0.135194127	-0.015444059	-0.348592547	0.015101755	-0.152787923	0.029419329	-0.044563277	-0.012498332	-0.014416918	0.020664198	0.056237658	-0.007223441	-0.005921936	0.052535589	-0.091488077	0.036646345	0.060984276	-0.038209822	0.046992502	-0.007483391	0.076595991	0.026801375	0.10969786	-0.242601791	-0.211823771	-0.117935102	0.03578771	-0.113330387	0.022833576	0.158936265	-0.163837646	-0.027322164	-0.069345396	-0.009669613	-0.011451183	0.019025515	-0.215410739	0.201873586
line_91	DR	0.005325851	-0.154205747	-0.037132076	-0.067786949	-0.127204538	0.09025302	-0.172512706	0.636449588	0.109587426	-0.029784683	0.094892656	-0.093953595	-0.444447443	-0.006512737	0.06957642	-0.082097768	-0.032039417	-0.223486229	-0.213078787	-0.272341846	-0.139229183	-0.114614815	-0.145775769	-0.02226916	0.107774104	-0.074081624	0.008962087	-0.17054021	0.00760378	-0.114155269	0.399343014	-0.011489965	-0.214318013	0.56814781	0.001833229	0.071290156	0.080695536	0.154534335	0.024244053	-0.108695974	0.252430699	-0.043776425	-0.135009827	-0.176080276	-0.048253325	-0.075258817	-0.273906658	0.486599644
line_911	AL	0.045181293	-0.040077026	0.0474494	-0.000808981	0.192935619	0.032222789	0.076445304	-0.043738059	-0.187818457	-0.039097501	0.014089834	0.015703763	0.148838761	-0.032103322	-0.169869094	0.032762198	-0.036018216	0.156287703	0.139810593	0.122152258	0.088048724	0.057535272	0.082479815	0.031388379	-0.003753713	0.045996552	0.00425379	0.132196376	-0.12309728	0.111179097	-0.663152678	-0.034261717	0.173773655	-0.153793242	0.10169011	-0.104413202	0.148644577	-0.08900272	0.012496391	0.164017482	0.035400039	0.025523453	-0.023613178	0.181588119	-0.100694858	-0.099031567	0.05110451	-0.328816033
line_911	DR	-0.077310505	-0.113878602	0.067194573	0.105083754	-0.256695912	-0.052486712	0.050313753	0.372415225	-0.07647254	0.088694328	0.125926696	0.096008642	0.085886089	-0.043071236	0.089445721	0.202752268	-0.039208898	0.251575919	0.252673166	0.136456092	0.209287891	0.184274859	0.256319436	0.152335917	0.066982661	0.114690733	0.021277465	0.332860338	0.020407597	0.268424753	0.225114082	0.013635282	0.251723842	0.230273385	0.037155193	0.064901618	-0.238507327	0.032962857	0.553545434	-0.136831771	0.02721889	0.201633005	0.011083136	-0.295850898	0.141604349	0.067248704	-0.018441779	-0.203264884
line_913	AL	-0.017197218	-0.035964424	0.058853065	0.083060067	0.1069174	-0.101732036	0.206195654	0.211793478	-0.128388671	0.085313234	-0.056519246	-0.016855219	0.306216335	-0.031486447	-0.1173487	-0.093847284	-0.034846303	0.032125305	0.035949619	0.132981654	0.014550345	-0.002669947	0.022935891	0.04121005	-0.072051516	-0.010834271	-0.013423265	-0.014687177	-0.148156442	0.003850992	-0.289333142	-0.064131689	0.051018847	-0.183096711	-0.078011218	-0.107933682	-0.054781225	-0.111608091	-0.039667428	0.202520323	-0.16700481	-0.081552766	-0.063954401	-0.236465994	-0.169104469	-0.065816821	0.035905188	-0.127333647
line_913	DR	0.225627252	0.308265624	-0.15559987	0.041087967	-0.065390398	0.2111014	-0.165182494	0.506834299	0.162802625	0.224301381	-0.023624164	-0.057060774	-0.03556254	-0.022841268	0.128789387	0.046783608	0.022473763	-0.144975135	-0.127592476	-0.206233941	-0.08613558	-0.05065849	-0.073018805	-0.08096353	-0.045991318	-0.067876934	-0.118543887	-0.030956479	0.123912339	-0.04894089	0.202017232	0.018691321	-0.179136538	-0.056731966	0.219166395	0.102794659	-0.161404507	0.250561584	-0.101576855	-0.031812911	0.155278319	0.071270782	-0.057348972	0.240954065	0.138316239	-0.001867124	-0.208904363	0.20950452
line_93	AL	-0.248383063	-0.061617742	0.098629504	0.304755213	-0.187936208	-0.253413068	0.381341417	0.085759566	0.005497857	-0.107838641	0.00176798	0.032680112	0.326482378	-0.051754283	-0.168446064	0.004810817	-0.042924972	0.013303403	-0.007576881	0.056146526	0.053013246	-0.001652154	0.030219973	0.050015724	-0.003995613	0.001217788	0.10532486	0.030899516	-0.052763478	0.020135628	-0.094702022	-0.023448854	0.056414326	-0.269662511	-0.257704132	-0.195669869	0.431657102	-0.109093294	-0.125256545	0.098496158	-0.158467701	0.000610345	0.007989496	0.128748388	-0.034332003	0.108230721	0.095482054	-0.016279096
line_93	DR	-0.099132905	0.099340654	-0.051411015	-0.034629078	-0.52706009	0.016708631	-0.129494413	0.413060178	0.200722265	0.072231806	0.018219328	0.014060703	0.311547288	0.077118948	0.099600613	-0.034769183	0.024869416	-0.16272781	-0.177817724	-0.164310718	-0.130697248	0.003759023	-0.085637722	-0.07667618	0.056824762	-0.037919081	0.064003801	-0.08560293	0.035147098	-0.03761462	0.318865525	0.070974561	-0.244308997	0.426041656	-0.104735914	0.05246865	-0.092404805	0.241343405	-0.209622237	0.050813877	0.006650899	-0.029467961	0.111064475	-0.036425539	-0.093142799	0.041574312	0.073087652	0.293556815
[truncated: 57 more columns]
