# Supplementary material for: Correction: Genetic and metabolomic architecture of variation in diet restriction-mediated lifespan extension in Drosophila
Source: PLoS Genet. 2022 Apr 27;18(4):e1010199. doi: 10.1371/journal.pgen.1010199 (PMC9045613; doi:10.1371/journal.pgen.1010199)
Supplement: S2 Dataset — (XLSX) [file pgen.1010199.s004.xlsx]

## Sheet: Data_for_Fig1_and_S1
DGRP_line	AL_meanLS	DR_meanLS	delta_LS (AL - DR)	relative_LS	pval_from_ttest
line_208	49.8659	51.22	1.3541	1.34681	0.0343994
line_301	39.2055	28.6835	-10.5219	-14.9157	0.000138349
line_303	29.2622	52.7052	23.443	14.9579	1.82e-93
line_304	33.0497	49.5244	16.4747	9.54802	9.37e-15
line_307	23.4634	15.6941	-7.7693	-18.6405	8.92e-20
line_313	48.8533	44.9155	-3.93784	-4.36178	0.111373
line_315	26.2821	27.9024	1.62039	-8.09098	0.322849
line_324	28.6505	39.2712	10.6206	1.88384	1.06e-18
line_335	27.2487	49.5393	22.2906	12.9769	3.74e-47
line_357	27.8211	27.0521	-0.768969	-9.84709	0.506984
line_358	23.7938	34.0741	10.2803	-0.454951	8.95e-15
line_360	45.2784	43.6701	-1.60825	-3.50319	0.0927765
line_362	33.1852	45.7561	12.5709	5.69998	5.72e-09
line_375	36.0229	48.9551	12.9322	7.22889	1.39e-17
line_379	42.1429	24.6904	-17.4524	-20.6376	8.92e-54
line_380	40.672	38.4712	-2.20084	-5.99114	0.136408
line_391	41.2111	36.1189	-5.09219	-8.66068	1.58e-05
line_399	48.9843	40.2332	-8.75113	-9.12118	5.1e-11
line_427	44.3366	53.4667	9.13003	6.84761	4.54e-07
line_437	37.8257	40.4545	2.62886	-2.33264	0.288542
line_517	22.75	43.3108	20.5608	9.3961	1.47e-25
line_555	29.7386	41.4919	11.7533	3.46417	9.74e-19
line_639	27.3684	39.0556	11.6871	2.42277	3.16e-12
line_707	26.5294	37.9339	11.4045	1.79488	3.05e-12
line_712	28.7434	21.0634	-7.68004	-16.3786	2.7e-08
line_732	43.9831	39.5723	-4.41086	-6.83873	0.00654448
line_765	14.7528	18.8588	4.10601	-10.3493	1.57e-05
line_774	20.4046	35.8917	15.4871	3.35733	8.59e-23
line_786	27.6276	30.0503	2.4227	-6.73504	0.0352037
line_799	36.3149	47.234	10.9191	5.33599	4.12e-12
line_820	29.6947	35.4188	5.72411	-2.58304	1.44e-08
line_852	46.9378	61.0876	14.1498	12.9377	8.08e-28
line_859	40.4973	52.6667	12.1694	8.30718	1.92e-16
line_365	23.1733	34.9333	11.76	0.769479	7.84e-09
line_705	23.215	34.8972	11.6822	0.708848	3.78e-13
line_714	30.2286	34.1471	3.91849	-4.169	0.0627487
line_21	32.8471	36.9694	4.12233	-2.88773	7.12e-05
line_26	15.4615	27.4321	11.9706	-2.19314	1.1e-21
line_45	21.6705	22.9298	1.25937	-10.3495	0.218084
line_59	22.4545	49.0662	26.6116	15.3253	3.55e-40
line_69	25.4091	25.5806	0.171554	-9.89902	0.883665
line_73	22.7913	32.6686	9.87729	-1.27043	1.13e-29
line_75	32.1895	37.1615	4.97198	-2.30865	2.79e-05
line_83	12.2051	20.9481	8.74292	-6.7607	5.42e-05
line_88	32.8807	56.9796	24.0989	17.1027	5.49e-24
line_91	41.5532	44.8347	3.28152	-0.146215	0.0979244
line_93	29.4531	35.7231	6.26995	-2.13661	9.35e-09
line_101	44.5272	52.4286	7.9014	5.69737	3.21e-05
line_105	43.9	50.3623	6.46232	4.00023	0.000675184
line_109	19.2475	41.963	22.7155	10.1096	1.81e-82
line_136	44.6071	47.7592	3.15202	0.980899	0.0816003
line_138	28.1443	41.0101	12.8658	3.92067	6.2e-59
line_149	30.4956	44.0168	13.5212	5.5436	3.37e-15
line_153	34.9495	48.933	13.9835	7.8385	9.4e-34
line_158	23.5862	38.4715	14.8853	4.06466	5.73e-38
line_176	34.9158	17.4192	-17.4966	-23.6555	9.79e-42
line_177	5.59211	24.3733	18.7812	0.556535	9.39e-28
line_181	21.7333	34.5185	12.7852	1.20215	3.56e-32
line_189	38.3256	27.6761	-10.6495	-15.4053	4.33e-11
line_195	46.4184	27.5381	-18.8803	-20.3062	1.39e-30
line_217	32.8144	39.2667	6.45223	-0.57125	1.24e-07
line_228	21.369	36.6207	15.2517	3.51875	4.73e-27
line_237	38.1277	36.0642	-2.06349	-6.90073	0.134
line_239	25.6769	27.0374	1.36051	-8.59986	0.127828
line_280	34.4891	51.9891	17.5	11.1656	1.05e-36
line_287	33.4079	50.3636	16.9557	10.1765	1.31e-16
line_309	32.8125	41.5405	8.72804	1.70376	5.23e-09
line_317	32.3829	38.8232	6.44035	-0.760718	5.46e-05
line_318	32.6044	36.8182	4.21379	-2.89612	0.0127979
line_338	26.4118	28.5294	2.11765	-7.54035	0.211255
line_340	32.6806	30.7794	-1.90114	-8.97971	0.105235
line_350	33.6364	19.8446	-13.7918	-20.4771	1.18e-21
line_352	40.7803	32.7513	-8.02905	-11.7748	8.99e-06
line_356	20.0667	24.2356	4.16894	-8.09989	8.83e-07
line_359	29.6517	43.392	13.7403	5.41541	2.33e-24
line_361	26.2675	35	8.73248	-0.984869	1.92e-11
line_367	32.0632	35.0928	3.02963	-4.30299	0.117944
line_370	34.5804	46.472	11.8916	5.59475	1.43e-16
line_371	25.1888	30.4536	5.26483	-4.89639	3.09e-13
line_373	49.4734	47.1	-2.3734	-2.5422	0.116834
line_374	26.7091	30.2075	3.49846	-6.0372	0.0733869
line_377	41.1084	54.3415	13.233	9.62229	3.2e-10
line_381	17.1	42.7561	25.6561	12.1666	4.08e-24
line_382	18.7302	39.0417	20.3115	7.49275	4.34e-81
line_383	11.9474	26.325	14.3776	-1.23205	1.51e-18
line_385	23.9867	24.3896	0.402944	-10.2529	0.751487
line_386	21.62	25.1373	3.51725	-8.11242	0.0766117
line_392	19.0206	24.5825	5.56191	-7.13734	7.32e-05
line_426	27.3958	27.2919	-0.103941	-9.35702	0.910193
line_440	29.2162	36.0825	6.86626	-1.63779	6.18e-11
line_441	45.7668	34.1088	-11.658	-13.352	3.01e-14
line_443	37.1319	31.7089	-5.42301	-10.67	0.0840967
line_461	20.7805	31.408	10.6275	-1.3476	3.72e-16
line_491	27.4061	50.6588	23.2528	14.0039	3.78e-56
line_502	26.2695	26.6656	0.396071	-9.32047	0.709012
line_508	36.18	33.3711	-2.80887	-8.44752	0.092409
line_509	29.4524	28.0909	-1.36147	-9.76834	0.195401
line_531	18.9412	39.8491	20.9079	8.17595	7.89e-26
line_535	32.4044	41.3298	8.92542	1.7332	2.16e-09
line_563	49.4891	58.1467	8.65754	8.49521	1.16e-14
line_584	28.219	45.0593	16.8403	7.92592	1.67e-20
line_589	31.6711	41.2949	9.62382	2.12987	2.25e-09
line_595	22.4348	42.7606	20.3259	9.03144	2.86e-118
line_703	17.1178	29.292	12.1742	-1.30801	2.39e-70
line_716	23.5902	50.6886	27.0985	16.2795	2.42e-63
line_721	33.6562	43.3333	9.67708	2.99998	7.48e-15
line_727	25.202	41.6452	16.4431	6.28737	2.86e-17
line_737	28.2161	38.1049	9.88872	0.97317	5.3e-33
line_738	36.8974	49.3712	12.4738	7.13033	8.77e-11
line_748	36.8624	50.8601	13.9977	8.63982	1.84e-20
line_761	29.0508	46.0513	17.0005	8.42837	1.35e-64
line_776	20.0785	23.8817	3.80319	-8.46076	2.18e-05
line_783	32.9323	44.5206	11.5883	4.61334	4.27e-31
line_787	25.101	49.5895	24.4885	14.2911	8.23e-34
line_790	24.5952	29.0414	4.44614	-5.95931	0.00146225
line_796	35.4904	36.6325	1.14206	-4.78032	0.0564349
line_801	32.6212	50.8638	18.2426	11.1396	3.32e-40
line_802	45.1353	48.0429	2.90762	0.953809	0.0316026
line_805	23.8541	39.8083	15.9542	5.24381	2.73e-32
line_808	36.7958	42.7143	5.91851	0.533235	0.000404507
line_810	27.3743	34.3548	6.98049	-2.28147	5.18e-10
line_812	28.4	40.5691	12.1691	3.32921	2.38e-14
line_818	34.1429	39.3504	5.20757	-1.26931	1.46e-05
line_819	30.0556	15.012	-15.0436	-23.2023	8.58e-31
line_821	49.4962	68.1667	18.6705	18.5111	2.79e-40
line_822	30.5669	45.5192	14.9523	7.00399	1.01e-60
line_832	25.9195	47.4084	21.4889	11.6283	3.47e-77
line_837	33.4303	38.8655	5.43519	-1.33488	0.000535965
line_843	19.1508	36.8217	17.6709	5.0252	1.89e-52
line_849	30.6321	46.9953	16.3633	8.44181	2.75e-35
line_850	26.009	35.0847	9.07574	-0.747985	1.29e-11
line_853	43.2963	39.0506	-4.24566	-6.95616	0.11678
line_855	30.7375	47.1724	16.4349	8.55683	1.62e-38
line_857	23.3226	24.1409	0.818359	-10.1108	0.443754
line_861	48.3388	43.8739	-4.46489	-5.10053	0.0262622
line_879	40.4951	57.8419	17.3468	13.4837	1.08e-45
line_882	30.5093	43.526	13.0167	5.04472	3.27e-42
line_884	35.5217	43.8718	8.35006	2.44055	4.88e-06
line_890	26.5647	37.5989	11.0341	1.43908	2.69e-35
line_892	30.1878	51.3913	21.2035	13.0992	1.6e-43
line_894	17.8603	22.0521	4.19175	-8.98492	0.000103002
line_897	33.5745	37.7805	4.20602	-2.50473	0.0523711
line_900	27.5664	39.5556	11.9891	2.80624	1.02e-18
line_907	34.6818	46.5696	11.8878	5.63269	9.73e-16
line_908	12.7105	23.557	10.8464	-4.44923	8.99e-12
line_911	20.3028	16.7283	-3.57449	-15.7462	1.55e-05
line_913	39.9209	33.008	-6.91295	-11.0123	2.8e-09
line_85	24.0364	43.6914	19.6551	9.01966	1.69e-62
line_235	42.9439	46.2165	3.27262	0.41711	0.0315769
line_409	21.6253	21.8772	0.251929	-11.3756	0.680521
line_40	30.7288	41.8083	11.0795	3.19782	2.16e-14
line_57	30.6404	40.3684	9.72797	1.80996	2.36e-13
line_229	31.8696	42.6809	10.8113	3.39902	3.62e-07
line_320	34.5464	38.0635	3.51704	-2.79377	0.00169643
line_321	21.0496	31.5189	10.4694	-1.39504	2.66e-30
line_405	42.4843	47.1111	4.62683	1.58221	0.000119881
line_406	25.5976	30.7733	5.17577	-4.81725	5.71e-05
line_439	37.3846	59.1841	21.7995	16.6565	4.51e-51
line_513	21.8579	37.9149	16.057	4.5252	2.4e-23
line_530	37.9899	63.0471	25.0572	20.1633	3.11e-60
line_306	17.3966	39.3565	21.96	8.59247	1.67e-19

## Sheet: Data_for_Fig3
node1	node2	r.or.rdiff	type	diet
PEP	2-Phosphoglyceric Acid	0.938104	common	both
5-Aminovalerate	Valine	0.985803	common	both
5-Aminovalerate	Pipecolate	0.89253	common	both
Valine	Pipecolate	0.884781	common	both
5-Aminovalerate	Leucine	0.852406	common	both
Valine	Leucine	0.826906	common	both
5-Aminovalerate	Iso-Leucine	0.949326	common	both
Valine	Iso-Leucine	0.942549	common	both
Pipecolate	Iso-Leucine	0.881655	common	both
Leucine	Iso-Leucine	0.908912	common	both
Oxaloacetate	Asparagine	0.947983	common	both
Alpha-Ketoglutaric Acid	Glutamine	0.942272	common	both
Pipecolate	Lysine	0.888717	common	both
Leucine	Lysine	0.826095	common	both
5-Aminovalerate	Methionine	0.89489	common	both
Valine	Methionine	0.900224	common	both
Pipecolate	Methionine	0.874661	common	both
Leucine	Methionine	0.851282	common	both
Iso-Leucine	Methionine	0.922841	common	both
5-Aminovalerate	Phenylalanine	0.879848	common	both
Valine	Phenylalanine	0.869477	common	both
Pipecolate	Phenylalanine	0.8574	common	both
Leucine	Phenylalanine	0.946662	common	both
Iso-Leucine	Phenylalanine	0.939312	common	both
Lysine	Phenylalanine	0.824374	common	both
Methionine	Phenylalanine	0.907689	common	both
Glucose	isoValeric Acid	0.893115	common	both
Serine	Glycerate	0.927929	common	both
Cytosine	Cytidine	0.938412	common	both
GMP	CMP	0.886159	common	both
GMP	AMP	0.886717	common	both
GMP	IMP	0.899026	common	both
AMP	IMP	0.825706	common	both
Uridine	Biotin	0.81842	common	both
Tyrosine	Sorbitol	0.968374	common	both
Glucose	Malondialdehyde	0.938206	common	both
isoValeric Acid	Malondialdehyde	0.972151	common	both
Oxaloacetate	Threonine	-0.408361	diff	DR
Threonine	Pipecolate	-0.432607	diff	DR
Threonine	Leucine	-0.420291	diff	DR
Threonine	Iso-Leucine	-0.438861	diff	DR
G1P, G6P, F6P, F1P	Glutamic acid	0.465495	diff	AL
Proline	Glutamic acid	0.612746	diff	AL
Threonine	Methionine	-0.427394	diff	DR
Threonine	Phenylalanine	-0.423932	diff	DR
Oxaloacetate	1/3-Methylhistidine	0.414716	diff	AL
Cadaverine	1/3-Methylhistidine	-0.446298	diff	DR
Serine	1/3-Methylhistidine	0.449128	diff	AL
Phenylalanine	1/3-Methylhistidine	0.401873	diff	AL
5-Aminovalerate	Arginine	0.509038	diff	AL
Valine	Arginine	0.525731	diff	AL
Threonine	Arginine	0.426205	diff	AL
Pipecolate	Arginine	0.612457	diff	AL
Leucine	Arginine	0.616355	diff	AL
Iso-Leucine	Arginine	0.575037	diff	AL
Asparagine	Arginine	0.438263	diff	AL
Lysine	Arginine	0.649292	diff	AL
Methionine	Arginine	0.534926	diff	AL
Phenylalanine	Arginine	0.594	diff	AL
Arginine	Tyrosine	0.51212	diff	AL
2-Phosphoglyceric Acid	Cystine	0.428475	diff	AL
Glutamic acid	Cystine	-0.449628	diff	DR
1/3-Methylhistidine	Aminoisobutyrate	-0.450972	diff	DR
Arginine	Glycerate	0.411146	diff	AL
Glutamic acid	N-AcetylGlycine	-0.557299	diff	DR
Proline	2-Hydroxyglutarate	0.438901	diff	AL
D-Leucic Acid	Cystathionine	0.426166	diff	AL
Cytosine	Adenosine	0.502317	diff	AL
Cytidine	Adenosine	0.511628	diff	AL
Arginine	Inosine	-0.422598	diff	DR
Adenosine	Guanosine	0.439759	diff	AL
Alpha-Ketoglutaric Acid	Hypoxanthine	-0.423413	diff	DR
Glutamine	Hypoxanthine	-0.486873	diff	DR
Glutamine	Oxypurinol	-0.436192	diff	DR
Glutamic acid	Urate	-0.419334	diff	DR
Arginine	Urate	-0.442321	diff	DR
2-Hydroxyglutarate	Urate	-0.418317	diff	DR
Guanosine	Xanthosine	-0.511553	diff	DR
Proline	cGMP	-0.461901	diff	DR
Betaine	cGMP	0.563566	diff	AL
Uridine	cGMP	-0.465788	diff	DR
Cytidine	IMP	0.415457	diff	AL
Arginine	Choline	-0.444187	diff	DR
Glutamic acid	Methylmalonate	-0.418063	diff	DR
cGMP	Methylmalonate	0.581927	diff	AL
Arginine	4-Pyridoxic acid	-0.470593	diff	DR
cGMP	Biotin	-0.432118	diff	DR
Arginine	Pyridoxal-5-P	-0.458803	diff	DR
Arginine	Sorbitol	0.51243	diff	AL
Cytosine	Sucrose	-0.409359	diff	DR
cGMP	Ornithine	0.591764	diff	AL
Glutamic acid	Malondialdehyde	-0.430737	diff	DR
Threonine	Putrescine	-0.404892	diff	DR
Arginine	Agmatine	0.406114	diff	AL
1/3-Methylhistidine	Geranyl Pyrophosphate	-0.402079	diff	DR
Arginine	Geranyl Pyrophosphate	-0.539981	diff	DR

## Sheet: Data_for_Fig5_and_S5
experiment	condition	event (day)	event_type(0 = census; 1 = death)
ccha2r_da	dr_ctrl	3	1
ccha2r_da	dr_ctrl	9	1
ccha2r_da	dr_ctrl	16	1
ccha2r_da	dr_ctrl	19	1
ccha2r_da	dr_ctrl	21	1
ccha2r_da	dr_ctrl	23	1
ccha2r_da	dr_ctrl	23	1
ccha2r_da	dr_ctrl	33	1
ccha2r_da	dr_ctrl	33	1
ccha2r_da	dr_ctrl	33	1
ccha2r_da	dr_ctrl	33	1
ccha2r_da	dr_ctrl	35	1
ccha2r_da	dr_ctrl	37	1
ccha2r_da	dr_ctrl	40	1
ccha2r_da	dr_ctrl	42	1
ccha2r_da	dr_ctrl	42	1
ccha2r_da	dr_ctrl	42	1
ccha2r_da	dr_ctrl	44	1
ccha2r_da	dr_ctrl	44	1
ccha2r_da	dr_ctrl	47	1
ccha2r_da	dr_ctrl	49	1
ccha2r_da	dr_ctrl	49	1
ccha2r_da	dr_ctrl	51	1
ccha2r_da	dr_ctrl	51	1
ccha2r_da	dr_ctrl	51	1
ccha2r_da	dr_ctrl	51	1
ccha2r_da	dr_ctrl	51	1
ccha2r_da	dr_ctrl	51	1
ccha2r_da	dr_ctrl	51	1
ccha2r_da	dr_ctrl	54	1
ccha2r_da	dr_ctrl	54	1
ccha2r_da	dr_ctrl	54	1
ccha2r_da	dr_ctrl	54	1
ccha2r_da	dr_ctrl	54	1
ccha2r_da	dr_ctrl	54	1
ccha2r_da	dr_ctrl	54	1
ccha2r_da	dr_ctrl	54	1
ccha2r_da	dr_ctrl	56	1
ccha2r_da	dr_ctrl	56	1
ccha2r_da	dr_ctrl	56	1
ccha2r_da	dr_ctrl	56	1
ccha2r_da	dr_ctrl	56	1
ccha2r_da	dr_ctrl	56	1
ccha2r_da	dr_ctrl	56	1
ccha2r_da	dr_ctrl	58	1
ccha2r_da	dr_ctrl	58	1
ccha2r_da	dr_ctrl	58	1
ccha2r_da	dr_ctrl	58	1
ccha2r_da	dr_ctrl	58	1
ccha2r_da	dr_ctrl	58	1
ccha2r_da	dr_ctrl	61	1
ccha2r_da	dr_ctrl	61	1
ccha2r_da	dr_ctrl	61	1
ccha2r_da	dr_ctrl	61	1
ccha2r_da	dr_ctrl	61	1
ccha2r_da	dr_ctrl	61	1
ccha2r_da	dr_ctrl	61	1
ccha2r_da	dr_ctrl	61	1
ccha2r_da	dr_ctrl	61	1
ccha2r_da	dr_ctrl	61	1
ccha2r_da	dr_ctrl	61	1
ccha2r_da	dr_ctrl	61	1
ccha2r_da	dr_ctrl	63	1
ccha2r_da	dr_ctrl	63	1
ccha2r_da	dr_ctrl	63	1
ccha2r_da	dr_ctrl	63	1
ccha2r_da	dr_ctrl	63	1
ccha2r_da	dr_ctrl	65	1
ccha2r_da	dr_ctrl	65	1
ccha2r_da	dr_ctrl	65	1
ccha2r_da	dr_ctrl	68	1
ccha2r_da	dr_ctrl	68	1
ccha2r_da	dr_ctrl	68	1
ccha2r_da	dr_ctrl	68	1
ccha2r_da	dr_ctrl	68	1
ccha2r_da	dr_ctrl	68	1
ccha2r_da	dr_ctrl	68	1
ccha2r_da	dr_ctrl	68	1
ccha2r_da	dr_ctrl	68	1
ccha2r_da	dr_ctrl	68	1
ccha2r_da	dr_ctrl	68	1
ccha2r_da	dr_ctrl	68	1
ccha2r_da	dr_ctrl	68	1
ccha2r_da	dr_ctrl	70	1
ccha2r_da	dr_ctrl	70	1
ccha2r_da	dr_ctrl	70	1
ccha2r_da	dr_ctrl	70	1
ccha2r_da	dr_ctrl	70	1
ccha2r_da	dr_ctrl	72	1
ccha2r_da	dr_ctrl	72	1
ccha2r_da	dr_ctrl	72	1
ccha2r_da	dr_ctrl	72	1
ccha2r_da	dr_ctrl	72	1
ccha2r_da	dr_ctrl	75	1
ccha2r_da	dr_ctrl	75	1
ccha2r_da	dr_ctrl	75	1
ccha2r_da	dr_ctrl	75	1
ccha2r_da	dr_ctrl	75	1
ccha2r_da	dr_ctrl	75	1
ccha2r_da	dr_ctrl	75	1
ccha2r_da	dr_ctrl	75	1
ccha2r_da	dr_ctrl	75	1
ccha2r_da	dr_ctrl	75	1
ccha2r_da	dr_ctrl	75	1
ccha2r_da	dr_ctrl	75	1
ccha2r_da	dr_ctrl	75	1
ccha2r_da	dr_ctrl	75	1
ccha2r_da	dr_ctrl	75	1
ccha2r_da	dr_ctrl	75	1
ccha2r_da	dr_ctrl	75	1
ccha2r_da	dr_ctrl	75	1
ccha2r_da	dr_ctrl	77	1
ccha2r_da	dr_ctrl	77	1
ccha2r_da	dr_ctrl	77	1
ccha2r_da	dr_ctrl	77	1
ccha2r_da	dr_ctrl	77	1
ccha2r_da	dr_ctrl	77	1
ccha2r_da	dr_rnai	9	1
ccha2r_da	dr_rnai	12	1
ccha2r_da	dr_rnai	16	1
ccha2r_da	dr_rnai	16	1
ccha2r_da	dr_rnai	16	1
ccha2r_da	dr_rnai	19	1
ccha2r_da	dr_rnai	21	1
ccha2r_da	dr_rnai	33	1
ccha2r_da	dr_rnai	33	1
ccha2r_da	dr_rnai	40	1
ccha2r_da	dr_rnai	40	1
ccha2r_da	dr_rnai	44	1
ccha2r_da	dr_rnai	47	1
ccha2r_da	dr_rnai	47	1
ccha2r_da	dr_rnai	47	1
ccha2r_da	dr_rnai	49	1
ccha2r_da	dr_rnai	49	1
ccha2r_da	dr_rnai	49	1
ccha2r_da	dr_rnai	49	1
ccha2r_da	dr_rnai	51	1
ccha2r_da	dr_rnai	54	1
ccha2r_da	dr_rnai	54	1
ccha2r_da	dr_rnai	56	1
ccha2r_da	dr_rnai	56	1
ccha2r_da	dr_rnai	56	1
ccha2r_da	dr_rnai	56	1
ccha2r_da	dr_rnai	56	1
ccha2r_da	dr_rnai	58	1
ccha2r_da	dr_rnai	58	1
ccha2r_da	dr_rnai	58	1
ccha2r_da	dr_rnai	61	1
ccha2r_da	dr_rnai	61	1
ccha2r_da	dr_rnai	61	1
ccha2r_da	dr_rnai	61	1
ccha2r_da	dr_rnai	63	1
ccha2r_da	dr_rnai	63	1
ccha2r_da	dr_rnai	63	1
ccha2r_da	dr_rnai	63	1
ccha2r_da	dr_rnai	63	1
ccha2r_da	dr_rnai	63	1
ccha2r_da	dr_rnai	63	1
ccha2r_da	dr_rnai	65	1
ccha2r_da	dr_rnai	65	1
ccha2r_da	dr_rnai	65	1
ccha2r_da	dr_rnai	65	1
ccha2r_da	dr_rnai	68	1
ccha2r_da	dr_rnai	68	1
ccha2r_da	dr_rnai	68	1
ccha2r_da	dr_rnai	68	1
ccha2r_da	dr_rnai	68	1
ccha2r_da	dr_rnai	68	1
ccha2r_da	dr_rnai	68	1
ccha2r_da	dr_rnai	68	1
ccha2r_da	dr_rnai	68	1
ccha2r_da	dr_rnai	68	1
ccha2r_da	dr_rnai	68	1
ccha2r_da	dr_rnai	68	1
ccha2r_da	dr_rnai	68	1
ccha2r_da	dr_rnai	70	1
ccha2r_da	dr_rnai	70	1
ccha2r_da	dr_rnai	70	1
ccha2r_da	dr_rnai	70	1
ccha2r_da	dr_rnai	70	1
ccha2r_da	dr_rnai	70	1
ccha2r_da	dr_rnai	70	1
ccha2r_da	dr_rnai	70	1
ccha2r_da	dr_rnai	72	1
ccha2r_da	dr_rnai	72	1
ccha2r_da	dr_rnai	72	1
ccha2r_da	dr_rnai	72	1
ccha2r_da	dr_rnai	72	1
ccha2r_da	dr_rnai	72	1
ccha2r_da	dr_rnai	72	1
ccha2r_da	dr_rnai	72	1
ccha2r_da	dr_rnai	72	1
ccha2r_da	dr_rnai	72	1
ccha2r_da	dr_rnai	72	1
ccha2r_da	dr_rnai	72	1
ccha2r_da	dr_rnai	72	1
ccha2r_da	dr_rnai	72	1
ccha2r_da	dr_rnai	75	1
ccha2r_da	dr_rnai	75	1
ccha2r_da	dr_rnai	75	1
ccha2r_da	dr_rnai	75	1
ccha2r_da	dr_rnai	75	1
ccha2r_da	dr_rnai	75	1
ccha2r_da	dr_rnai	75	1
ccha2r_da	dr_rnai	75	1
ccha2r_da	dr_rnai	75	1
ccha2r_da	dr_rnai	75	1
ccha2r_da	dr_rnai	75	1
ccha2r_da	dr_rnai	75	1
ccha2r_da	dr_rnai	75	1
ccha2r_da	dr_rnai	75	1
ccha2r_da	dr_rnai	75	1
ccha2r_da	dr_rnai	75	1
ccha2r_da	dr_rnai	75	1
ccha2r_da	dr_rnai	75	1
ccha2r_da	dr_rnai	75	1
ccha2r_da	dr_rnai	75	1
ccha2r_da	dr_rnai	75	1
ccha2r_da	dr_rnai	75	1
ccha2r_da	dr_rnai	75	1
ccha2r_da	dr_rnai	75	1
ccha2r_da	dr_rnai	75	1
ccha2r_da	dr_rnai	75	1
ccha2r_da	dr_rnai	75	1
ccha2r_da	dr_rnai	75	1
ccha2r_da	dr_rnai	75	1
ccha2r_da	dr_rnai	75	1
ccha2r_da	dr_rnai	75	1
ccha2r_da	dr_rnai	75	1
ccha2r_da	dr_rnai	75	1
ccha2r_da	dr_rnai	75	1
ccha2r_da	dr_rnai	75	1
ccha2r_da	dr_rnai	75	1
ccha2r_da	dr_rnai	75	1
ccha2r_da	dr_rnai	75	1
ccha2r_da	dr_rnai	75	1
ccha2r_da	dr_rnai	75	1
ccha2r_da	dr_rnai	75	1
ccha2r_da	dr_rnai	75	1
ccha2r_da	dr_rnai	77	1
ccha2r_da	dr_rnai	77	1
ccha2r_da	dr_rnai	77	1
ccha2r_da	dr_rnai	77	1
ccha2r_da	dr_rnai	77	1
ccha2r_da	dr_rnai	77	1
ccha2r_da	dr_rnai	77	1
ccha2r_da	dr_rnai	77	1
ccha2r_da	dr_rnai	77	1
ccha2r_da	dr_rnai	77	1
ccha2r_da	dr_rnai	77	1
ccha2r_da	dr_rnai	77	1
ccha2r_da	dr_rnai	77	1
ccha2r_da	dr_rnai	77	1
ccha2r_da	dr_rnai	77	1
ccha2r_da	al_ctrl	3	1
ccha2r_da	al_ctrl	9	1
ccha2r_da	al_ctrl	14	1
ccha2r_da	al_ctrl	16	1
ccha2r_da	al_ctrl	19	1
ccha2r_da	al_ctrl	19	1
ccha2r_da	al_ctrl	19	1
ccha2r_da	al_ctrl	19	1
ccha2r_da	al_ctrl	19	1
ccha2r_da	al_ctrl	19	1
ccha2r_da	al_ctrl	21	1
ccha2r_da	al_ctrl	21	1
ccha2r_da	al_ctrl	21	1
ccha2r_da	al_ctrl	21	1
ccha2r_da	al_ctrl	21	1
ccha2r_da	al_ctrl	21	1
ccha2r_da	al_ctrl	23	1
ccha2r_da	al_ctrl	23	1
ccha2r_da	al_ctrl	23	1
ccha2r_da	al_ctrl	23	1
ccha2r_da	al_ctrl	23	1
ccha2r_da	al_ctrl	23	1
ccha2r_da	al_ctrl	23	1
ccha2r_da	al_ctrl	26	1
ccha2r_da	al_ctrl	26	1
ccha2r_da	al_ctrl	26	1
ccha2r_da	al_ctrl	26	1
ccha2r_da	al_ctrl	26	1
ccha2r_da	al_ctrl	26	1
ccha2r_da	al_ctrl	26	1
ccha2r_da	al_ctrl	26	1
ccha2r_da	al_ctrl	26	1
ccha2r_da	al_ctrl	26	1
ccha2r_da	al_ctrl	26	1
ccha2r_da	al_ctrl	26	1
ccha2r_da	al_ctrl	26	1
ccha2r_da	al_ctrl	26	1
ccha2r_da	al_ctrl	26	1
ccha2r_da	al_ctrl	26	1
ccha2r_da	al_ctrl	26	1
ccha2r_da	al_ctrl	26	1
ccha2r_da	al_ctrl	28	1
ccha2r_da	al_ctrl	28	1
ccha2r_da	al_ctrl	28	1
ccha2r_da	al_ctrl	28	1
ccha2r_da	al_ctrl	28	1
ccha2r_da	al_ctrl	28	1
ccha2r_da	al_ctrl	28	1
ccha2r_da	al_ctrl	28	1
ccha2r_da	al_ctrl	28	1
ccha2r_da	al_ctrl	28	1
ccha2r_da	al_ctrl	28	1
ccha2r_da	al_ctrl	28	1
ccha2r_da	al_ctrl	28	1
ccha2r_da	al_ctrl	28	1
ccha2r_da	al_ctrl	28	1
ccha2r_da	al_ctrl	28	1
ccha2r_da	al_ctrl	28	1
ccha2r_da	al_ctrl	30	1
ccha2r_da	al_ctrl	30	1
ccha2r_da	al_ctrl	30	1
ccha2r_da	al_ctrl	30	1
ccha2r_da	al_ctrl	30	1
ccha2r_da	al_ctrl	30	1
ccha2r_da	al_ctrl	30	1
ccha2r_da	al_ctrl	30	1
ccha2r_da	al_ctrl	30	1
ccha2r_da	al_ctrl	30	1
ccha2r_da	al_ctrl	30	1
ccha2r_da	al_ctrl	30	1
ccha2r_da	al_ctrl	30	1
ccha2r_da	al_ctrl	30	1
ccha2r_da	al_ctrl	30	1
ccha2r_da	al_ctrl	30	1
ccha2r_da	al_ctrl	30	1
ccha2r_da	al_ctrl	30	1
ccha2r_da	al_ctrl	30	1
ccha2r_da	al_ctrl	30	1
ccha2r_da	al_ctrl	30	1
ccha2r_da	al_ctrl	33	1
ccha2r_da	al_ctrl	33	1
ccha2r_da	al_ctrl	33	1
ccha2r_da	al_ctrl	33	1
ccha2r_da	al_ctrl	33	1
ccha2r_da	al_ctrl	33	1
ccha2r_da	al_ctrl	33	1
ccha2r_da	al_ctrl	33	1
ccha2r_da	al_ctrl	33	1
ccha2r_da	al_ctrl	33	1
ccha2r_da	al_ctrl	33	1
ccha2r_da	al_ctrl	33	1
ccha2r_da	al_ctrl	33	1
ccha2r_da	al_ctrl	33	1
ccha2r_da	al_ctrl	33	1
ccha2r_da	al_ctrl	33	1
ccha2r_da	al_ctrl	33	1
ccha2r_da	al_ctrl	33	1
ccha2r_da	al_ctrl	33	1
ccha2r_da	al_ctrl	33	1
ccha2r_da	al_ctrl	33	1
ccha2r_da	al_ctrl	35	1
ccha2r_da	al_ctrl	35	1
ccha2r_da	al_ctrl	35	1
ccha2r_da	al_ctrl	35	1
ccha2r_da	al_ctrl	35	1
ccha2r_da	al_ctrl	35	1
ccha2r_da	al_ctrl	35	1
ccha2r_da	al_ctrl	35	1
ccha2r_da	al_ctrl	35	1
ccha2r_da	al_ctrl	35	1
ccha2r_da	al_ctrl	35	1
ccha2r_da	al_ctrl	37	1
ccha2r_da	al_ctrl	37	1
ccha2r_da	al_ctrl	37	1
ccha2r_da	al_ctrl	37	1
ccha2r_da	al_ctrl	37	1
ccha2r_da	al_ctrl	37	1
ccha2r_da	al_ctrl	37	1
ccha2r_da	al_ctrl	37	1
ccha2r_da	al_ctrl	37	1
ccha2r_da	al_ctrl	37	1
ccha2r_da	al_ctrl	37	1
ccha2r_da	al_ctrl	37	1
ccha2r_da	al_ctrl	40	1
ccha2r_da	al_ctrl	40	1
ccha2r_da	al_ctrl	40	1
ccha2r_da	al_ctrl	40	1
ccha2r_da	al_ctrl	40	1
ccha2r_da	al_ctrl	40	1
ccha2r_da	al_ctrl	40	1
ccha2r_da	al_ctrl	40	1
ccha2r_da	al_ctrl	40	1
ccha2r_da	al_ctrl	40	1
ccha2r_da	al_ctrl	42	1
ccha2r_da	al_ctrl	42	1
ccha2r_da	al_ctrl	42	1
ccha2r_da	al_ctrl	44	1
ccha2r_da	al_ctrl	47	1
ccha2r_da	al_ctrl	47	1
ccha2r_da	al_ctrl	47	1
ccha2r_da	al_ctrl	49	1
ccha2r_da	al_ctrl	51	1
ccha2r_da	al_ctrl	51	1
ccha2r_da	al_ctrl	54	1
ccha2r_da	al_ctrl	63	1
ccha2r_da	al_rnai	7	1
ccha2r_da	al_rnai	9	1
ccha2r_da	al_rnai	16	1
ccha2r_da	al_rnai	16	1
ccha2r_da	al_rnai	16	1
ccha2r_da	al_rnai	16	1
ccha2r_da	al_rnai	16	1
ccha2r_da	al_rnai	16	1
ccha2r_da	al_rnai	19	1
ccha2r_da	al_rnai	19	1
ccha2r_da	al_rnai	19	1
ccha2r_da	al_rnai	19	1
ccha2r_da	al_rnai	19	1
ccha2r_da	al_rnai	19	1
ccha2r_da	al_rnai	19	1
ccha2r_da	al_rnai	19	1
ccha2r_da	al_rnai	19	1
ccha2r_da	al_rnai	19	1
ccha2r_da	al_rnai	19	1
ccha2r_da	al_rnai	21	1
ccha2r_da	al_rnai	21	1
ccha2r_da	al_rnai	21	1
ccha2r_da	al_rnai	21	1
ccha2r_da	al_rnai	21	1
ccha2r_da	al_rnai	21	1
ccha2r_da	al_rnai	21	1
ccha2r_da	al_rnai	21	1
ccha2r_da	al_rnai	21	1
ccha2r_da	al_rnai	21	1
ccha2r_da	al_rnai	21	1
ccha2r_da	al_rnai	23	1
ccha2r_da	al_rnai	23	1
ccha2r_da	al_rnai	23	1
ccha2r_da	al_rnai	23	1
ccha2r_da	al_rnai	23	1
ccha2r_da	al_rnai	23	1
ccha2r_da	al_rnai	23	1
ccha2r_da	al_rnai	23	1
ccha2r_da	al_rnai	23	1
ccha2r_da	al_rnai	23	1
ccha2r_da	al_rnai	23	1
ccha2r_da	al_rnai	26	1
ccha2r_da	al_rnai	26	1
ccha2r_da	al_rnai	26	1
ccha2r_da	al_rnai	26	1
ccha2r_da	al_rnai	26	1
ccha2r_da	al_rnai	26	1
ccha2r_da	al_rnai	26	1
ccha2r_da	al_rnai	26	1
ccha2r_da	al_rnai	26	1
ccha2r_da	al_rnai	26	1
ccha2r_da	al_rnai	26	1
ccha2r_da	al_rnai	26	1
ccha2r_da	al_rnai	26	1
ccha2r_da	al_rnai	26	1
ccha2r_da	al_rnai	26	1
ccha2r_da	al_rnai	26	1
ccha2r_da	al_rnai	28	1
ccha2r_da	al_rnai	28	1
ccha2r_da	al_rnai	28	1
ccha2r_da	al_rnai	28	1
ccha2r_da	al_rnai	28	1
ccha2r_da	al_rnai	28	1
ccha2r_da	al_rnai	28	1
ccha2r_da	al_rnai	28	1
ccha2r_da	al_rnai	28	1
ccha2r_da	al_rnai	28	1
ccha2r_da	al_rnai	28	1
ccha2r_da	al_rnai	30	1
ccha2r_da	al_rnai	30	1
ccha2r_da	al_rnai	30	1
ccha2r_da	al_rnai	30	1
ccha2r_da	al_rnai	30	1
ccha2r_da	al_rnai	30	1
ccha2r_da	al_rnai	33	1
ccha2r_da	al_rnai	33	1
ccha2r_da	al_rnai	33	1
ccha2r_da	al_rnai	33	1
ccha2r_da	al_rnai	33	1
ccha2r_da	al_rnai	33	1
ccha2r_da	al_rnai	33	1
ccha2r_da	al_rnai	33	1
ccha2r_da	al_rnai	33	1
ccha2r_da	al_rnai	33	1
ccha2r_da	al_rnai	33	1
ccha2r_da	al_rnai	33	1
ccha2r_da	al_rnai	33	1
ccha2r_da	al_rnai	33	1
ccha2r_da	al_rnai	33	1
ccha2r_da	al_rnai	33	1
ccha2r_da	al_rnai	33	1
ccha2r_da	al_rnai	33	1
ccha2r_da	al_rnai	33	1
ccha2r_da	al_rnai	35	1
ccha2r_da	al_rnai	35	1
ccha2r_da	al_rnai	35	1
ccha2r_da	al_rnai	35	1
ccha2r_da	al_rnai	35	1
ccha2r_da	al_rnai	37	1
ccha2r_da	al_rnai	37	1
ccha2r_da	al_rnai	37	1
ccha2r_da	al_rnai	37	1
ccha2r_da	al_rnai	37	1
ccha2r_da	al_rnai	37	1
ccha2r_da	al_rnai	37	1
ccha2r_da	al_rnai	40	1
ccha2r_da	al_rnai	40	1
ccha2r_da	al_rnai	40	1
ccha2r_da	al_rnai	40	1
ccha2r_da	al_rnai	40	1
ccha2r_da	al_rnai	40	1
ccha2r_da	al_rnai	40	1
ccha2r_da	al_rnai	42	1
ccha2r_da	al_rnai	44	1
ccha2r_da	al_rnai	44	1
ccha2r_da	al_rnai	44	1
ccha2r_da	al_rnai	44	1
ccha2r_da	al_rnai	47	1
ccha2r_da	al_rnai	47	1
ccha2r_da	al_rnai	47	1
ccha2r_da	al_rnai	54	1
ccha2r_da	al_rnai	54	1
ccha2r_da	al_rnai	61	1
ccha2r_da	dr_ctrl	79	0
ccha2r_da	dr_ctrl	79	0
ccha2r_da	dr_ctrl	79	0
ccha2r_da	dr_ctrl	79	0
ccha2r_da	dr_ctrl	79	0
ccha2r_da	dr_ctrl	79	0
ccha2r_da	dr_ctrl	79	0
ccha2r_da	dr_ctrl	79	0
ccha2r_da	dr_ctrl	79	0
ccha2r_da	dr_ctrl	79	0
ccha2r_da	dr_ctrl	79	0
ccha2r_da	dr_ctrl	79	0
ccha2r_da	dr_ctrl	79	0
ccha2r_da	dr_ctrl	79	0
ccha2r_da	dr_ctrl	79	0
ccha2r_da	dr_ctrl	79	0
ccha2r_da	dr_ctrl	79	0
ccha2r_da	dr_ctrl	79	0
ccha2r_da	dr_ctrl	79	0
ccha2r_da	dr_ctrl	79	0
ccha2r_da	dr_ctrl	79	0
ccha2r_da	dr_ctrl	79	0
ccha2r_da	dr_ctrl	79	0
ccha2r_da	dr_ctrl	79	0
ccha2r_da	dr_ctrl	79	0
ccha2r_da	dr_ctrl	79	0
ccha2r_da	dr_ctrl	79	0
ccha2r_da	dr_ctrl	79	0
ccha2r_da	dr_ctrl	79	0
ccha2r_da	dr_ctrl	79	0
ccha2r_da	dr_ctrl	79	0
ccha2r_da	dr_rnai	79	0
ccha2r_da	dr_rnai	79	0
ccha2r_da	dr_rnai	79	0
ccha2r_da	dr_rnai	79	0
ccha2r_da	dr_rnai	79	0
ccha2r_elav	dr_ctrl	23	1
ccha2r_elav	dr_ctrl	26	1
ccha2r_elav	dr_ctrl	26	1
ccha2r_elav	dr_ctrl	26	1
ccha2r_elav	dr_ctrl	26	1
ccha2r_elav	dr_ctrl	28	1
ccha2r_elav	dr_ctrl	28	1
ccha2r_elav	dr_ctrl	30	1
ccha2r_elav	dr_ctrl	30	1
ccha2r_elav	dr_ctrl	33	1
ccha2r_elav	dr_ctrl	35	1
ccha2r_elav	dr_ctrl	35	1
ccha2r_elav	dr_ctrl	37	1
ccha2r_elav	dr_ctrl	37	1
ccha2r_elav	dr_ctrl	37	1
ccha2r_elav	dr_ctrl	37	1
ccha2r_elav	dr_ctrl	40	1
ccha2r_elav	dr_ctrl	40	1
ccha2r_elav	dr_ctrl	40	1
ccha2r_elav	dr_ctrl	40	1
ccha2r_elav	dr_ctrl	40	1
ccha2r_elav	dr_ctrl	40	1
ccha2r_elav	dr_ctrl	42	1
ccha2r_elav	dr_ctrl	42	1
ccha2r_elav	dr_ctrl	42	1
ccha2r_elav	dr_ctrl	42	1
ccha2r_elav	dr_ctrl	42	1
ccha2r_elav	dr_ctrl	42	1
ccha2r_elav	dr_ctrl	44	1
ccha2r_elav	dr_ctrl	44	1
ccha2r_elav	dr_ctrl	44	1
ccha2r_elav	dr_ctrl	44	1
ccha2r_elav	dr_ctrl	47	1
ccha2r_elav	dr_ctrl	47	1
ccha2r_elav	dr_ctrl	47	1
ccha2r_elav	dr_ctrl	47	1
ccha2r_elav	dr_ctrl	47	1
ccha2r_elav	dr_ctrl	49	1
ccha2r_elav	dr_ctrl	49	1
ccha2r_elav	dr_ctrl	49	1
ccha2r_elav	dr_ctrl	49	1
ccha2r_elav	dr_ctrl	49	1
ccha2r_elav	dr_ctrl	51	1
ccha2r_elav	dr_ctrl	51	1
ccha2r_elav	dr_ctrl	54	1
ccha2r_elav	dr_ctrl	54	1
ccha2r_elav	dr_ctrl	54	1
ccha2r_elav	dr_ctrl	54	1
ccha2r_elav	dr_ctrl	54	1
ccha2r_elav	dr_ctrl	54	1
ccha2r_elav	dr_ctrl	54	1
ccha2r_elav	dr_ctrl	54	1
ccha2r_elav	dr_ctrl	54	1
ccha2r_elav	dr_ctrl	56	1
ccha2r_elav	dr_ctrl	56	1
ccha2r_elav	dr_ctrl	56	1
ccha2r_elav	dr_ctrl	56	1
ccha2r_elav	dr_ctrl	56	1
ccha2r_elav	dr_ctrl	56	1
ccha2r_elav	dr_ctrl	56	1
ccha2r_elav	dr_ctrl	56	1
ccha2r_elav	dr_ctrl	58	1
ccha2r_elav	dr_ctrl	58	1
ccha2r_elav	dr_ctrl	58	1
ccha2r_elav	dr_ctrl	58	1
ccha2r_elav	dr_ctrl	58	1
ccha2r_elav	dr_ctrl	58	1
ccha2r_elav	dr_ctrl	58	1
ccha2r_elav	dr_ctrl	58	1
ccha2r_elav	dr_ctrl	58	1
ccha2r_elav	dr_ctrl	58	1
ccha2r_elav	dr_ctrl	58	1
ccha2r_elav	dr_ctrl	61	1
ccha2r_elav	dr_ctrl	61	1
ccha2r_elav	dr_ctrl	61	1
ccha2r_elav	dr_ctrl	61	1
ccha2r_elav	dr_ctrl	61	1
ccha2r_elav	dr_ctrl	61	1
ccha2r_elav	dr_ctrl	61	1
ccha2r_elav	dr_ctrl	61	1
ccha2r_elav	dr_ctrl	61	1
ccha2r_elav	dr_ctrl	61	1
ccha2r_elav	dr_ctrl	61	1
ccha2r_elav	dr_ctrl	61	1
ccha2r_elav	dr_ctrl	63	1
ccha2r_elav	dr_ctrl	63	1
ccha2r_elav	dr_ctrl	63	1
ccha2r_elav	dr_ctrl	63	1
ccha2r_elav	dr_ctrl	63	1
ccha2r_elav	dr_ctrl	63	1
ccha2r_elav	dr_ctrl	63	1
ccha2r_elav	dr_ctrl	63	1
ccha2r_elav	dr_ctrl	65	1
ccha2r_elav	dr_ctrl	65	1
ccha2r_elav	dr_ctrl	65	1
ccha2r_elav	dr_ctrl	68	1
ccha2r_elav	dr_ctrl	68	1
ccha2r_elav	dr_ctrl	68	1
ccha2r_elav	dr_ctrl	68	1
ccha2r_elav	dr_ctrl	68	1
ccha2r_elav	dr_ctrl	68	1
ccha2r_elav	dr_ctrl	68	1
ccha2r_elav	dr_ctrl	70	1
ccha2r_elav	dr_ctrl	70	1
ccha2r_elav	dr_ctrl	70	1
ccha2r_elav	dr_ctrl	72	1
ccha2r_elav	dr_ctrl	72	1
ccha2r_elav	dr_ctrl	72	1
ccha2r_elav	dr_ctrl	72	1
ccha2r_elav	dr_ctrl	72	1
ccha2r_elav	dr_ctrl	72	1
ccha2r_elav	dr_ctrl	72	1
ccha2r_elav	dr_ctrl	72	1
ccha2r_elav	dr_ctrl	72	1
ccha2r_elav	dr_ctrl	72	1
ccha2r_elav	dr_ctrl	72	1
ccha2r_elav	dr_ctrl	72	1
ccha2r_elav	dr_ctrl	72	1
ccha2r_elav	dr_ctrl	75	1
ccha2r_elav	dr_ctrl	75	1
ccha2r_elav	dr_ctrl	75	1
ccha2r_elav	dr_ctrl	75	1
ccha2r_elav	dr_ctrl	75	1
ccha2r_elav	dr_ctrl	75	1
ccha2r_elav	dr_ctrl	75	1
ccha2r_elav	dr_ctrl	75	1
ccha2r_elav	dr_ctrl	75	1
ccha2r_elav	dr_ctrl	75	1
ccha2r_elav	dr_ctrl	75	1
ccha2r_elav	dr_ctrl	75	1
ccha2r_elav	dr_ctrl	75	1
ccha2r_elav	dr_ctrl	75	1
ccha2r_elav	dr_ctrl	75	1
ccha2r_elav	dr_ctrl	75	1
ccha2r_elav	dr_ctrl	75	1
ccha2r_elav	dr_ctrl	75	1
ccha2r_elav	dr_ctrl	75	1
ccha2r_elav	dr_ctrl	75	1
ccha2r_elav	dr_ctrl	75	1
ccha2r_elav	dr_ctrl	75	1
ccha2r_elav	dr_ctrl	75	1
ccha2r_elav	dr_ctrl	75	1
ccha2r_elav	dr_ctrl	75	1
ccha2r_elav	dr_ctrl	75	1
ccha2r_elav	dr_ctrl	75	1
ccha2r_elav	dr_ctrl	75	1
ccha2r_elav	dr_ctrl	75	1
ccha2r_elav	dr_ctrl	75	1
ccha2r_elav	dr_ctrl	75	1
ccha2r_elav	dr_ctrl	75	1
ccha2r_elav	dr_ctrl	75	1
ccha2r_elav	dr_ctrl	75	1
ccha2r_elav	dr_ctrl	75	1
ccha2r_elav	dr_ctrl	75	1
ccha2r_elav	dr_ctrl	75	1
ccha2r_elav	dr_ctrl	75	1
ccha2r_elav	dr_ctrl	75	1
ccha2r_elav	dr_ctrl	75	1
ccha2r_elav	dr_ctrl	75	1
ccha2r_elav	dr_ctrl	75	1
ccha2r_elav	dr_ctrl	75	1
ccha2r_elav	dr_ctrl	75	1
ccha2r_elav	dr_ctrl	75	1
ccha2r_elav	dr_ctrl	75	1
ccha2r_elav	dr_ctrl	75	1
ccha2r_elav	dr_ctrl	75	1
ccha2r_elav	dr_ctrl	75	1
ccha2r_elav	dr_ctrl	75	1
ccha2r_elav	dr_ctrl	77	1
ccha2r_elav	dr_ctrl	77	1
ccha2r_elav	dr_ctrl	77	1
ccha2r_elav	dr_ctrl	77	1
ccha2r_elav	dr_ctrl	77	1
ccha2r_elav	dr_ctrl	77	1
ccha2r_elav	dr_ctrl	77	1
ccha2r_elav	dr_ctrl	77	1
ccha2r_elav	dr_ctrl	82	1
ccha2r_elav	dr_ctrl	82	1
ccha2r_elav	dr_ctrl	82	1
ccha2r_elav	dr_ctrl	82	1
ccha2r_elav	dr_ctrl	82	1
ccha2r_elav	dr_ctrl	93	1
ccha2r_elav	dr_rnai	12	1
ccha2r_elav	dr_rnai	33	1
ccha2r_elav	dr_rnai	37	1
ccha2r_elav	dr_rnai	44	1
ccha2r_elav	dr_rnai	47	1
ccha2r_elav	dr_rnai	47	1
ccha2r_elav	dr_rnai	47	1
ccha2r_elav	dr_rnai	49	1
ccha2r_elav	dr_rnai	51	1
ccha2r_elav	dr_rnai	54	1
ccha2r_elav	dr_rnai	54	1
ccha2r_elav	dr_rnai	54	1
ccha2r_elav	dr_rnai	54	1
ccha2r_elav	dr_rnai	56	1
ccha2r_elav	dr_rnai	56	1
ccha2r_elav	dr_rnai	56	1
ccha2r_elav	dr_rnai	56	1
ccha2r_elav	dr_rnai	56	1
ccha2r_elav	dr_rnai	56	1
ccha2r_elav	dr_rnai	56	1
ccha2r_elav	dr_rnai	58	1
ccha2r_elav	dr_rnai	58	1
ccha2r_elav	dr_rnai	58	1
ccha2r_elav	dr_rnai	58	1
ccha2r_elav	dr_rnai	58	1
ccha2r_elav	dr_rnai	58	1
ccha2r_elav	dr_rnai	58	1
ccha2r_elav	dr_rnai	61	1
ccha2r_elav	dr_rnai	61	1
ccha2r_elav	dr_rnai	61	1
ccha2r_elav	dr_rnai	61	1
ccha2r_elav	dr_rnai	61	1
ccha2r_elav	dr_rnai	63	1
ccha2r_elav	dr_rnai	63	1
ccha2r_elav	dr_rnai	63	1
ccha2r_elav	dr_rnai	63	1
ccha2r_elav	dr_rnai	63	1
ccha2r_elav	dr_rnai	63	1
ccha2r_elav	dr_rnai	63	1
ccha2r_elav	dr_rnai	65	1
ccha2r_elav	dr_rnai	65	1
ccha2r_elav	dr_rnai	65	1
ccha2r_elav	dr_rnai	65	1
ccha2r_elav	dr_rnai	65	1
ccha2r_elav	dr_rnai	68	1
ccha2r_elav	dr_rnai	68	1
ccha2r_elav	dr_rnai	68	1
ccha2r_elav	dr_rnai	68	1
ccha2r_elav	dr_rnai	68	1
ccha2r_elav	dr_rnai	68	1
ccha2r_elav	dr_rnai	68	1
ccha2r_elav	dr_rnai	68	1
ccha2r_elav	dr_rnai	70	1
ccha2r_elav	dr_rnai	70	1
ccha2r_elav	dr_rnai	70	1
ccha2r_elav	dr_rnai	72	1
ccha2r_elav	dr_rnai	72	1
ccha2r_elav	dr_rnai	72	1
ccha2r_elav	dr_rnai	72	1
ccha2r_elav	dr_rnai	72	1
ccha2r_elav	dr_rnai	72	1
ccha2r_elav	dr_rnai	72	1
ccha2r_elav	dr_rnai	72	1
ccha2r_elav	dr_rnai	72	1
ccha2r_elav	dr_rnai	72	1
ccha2r_elav	dr_rnai	72	1
ccha2r_elav	dr_rnai	72	1
ccha2r_elav	dr_rnai	72	1
ccha2r_elav	dr_rnai	72	1
ccha2r_elav	dr_rnai	75	1
ccha2r_elav	dr_rnai	75	1
ccha2r_elav	dr_rnai	75	1
ccha2r_elav	dr_rnai	75	1
ccha2r_elav	dr_rnai	75	1
ccha2r_elav	dr_rnai	75	1
ccha2r_elav	dr_rnai	75	1
ccha2r_elav	dr_rnai	75	1
ccha2r_elav	dr_rnai	75	1
ccha2r_elav	dr_rnai	75	1
ccha2r_elav	dr_rnai	75	1
ccha2r_elav	dr_rnai	75	1
ccha2r_elav	dr_rnai	75	1
ccha2r_elav	dr_rnai	75	1
ccha2r_elav	dr_rnai	75	1
ccha2r_elav	dr_rnai	75	1
ccha2r_elav	dr_rnai	75	1
ccha2r_elav	dr_rnai	75	1
ccha2r_elav	dr_rnai	75	1
ccha2r_elav	dr_rnai	75	1
ccha2r_elav	dr_rnai	77	1
ccha2r_elav	dr_rnai	77	1
ccha2r_elav	dr_rnai	77	1
ccha2r_elav	dr_rnai	77	1
ccha2r_elav	dr_rnai	77	1
ccha2r_elav	dr_rnai	77	1
ccha2r_elav	dr_rnai	77	1
ccha2r_elav	dr_rnai	77	1
ccha2r_elav	dr_rnai	77	1
ccha2r_elav	dr_rnai	77	1
ccha2r_elav	dr_rnai	77	1
ccha2r_elav	dr_rnai	77	1
ccha2r_elav	dr_rnai	77	1
ccha2r_elav	dr_rnai	77	1
ccha2r_elav	dr_rnai	77	1
ccha2r_elav	dr_rnai	77	1
ccha2r_elav	dr_rnai	77	1
ccha2r_elav	dr_rnai	77	1
ccha2r_elav	dr_rnai	77	1
ccha2r_elav	dr_rnai	77	1
ccha2r_elav	dr_rnai	77	1
ccha2r_elav	dr_rnai	77	1
ccha2r_elav	dr_rnai	77	1
ccha2r_elav	dr_rnai	82	1
ccha2r_elav	dr_rnai	82	1
ccha2r_elav	dr_rnai	82	1
ccha2r_elav	dr_rnai	82	1
ccha2r_elav	dr_rnai	82	1
ccha2r_elav	dr_rnai	82	1
ccha2r_elav	dr_rnai	82	1
ccha2r_elav	dr_rnai	82	1
ccha2r_elav	dr_rnai	82	1
ccha2r_elav	dr_rnai	82	1
ccha2r_elav	dr_rnai	82	1
ccha2r_elav	dr_rnai	82	1
ccha2r_elav	dr_rnai	82	1
ccha2r_elav	dr_rnai	82	1
ccha2r_elav	dr_rnai	82	1
ccha2r_elav	dr_rnai	82	1
ccha2r_elav	dr_rnai	82	1
ccha2r_elav	dr_rnai	82	1
ccha2r_elav	dr_rnai	82	1
ccha2r_elav	dr_rnai	82	1
ccha2r_elav	dr_rnai	82	1
ccha2r_elav	dr_rnai	82	1
ccha2r_elav	dr_rnai	82	1
ccha2r_elav	dr_rnai	82	1
ccha2r_elav	dr_rnai	82	1
ccha2r_elav	dr_rnai	82	1
ccha2r_elav	dr_rnai	82	1
ccha2r_elav	dr_rnai	82	1
ccha2r_elav	dr_rnai	82	1
ccha2r_elav	dr_rnai	82	1
ccha2r_elav	dr_rnai	82	1
ccha2r_elav	dr_rnai	82	1
ccha2r_elav	dr_rnai	82	1
ccha2r_elav	dr_rnai	82	1
ccha2r_elav	dr_rnai	82	1
ccha2r_elav	dr_rnai	82	1
ccha2r_elav	dr_rnai	82	1
ccha2r_elav	dr_rnai	82	1
ccha2r_elav	dr_rnai	82	1
ccha2r_elav	dr_rnai	82	1
ccha2r_elav	dr_rnai	82	1
ccha2r_elav	dr_rnai	82	1
ccha2r_elav	dr_rnai	84	1
ccha2r_elav	dr_rnai	84	1
ccha2r_elav	dr_rnai	84	1
ccha2r_elav	dr_rnai	86	1
ccha2r_elav	dr_rnai	86	1
ccha2r_elav	dr_rnai	86	1
ccha2r_elav	dr_rnai	86	1
ccha2r_elav	dr_rnai	86	1
ccha2r_elav	dr_rnai	89	1
ccha2r_elav	dr_rnai	89	1
ccha2r_elav	dr_rnai	89	1
ccha2r_elav	dr_rnai	89	1
ccha2r_elav	dr_rnai	89	1
ccha2r_elav	dr_rnai	89	1
ccha2r_elav	dr_rnai	89	1
ccha2r_elav	dr_rnai	93	1
ccha2r_elav	al_ctrl	12	1
ccha2r_elav	al_ctrl	12	1
ccha2r_elav	al_ctrl	14	1
ccha2r_elav	al_ctrl	19	1
ccha2r_elav	al_ctrl	19	1
ccha2r_elav	al_ctrl	19	1
ccha2r_elav	al_ctrl	21	1
ccha2r_elav	al_ctrl	21	1
ccha2r_elav	al_ctrl	21	1
ccha2r_elav	al_ctrl	21	1
ccha2r_elav	al_ctrl	23	1
ccha2r_elav	al_ctrl	23	1
ccha2r_elav	al_ctrl	23	1
ccha2r_elav	al_ctrl	23	1
ccha2r_elav	al_ctrl	26	1
ccha2r_elav	al_ctrl	26	1
ccha2r_elav	al_ctrl	26	1
ccha2r_elav	al_ctrl	26	1
ccha2r_elav	al_ctrl	26	1
ccha2r_elav	al_ctrl	26	1
ccha2r_elav	al_ctrl	26	1
ccha2r_elav	al_ctrl	26	1
ccha2r_elav	al_ctrl	26	1
ccha2r_elav	al_ctrl	26	1
ccha2r_elav	al_ctrl	26	1
ccha2r_elav	al_ctrl	28	1
ccha2r_elav	al_ctrl	28	1
ccha2r_elav	al_ctrl	28	1
ccha2r_elav	al_ctrl	28	1
ccha2r_elav	al_ctrl	28	1
ccha2r_elav	al_ctrl	28	1
ccha2r_elav	al_ctrl	30	1
ccha2r_elav	al_ctrl	30	1
ccha2r_elav	al_ctrl	30	1
ccha2r_elav	al_ctrl	30	1
ccha2r_elav	al_ctrl	30	1
ccha2r_elav	al_ctrl	30	1
ccha2r_elav	al_ctrl	30	1
ccha2r_elav	al_ctrl	33	1
ccha2r_elav	al_ctrl	33	1
ccha2r_elav	al_ctrl	33	1
ccha2r_elav	al_ctrl	33	1
ccha2r_elav	al_ctrl	33	1
ccha2r_elav	al_ctrl	33	1
ccha2r_elav	al_ctrl	33	1
ccha2r_elav	al_ctrl	33	1
ccha2r_elav	al_ctrl	33	1
ccha2r_elav	al_ctrl	33	1
ccha2r_elav	al_ctrl	33	1
ccha2r_elav	al_ctrl	33	1
ccha2r_elav	al_ctrl	33	1
ccha2r_elav	al_ctrl	33	1
ccha2r_elav	al_ctrl	33	1
ccha2r_elav	al_ctrl	33	1
ccha2r_elav	al_ctrl	33	1
ccha2r_elav	al_ctrl	33	1
ccha2r_elav	al_ctrl	33	1
ccha2r_elav	al_ctrl	35	1
ccha2r_elav	al_ctrl	35	1
ccha2r_elav	al_ctrl	35	1
ccha2r_elav	al_ctrl	35	1
ccha2r_elav	al_ctrl	35	1
ccha2r_elav	al_ctrl	35	1
ccha2r_elav	al_ctrl	35	1
ccha2r_elav	al_ctrl	35	1
ccha2r_elav	al_ctrl	35	1
ccha2r_elav	al_ctrl	35	1
ccha2r_elav	al_ctrl	35	1
ccha2r_elav	al_ctrl	35	1
ccha2r_elav	al_ctrl	35	1
ccha2r_elav	al_ctrl	35	1
ccha2r_elav	al_ctrl	35	1
ccha2r_elav	al_ctrl	35	1
ccha2r_elav	al_ctrl	35	1
ccha2r_elav	al_ctrl	35	1
ccha2r_elav	al_ctrl	35	1
ccha2r_elav	al_ctrl	35	1
ccha2r_elav	al_ctrl	35	1
ccha2r_elav	al_ctrl	35	1
ccha2r_elav	al_ctrl	35	1
ccha2r_elav	al_ctrl	37	1
ccha2r_elav	al_ctrl	37	1
ccha2r_elav	al_ctrl	37	1
ccha2r_elav	al_ctrl	37	1
ccha2r_elav	al_ctrl	37	1
ccha2r_elav	al_ctrl	37	1
ccha2r_elav	al_ctrl	37	1
ccha2r_elav	al_ctrl	37	1
ccha2r_elav	al_ctrl	40	1
ccha2r_elav	al_ctrl	40	1
ccha2r_elav	al_ctrl	40	1
ccha2r_elav	al_ctrl	40	1
ccha2r_elav	al_ctrl	40	1
ccha2r_elav	al_ctrl	40	1
ccha2r_elav	al_ctrl	40	1
ccha2r_elav	al_ctrl	40	1
ccha2r_elav	al_ctrl	40	1
ccha2r_elav	al_ctrl	40	1
ccha2r_elav	al_ctrl	40	1
ccha2r_elav	al_ctrl	40	1
ccha2r_elav	al_ctrl	40	1
ccha2r_elav	al_ctrl	40	1
ccha2r_elav	al_ctrl	40	1
ccha2r_elav	al_ctrl	40	1
ccha2r_elav	al_ctrl	40	1
ccha2r_elav	al_ctrl	42	1
ccha2r_elav	al_ctrl	42	1
ccha2r_elav	al_ctrl	42	1
ccha2r_elav	al_ctrl	42	1
ccha2r_elav	al_ctrl	42	1
ccha2r_elav	al_ctrl	42	1
ccha2r_elav	al_ctrl	42	1
ccha2r_elav	al_ctrl	44	1
ccha2r_elav	al_ctrl	44	1
ccha2r_elav	al_ctrl	44	1
ccha2r_elav	al_ctrl	44	1
ccha2r_elav	al_ctrl	44	1
ccha2r_elav	al_ctrl	44	1
ccha2r_elav	al_ctrl	44	1
ccha2r_elav	al_ctrl	44	1
ccha2r_elav	al_ctrl	44	1
ccha2r_elav	al_ctrl	44	1
ccha2r_elav	al_ctrl	44	1
ccha2r_elav	al_ctrl	47	1
ccha2r_elav	al_ctrl	47	1
ccha2r_elav	al_ctrl	47	1
ccha2r_elav	al_ctrl	47	1
ccha2r_elav	al_ctrl	47	1
ccha2r_elav	al_ctrl	47	1
ccha2r_elav	al_ctrl	47	1
ccha2r_elav	al_ctrl	47	1
ccha2r_elav	al_ctrl	47	1
ccha2r_elav	al_ctrl	47	1
ccha2r_elav	al_ctrl	47	1
ccha2r_elav	al_ctrl	47	1
ccha2r_elav	al_ctrl	47	1
ccha2r_elav	al_ctrl	47	1
ccha2r_elav	al_ctrl	47	1
ccha2r_elav	al_ctrl	47	1
ccha2r_elav	al_ctrl	47	1
ccha2r_elav	al_ctrl	47	1
ccha2r_elav	al_ctrl	49	1
ccha2r_elav	al_ctrl	49	1
ccha2r_elav	al_ctrl	49	1
ccha2r_elav	al_ctrl	49	1
ccha2r_elav	al_ctrl	49	1
ccha2r_elav	al_ctrl	49	1
ccha2r_elav	al_ctrl	49	1
ccha2r_elav	al_ctrl	49	1
ccha2r_elav	al_ctrl	49	1
ccha2r_elav	al_ctrl	49	1
ccha2r_elav	al_ctrl	49	1
ccha2r_elav	al_ctrl	49	1
ccha2r_elav	al_ctrl	49	1
ccha2r_elav	al_ctrl	51	1
ccha2r_elav	al_ctrl	51	1
ccha2r_elav	al_ctrl	51	1
ccha2r_elav	al_ctrl	51	1
ccha2r_elav	al_ctrl	51	1
ccha2r_elav	al_ctrl	51	1
ccha2r_elav	al_ctrl	51	1
ccha2r_elav	al_ctrl	51	1
ccha2r_elav	al_ctrl	51	1
ccha2r_elav	al_ctrl	51	1
ccha2r_elav	al_ctrl	51	1
ccha2r_elav	al_ctrl	51	1
ccha2r_elav	al_ctrl	51	1
ccha2r_elav	al_ctrl	51	1
ccha2r_elav	al_ctrl	51	1
ccha2r_elav	al_ctrl	54	1
ccha2r_elav	al_ctrl	54	1
ccha2r_elav	al_ctrl	54	1
ccha2r_elav	al_ctrl	54	1
ccha2r_elav	al_ctrl	54	1
ccha2r_elav	al_ctrl	54	1
ccha2r_elav	al_ctrl	54	1
ccha2r_elav	al_ctrl	54	1
ccha2r_elav	al_ctrl	54	1
ccha2r_elav	al_ctrl	54	1
ccha2r_elav	al_ctrl	54	1
ccha2r_elav	al_ctrl	54	1
ccha2r_elav	al_ctrl	54	1
ccha2r_elav	al_ctrl	54	1
ccha2r_elav	al_ctrl	54	1
ccha2r_elav	al_ctrl	54	1
ccha2r_elav	al_ctrl	54	1
ccha2r_elav	al_ctrl	54	1
ccha2r_elav	al_ctrl	54	1
ccha2r_elav	al_ctrl	54	1
ccha2r_elav	al_ctrl	54	1
ccha2r_elav	al_ctrl	54	1
ccha2r_elav	al_ctrl	54	1
ccha2r_elav	al_ctrl	54	1
ccha2r_elav	al_ctrl	54	1
ccha2r_elav	al_ctrl	54	1
ccha2r_elav	al_ctrl	54	1
ccha2r_elav	al_ctrl	58	1
ccha2r_elav	al_ctrl	58	1
ccha2r_elav	al_ctrl	58	1
ccha2r_elav	al_rnai	14	1
ccha2r_elav	al_rnai	14	1
ccha2r_elav	al_rnai	16	1
ccha2r_elav	al_rnai	19	1
ccha2r_elav	al_rnai	19	1
ccha2r_elav	al_rnai	19	1
ccha2r_elav	al_rnai	19	1
ccha2r_elav	al_rnai	19	1
ccha2r_elav	al_rnai	19	1
ccha2r_elav	al_rnai	19	1
ccha2r_elav	al_rnai	19	1
ccha2r_elav	al_rnai	19	1
ccha2r_elav	al_rnai	19	1
ccha2r_elav	al_rnai	19	1
ccha2r_elav	al_rnai	19	1
ccha2r_elav	al_rnai	21	1
ccha2r_elav	al_rnai	21	1
ccha2r_elav	al_rnai	21	1
ccha2r_elav	al_rnai	21	1
ccha2r_elav	al_rnai	21	1
ccha2r_elav	al_rnai	21	1
ccha2r_elav	al_rnai	21	1
ccha2r_elav	al_rnai	23	1
ccha2r_elav	al_rnai	23	1
ccha2r_elav	al_rnai	23	1
ccha2r_elav	al_rnai	23	1
ccha2r_elav	al_rnai	23	1
ccha2r_elav	al_rnai	23	1
ccha2r_elav	al_rnai	23	1
ccha2r_elav	al_rnai	23	1
ccha2r_elav	al_rnai	26	1
ccha2r_elav	al_rnai	26	1
ccha2r_elav	al_rnai	26	1
ccha2r_elav	al_rnai	26	1
ccha2r_elav	al_rnai	26	1
ccha2r_elav	al_rnai	26	1
ccha2r_elav	al_rnai	26	1
ccha2r_elav	al_rnai	26	1
ccha2r_elav	al_rnai	26	1
ccha2r_elav	al_rnai	26	1
ccha2r_elav	al_rnai	26	1
ccha2r_elav	al_rnai	26	1
ccha2r_elav	al_rnai	26	1
ccha2r_elav	al_rnai	28	1
ccha2r_elav	al_rnai	28	1
ccha2r_elav	al_rnai	28	1
ccha2r_elav	al_rnai	28	1
ccha2r_elav	al_rnai	28	1
ccha2r_elav	al_rnai	28	1
ccha2r_elav	al_rnai	28	1
ccha2r_elav	al_rnai	28	1
ccha2r_elav	al_rnai	30	1
ccha2r_elav	al_rnai	30	1
ccha2r_elav	al_rnai	30	1
ccha2r_elav	al_rnai	30	1
ccha2r_elav	al_rnai	30	1
ccha2r_elav	al_rnai	30	1
ccha2r_elav	al_rnai	30	1
ccha2r_elav	al_rnai	33	1
ccha2r_elav	al_rnai	33	1
ccha2r_elav	al_rnai	33	1
ccha2r_elav	al_rnai	33	1
ccha2r_elav	al_rnai	33	1
ccha2r_elav	al_rnai	33	1
ccha2r_elav	al_rnai	33	1
ccha2r_elav	al_rnai	33	1
ccha2r_elav	al_rnai	33	1
ccha2r_elav	al_rnai	33	1
ccha2r_elav	al_rnai	35	1
ccha2r_elav	al_rnai	35	1
ccha2r_elav	al_rnai	35	1
ccha2r_elav	al_rnai	35	1
ccha2r_elav	al_rnai	35	1
ccha2r_elav	al_rnai	35	1
ccha2r_elav	al_rnai	35	1
ccha2r_elav	al_rnai	35	1
ccha2r_elav	al_rnai	35	1
ccha2r_elav	al_rnai	35	1
ccha2r_elav	al_rnai	35	1
ccha2r_elav	al_rnai	37	1
ccha2r_elav	al_rnai	37	1
ccha2r_elav	al_rnai	37	1
ccha2r_elav	al_rnai	37	1
ccha2r_elav	al_rnai	40	1
ccha2r_elav	al_rnai	40	1
ccha2r_elav	al_rnai	40	1
ccha2r_elav	al_rnai	40	1
ccha2r_elav	al_rnai	40	1
ccha2r_elav	al_rnai	40	1
ccha2r_elav	al_rnai	40	1
ccha2r_elav	al_rnai	40	1
ccha2r_elav	al_rnai	40	1
ccha2r_elav	al_rnai	40	1
ccha2r_elav	al_rnai	40	1
ccha2r_elav	al_rnai	40	1
ccha2r_elav	al_rnai	40	1
ccha2r_elav	al_rnai	42	1
ccha2r_elav	al_rnai	42	1
ccha2r_elav	al_rnai	42	1
ccha2r_elav	al_rnai	42	1
ccha2r_elav	al_rnai	42	1
ccha2r_elav	al_rnai	44	1
ccha2r_elav	al_rnai	44	1
ccha2r_elav	al_rnai	44	1
ccha2r_elav	al_rnai	44	1
ccha2r_elav	al_rnai	44	1
ccha2r_elav	al_rnai	44	1
ccha2r_elav	al_rnai	44	1
ccha2r_elav	al_rnai	44	1
ccha2r_elav	al_rnai	44	1
ccha2r_elav	al_rnai	44	1
ccha2r_elav	al_rnai	44	1
ccha2r_elav	al_rnai	44	1
ccha2r_elav	al_rnai	44	1
ccha2r_elav	al_rnai	44	1
ccha2r_elav	al_rnai	44	1
ccha2r_elav	al_rnai	44	1
ccha2r_elav	al_rnai	47	1
ccha2r_elav	al_rnai	47	1
ccha2r_elav	al_rnai	47	1
ccha2r_elav	al_rnai	47	1
ccha2r_elav	al_rnai	47	1
ccha2r_elav	al_rnai	47	1
ccha2r_elav	al_rnai	47	1
ccha2r_elav	al_rnai	47	1
ccha2r_elav	al_rnai	47	1
ccha2r_elav	al_rnai	47	1
ccha2r_elav	al_rnai	47	1
ccha2r_elav	al_rnai	47	1
ccha2r_elav	al_rnai	47	1
ccha2r_elav	al_rnai	47	1
ccha2r_elav	al_rnai	47	1
ccha2r_elav	al_rnai	47	1
ccha2r_elav	al_rnai	47	1
ccha2r_elav	al_rnai	47	1
ccha2r_elav	al_rnai	49	1
ccha2r_elav	al_rnai	49	1
ccha2r_elav	al_rnai	49	1
ccha2r_elav	al_rnai	49	1
ccha2r_elav	al_rnai	49	1
ccha2r_elav	al_rnai	49	1
ccha2r_elav	al_rnai	49	1
ccha2r_elav	al_rnai	49	1
ccha2r_elav	al_rnai	49	1
ccha2r_elav	al_rnai	51	1
ccha2r_elav	al_rnai	51	1
ccha2r_elav	al_rnai	51	1
ccha2r_elav	al_rnai	51	1
ccha2r_elav	al_rnai	51	1
ccha2r_elav	al_rnai	51	1
ccha2r_elav	al_rnai	51	1
ccha2r_elav	al_rnai	51	1
ccha2r_elav	al_rnai	51	1
ccha2r_elav	al_rnai	51	1
ccha2r_elav	al_rnai	51	1
ccha2r_elav	al_rnai	51	1
ccha2r_elav	al_rnai	54	1
ccha2r_elav	al_rnai	54	1
ccha2r_elav	al_rnai	54	1
ccha2r_elav	al_rnai	54	1
ccha2r_elav	al_rnai	54	1
ccha2r_elav	al_rnai	54	1
ccha2r_elav	al_rnai	54	1
ccha2r_elav	al_rnai	54	1
ccha2r_elav	al_rnai	54	1
ccha2r_elav	al_rnai	54	1
ccha2r_elav	al_rnai	54	1
ccha2r_elav	al_rnai	54	1
ccha2r_elav	al_rnai	54	1
ccha2r_elav	al_rnai	54	1
ccha2r_elav	al_rnai	54	1
ccha2r_elav	al_rnai	54	1
ccha2r_elav	al_rnai	54	1
ccha2r_elav	al_rnai	54	1
ccha2r_elav	al_rnai	54	1
ccha2r_elav	al_rnai	56	1
ccha2r_elav	al_rnai	56	1
ccha2r_elav	al_rnai	56	1
ccha2r_elav	al_rnai	56	1
ccha2r_elav	al_rnai	56	1
ccha2r_elav	al_rnai	56	1
ccha2r_elav	al_rnai	56	1
ccha2r_elav	al_rnai	56	1
ccha2r_elav	al_rnai	56	1
ccha2r_elav	al_rnai	56	1
ccha2r_elav	al_rnai	56	1
ccha2r_elav	al_rnai	56	1
ccha2r_elav	al_rnai	56	1
ccha2r_elav	al_rnai	58	1
ccha2r_elav	al_rnai	58	1
ccha2r_elav	al_rnai	58	1
ccha2r_elav	al_rnai	58	1
ccha2r_elav	al_rnai	58	1
ccha2r_elav	al_rnai	58	1
ccha2r_elav	al_rnai	61	1
ccha2r_elav	al_rnai	61	1
ccha2r_elav	al_rnai	61	1
ccha2r_elav	al_rnai	61	1
ccha2r_elav	al_rnai	61	1
ccha2r_elav	dr_ctrl	79	0
ccha2r_elav	dr_ctrl	79	0
ccha2r_elav	dr_ctrl	79	0
ccha2r_elav	dr_ctrl	79	0
ccha2r_elav	dr_ctrl	79	0
ccha2r_elav	dr_ctrl	79	0
ccha2r_elav	dr_ctrl	79	0
ccha2r_elav	dr_ctrl	79	0
ccha2r_elav	dr_ctrl	79	0
ccha2r_elav	dr_ctrl	79	0
ccha2r_elav	dr_ctrl	79	0
ccha2r_elav	dr_ctrl	79	0
ccha2r_elav	dr_ctrl	79	0
ccha2r_elav	dr_ctrl	79	0
ccha2r_elav	dr_ctrl	79	0
ccha2r_elav	dr_ctrl	79	0
ccha2r_elav	dr_ctrl	79	0
ccha2r_elav	dr_ctrl	79	0
ccha2r_elav	dr_rnai	79	0
ccha2r_elav	dr_rnai	79	0
ccha2r_elav	dr_rnai	79	0
ccha2r_elav	dr_rnai	79	0
ccha2r_elav	dr_rnai	79	0
ccha2r_elav	dr_rnai	79	0
ccha2r_elav	dr_rnai	79	0
ccha2r_elav	dr_rnai	79	0
ccha2r_elav	dr_rnai	79	0
ccha2r_elav	dr_rnai	79	0
ccha2r_elav	dr_rnai	79	0
ccha2r_elav	dr_rnai	79	0
ccha2r_elav	dr_rnai	79	0
ccha2r_elav	dr_rnai	79	0
ccha2r_elav	dr_rnai	79	0
ccha2r_elav	dr_rnai	79	0
ccha2r_elav	dr_rnai	79	0
selt_act5c	dr_ctrl	1	1
selt_act5c	dr_ctrl	9	1
selt_act5c	dr_ctrl	9	1
selt_act5c	dr_ctrl	12	1
selt_act5c	dr_ctrl	12	1
selt_act5c	dr_ctrl	12	1
selt_act5c	dr_ctrl	12	1
selt_act5c	dr_ctrl	12	1
selt_act5c	dr_ctrl	12	1
selt_act5c	dr_ctrl	12	1
selt_act5c	dr_ctrl	12	1
selt_act5c	dr_ctrl	12	1
selt_act5c	dr_ctrl	12	1
selt_act5c	dr_ctrl	14	1
selt_act5c	dr_ctrl	14	1
selt_act5c	dr_ctrl	14	1
selt_act5c	dr_ctrl	14	1
selt_act5c	dr_ctrl	14	1
selt_act5c	dr_ctrl	14	1
selt_act5c	dr_ctrl	14	1
selt_act5c	dr_ctrl	14	1
selt_act5c	dr_ctrl	16	1
selt_act5c	dr_ctrl	16	1
selt_act5c	dr_ctrl	16	1
selt_act5c	dr_ctrl	16	1
selt_act5c	dr_ctrl	16	1
selt_act5c	dr_ctrl	16	1
selt_act5c	dr_ctrl	16	1
selt_act5c	dr_ctrl	16	1
selt_act5c	dr_ctrl	16	1
selt_act5c	dr_ctrl	16	1
selt_act5c	dr_ctrl	19	1
selt_act5c	dr_ctrl	19	1
selt_act5c	dr_ctrl	19	1
selt_act5c	dr_ctrl	19	1
selt_act5c	dr_ctrl	21	1
selt_act5c	dr_ctrl	21	1
selt_act5c	dr_ctrl	21	1
selt_act5c	dr_ctrl	23	1
selt_act5c	dr_ctrl	23	1
selt_act5c	dr_ctrl	23	1
selt_act5c	dr_ctrl	26	1
selt_act5c	dr_ctrl	26	1
selt_act5c	dr_ctrl	26	1
selt_act5c	dr_ctrl	26	1
selt_act5c	dr_ctrl	26	1
selt_act5c	dr_ctrl	28	1
selt_act5c	dr_ctrl	28	1
selt_act5c	dr_ctrl	30	1
selt_act5c	dr_ctrl	30	1
selt_act5c	dr_ctrl	30	1
selt_act5c	dr_ctrl	33	1
selt_act5c	dr_ctrl	33	1
selt_act5c	dr_ctrl	33	1
selt_act5c	dr_ctrl	33	1
selt_act5c	dr_ctrl	33	1
selt_act5c	dr_ctrl	33	1
selt_act5c	dr_ctrl	33	1
selt_act5c	dr_ctrl	33	1
selt_act5c	dr_ctrl	35	1
selt_act5c	dr_ctrl	35	1
selt_act5c	dr_ctrl	35	1
selt_act5c	dr_ctrl	35	1
selt_act5c	dr_ctrl	35	1
selt_act5c	dr_ctrl	37	1
selt_act5c	dr_ctrl	37	1
selt_act5c	dr_ctrl	37	1
selt_act5c	dr_ctrl	40	1
selt_act5c	dr_ctrl	40	1
selt_act5c	dr_ctrl	40	1
selt_act5c	dr_ctrl	40	1
selt_act5c	dr_ctrl	40	1
selt_act5c	dr_ctrl	40	1
selt_act5c	dr_ctrl	42	1
selt_act5c	dr_ctrl	44	1
selt_act5c	dr_ctrl	44	1
selt_act5c	dr_ctrl	44	1
selt_act5c	dr_ctrl	47	1
selt_act5c	dr_ctrl	47	1
selt_act5c	dr_ctrl	47	1
selt_act5c	dr_ctrl	47	1
selt_act5c	dr_ctrl	47	1
selt_act5c	dr_ctrl	47	1
selt_act5c	dr_ctrl	49	1
selt_act5c	dr_ctrl	49	1
selt_act5c	dr_ctrl	49	1
selt_act5c	dr_ctrl	49	1
selt_act5c	dr_ctrl	49	1
selt_act5c	dr_ctrl	49	1
selt_act5c	dr_ctrl	49	1
selt_act5c	dr_ctrl	49	1
selt_act5c	dr_ctrl	49	1
selt_act5c	dr_ctrl	51	1
selt_act5c	dr_ctrl	51	1
selt_act5c	dr_ctrl	51	1
selt_act5c	dr_ctrl	51	1
selt_act5c	dr_ctrl	51	1
selt_act5c	dr_ctrl	51	1
selt_act5c	dr_ctrl	51	1
selt_act5c	dr_ctrl	54	1
selt_act5c	dr_ctrl	54	1
selt_act5c	dr_ctrl	54	1
selt_act5c	dr_ctrl	54	1
selt_act5c	dr_ctrl	56	1
selt_act5c	dr_ctrl	56	1
selt_act5c	dr_ctrl	56	1
selt_act5c	dr_ctrl	56	1
selt_act5c	dr_ctrl	56	1
selt_act5c	dr_ctrl	58	1
selt_act5c	dr_ctrl	58	1
selt_act5c	dr_ctrl	58	1
selt_act5c	dr_ctrl	58	1
selt_act5c	dr_ctrl	58	1
selt_act5c	dr_ctrl	61	1
selt_act5c	dr_ctrl	61	1
selt_act5c	dr_ctrl	61	1
selt_act5c	dr_ctrl	61	1
selt_act5c	dr_ctrl	61	1
selt_act5c	dr_ctrl	61	1
selt_act5c	dr_ctrl	61	1
selt_act5c	dr_ctrl	61	1
selt_act5c	dr_ctrl	61	1
selt_act5c	dr_ctrl	61	1
selt_act5c	dr_ctrl	61	1
selt_act5c	dr_ctrl	61	1
selt_act5c	dr_ctrl	61	1
selt_act5c	dr_ctrl	61	1
selt_act5c	dr_ctrl	61	1
selt_act5c	dr_ctrl	61	1
selt_act5c	dr_ctrl	61	1
selt_act5c	dr_ctrl	61	1
selt_act5c	dr_ctrl	61	1
selt_act5c	dr_ctrl	63	1
selt_act5c	dr_ctrl	63	1
selt_act5c	dr_ctrl	65	1
selt_act5c	dr_ctrl	65	1
selt_act5c	dr_ctrl	65	1
selt_act5c	dr_ctrl	65	1
selt_act5c	dr_ctrl	65	1
selt_act5c	dr_ctrl	65	1
selt_act5c	dr_ctrl	68	1
selt_act5c	dr_ctrl	68	1
selt_act5c	dr_ctrl	68	1
selt_act5c	dr_ctrl	68	1
selt_act5c	dr_ctrl	68	1
selt_act5c	dr_ctrl	68	1
selt_act5c	dr_ctrl	68	1
selt_act5c	dr_ctrl	68	1
selt_act5c	dr_ctrl	70	1
selt_act5c	dr_ctrl	70	1
selt_act5c	dr_ctrl	70	1
selt_act5c	dr_ctrl	72	1
selt_act5c	dr_ctrl	72	1
selt_act5c	dr_ctrl	72	1
selt_act5c	dr_ctrl	72	1
selt_act5c	dr_ctrl	75	1
selt_act5c	dr_ctrl	75	1
selt_act5c	dr_ctrl	75	1
selt_act5c	dr_ctrl	75	1
selt_act5c	dr_rnai	7	1
selt_act5c	dr_rnai	9	1
selt_act5c	dr_rnai	9	1
selt_act5c	dr_rnai	9	1
selt_act5c	dr_rnai	9	1
selt_act5c	dr_rnai	9	1
selt_act5c	dr_rnai	9	1
selt_act5c	dr_rnai	12	1
selt_act5c	dr_rnai	12	1
selt_act5c	dr_rnai	12	1
selt_act5c	dr_rnai	12	1
selt_act5c	dr_rnai	12	1
selt_act5c	dr_rnai	14	1
selt_act5c	dr_rnai	14	1
selt_act5c	dr_rnai	14	1
selt_act5c	dr_rnai	14	1
selt_act5c	dr_rnai	14	1
selt_act5c	dr_rnai	14	1
selt_act5c	dr_rnai	16	1
selt_act5c	dr_rnai	16	1
selt_act5c	dr_rnai	16	1
selt_act5c	dr_rnai	16	1
selt_act5c	dr_rnai	16	1
selt_act5c	dr_rnai	16	1
selt_act5c	dr_rnai	16	1
selt_act5c	dr_rnai	16	1
selt_act5c	dr_rnai	16	1
selt_act5c	dr_rnai	16	1
selt_act5c	dr_rnai	16	1
selt_act5c	dr_rnai	16	1
selt_act5c	dr_rnai	16	1
selt_act5c	dr_rnai	16	1
selt_act5c	dr_rnai	19	1
selt_act5c	dr_rnai	19	1
selt_act5c	dr_rnai	19	1
selt_act5c	dr_rnai	19	1
selt_act5c	dr_rnai	19	1
selt_act5c	dr_rnai	19	1
selt_act5c	dr_rnai	19	1
selt_act5c	dr_rnai	19	1
selt_act5c	dr_rnai	19	1
selt_act5c	dr_rnai	19	1
selt_act5c	dr_rnai	19	1
selt_act5c	dr_rnai	19	1
selt_act5c	dr_rnai	19	1
selt_act5c	dr_rnai	19	1
selt_act5c	dr_rnai	19	1
selt_act5c	dr_rnai	19	1
selt_act5c	dr_rnai	19	1
selt_act5c	dr_rnai	21	1
selt_act5c	dr_rnai	21	1
selt_act5c	dr_rnai	21	1
selt_act5c	dr_rnai	21	1
selt_act5c	dr_rnai	21	1
selt_act5c	dr_rnai	21	1
selt_act5c	dr_rnai	23	1
selt_act5c	dr_rnai	23	1
selt_act5c	dr_rnai	23	1
selt_act5c	dr_rnai	23	1
selt_act5c	dr_rnai	26	1
selt_act5c	dr_rnai	26	1
selt_act5c	dr_rnai	26	1
selt_act5c	dr_rnai	26	1
selt_act5c	dr_rnai	26	1
selt_act5c	dr_rnai	28	1
selt_act5c	dr_rnai	28	1
selt_act5c	dr_rnai	33	1
selt_act5c	dr_rnai	33	1
selt_act5c	dr_rnai	33	1
selt_act5c	dr_rnai	33	1
selt_act5c	dr_rnai	33	1
selt_act5c	dr_rnai	33	1
selt_act5c	dr_rnai	33	1
selt_act5c	dr_rnai	35	1
selt_act5c	dr_rnai	37	1
selt_act5c	dr_rnai	37	1
selt_act5c	dr_rnai	37	1
selt_act5c	dr_rnai	37	1
selt_act5c	dr_rnai	40	1
selt_act5c	dr_rnai	40	1
selt_act5c	dr_rnai	40	1
selt_act5c	dr_rnai	42	1
selt_act5c	dr_rnai	42	1
selt_act5c	dr_rnai	42	1
selt_act5c	dr_rnai	42	1
selt_act5c	dr_rnai	42	1
selt_act5c	dr_rnai	42	1
selt_act5c	dr_rnai	42	1
selt_act5c	dr_rnai	42	1
selt_act5c	dr_rnai	42	1
selt_act5c	dr_rnai	44	1
selt_act5c	dr_rnai	44	1
selt_act5c	dr_rnai	47	1
selt_act5c	dr_rnai	47	1
selt_act5c	dr_rnai	47	1
selt_act5c	dr_rnai	47	1
selt_act5c	dr_rnai	47	1
selt_act5c	dr_rnai	47	1
selt_act5c	dr_rnai	47	1
selt_act5c	dr_rnai	47	1
selt_act5c	dr_rnai	49	1
selt_act5c	dr_rnai	49	1
selt_act5c	dr_rnai	49	1
selt_act5c	dr_rnai	49	1
selt_act5c	dr_rnai	51	1
selt_act5c	dr_rnai	51	1
selt_act5c	dr_rnai	51	1
selt_act5c	dr_rnai	51	1
selt_act5c	dr_rnai	51	1
selt_act5c	dr_rnai	51	1
selt_act5c	dr_rnai	54	1
selt_act5c	dr_rnai	54	1
selt_act5c	dr_rnai	54	1
selt_act5c	dr_rnai	54	1
selt_act5c	dr_rnai	54	1
selt_act5c	dr_rnai	54	1
selt_act5c	dr_rnai	54	1
selt_act5c	dr_rnai	56	1
selt_act5c	dr_rnai	56	1
selt_act5c	dr_rnai	56	1
selt_act5c	dr_rnai	56	1
selt_act5c	dr_rnai	56	1
selt_act5c	dr_rnai	58	1
selt_act5c	dr_rnai	58	1
selt_act5c	dr_rnai	58	1
selt_act5c	dr_rnai	58	1
selt_act5c	dr_rnai	58	1
selt_act5c	dr_rnai	61	1
selt_act5c	dr_rnai	61	1
selt_act5c	dr_rnai	61	1
selt_act5c	dr_rnai	61	1
selt_act5c	dr_rnai	61	1
selt_act5c	dr_rnai	63	1
selt_act5c	dr_rnai	65	1
selt_act5c	dr_rnai	65	1
selt_act5c	dr_rnai	65	1
selt_act5c	dr_rnai	65	1
selt_act5c	dr_rnai	65	1
selt_act5c	dr_rnai	68	1
selt_act5c	dr_rnai	68	1
selt_act5c	dr_rnai	68	1
selt_act5c	dr_rnai	68	1
selt_act5c	dr_rnai	68	1
selt_act5c	dr_rnai	70	1
selt_act5c	dr_rnai	70	1
selt_act5c	dr_rnai	70	1
selt_act5c	dr_rnai	70	1
selt_act5c	dr_rnai	70	1
selt_act5c	dr_rnai	70	1
selt_act5c	dr_rnai	70	1
selt_act5c	dr_rnai	70	1
selt_act5c	dr_rnai	72	1
selt_act5c	dr_rnai	72	1
selt_act5c	dr_rnai	72	1
selt_act5c	dr_rnai	72	1
selt_act5c	dr_rnai	72	1
selt_act5c	dr_rnai	72	1
selt_act5c	dr_rnai	72	1
selt_act5c	dr_rnai	75	1
selt_act5c	dr_rnai	75	1
selt_act5c	dr_rnai	75	1
selt_act5c	dr_rnai	75	1
selt_act5c	dr_rnai	75	1
selt_act5c	dr_rnai	75	1
selt_act5c	dr_rnai	75	1
selt_act5c	dr_rnai	75	1
selt_act5c	dr_rnai	75	1
selt_act5c	dr_rnai	75	1
selt_act5c	dr_rnai	75	1
selt_act5c	dr_rnai	77	1
selt_act5c	dr_rnai	77	1
selt_act5c	dr_rnai	81	1
selt_act5c	al_ctrl	5	1
selt_act5c	al_ctrl	7	1
selt_act5c	al_ctrl	7	1
selt_act5c	al_ctrl	7	1
selt_act5c	al_ctrl	7	1
selt_act5c	al_ctrl	7	1
selt_act5c	al_ctrl	9	1
selt_act5c	al_ctrl	9	1
selt_act5c	al_ctrl	9	1
selt_act5c	al_ctrl	9	1
selt_act5c	al_ctrl	9	1
selt_act5c	al_ctrl	12	1
selt_act5c	al_ctrl	12	1
selt_act5c	al_ctrl	12	1
selt_act5c	al_ctrl	12	1
selt_act5c	al_ctrl	12	1
selt_act5c	al_ctrl	12	1
selt_act5c	al_ctrl	12	1
selt_act5c	al_ctrl	12	1
selt_act5c	al_ctrl	12	1
selt_act5c	al_ctrl	12	1
selt_act5c	al_ctrl	12	1
selt_act5c	al_ctrl	12	1
selt_act5c	al_ctrl	12	1
selt_act5c	al_ctrl	14	1
selt_act5c	al_ctrl	14	1
selt_act5c	al_ctrl	14	1
selt_act5c	al_ctrl	14	1
selt_act5c	al_ctrl	14	1
selt_act5c	al_ctrl	14	1
selt_act5c	al_ctrl	14	1
selt_act5c	al_ctrl	14	1
selt_act5c	al_ctrl	14	1
selt_act5c	al_ctrl	14	1
selt_act5c	al_ctrl	14	1
selt_act5c	al_ctrl	14	1
selt_act5c	al_ctrl	14	1
selt_act5c	al_ctrl	14	1
selt_act5c	al_ctrl	14	1
selt_act5c	al_ctrl	14	1
selt_act5c	al_ctrl	14	1
selt_act5c	al_ctrl	14	1
selt_act5c	al_ctrl	14	1
selt_act5c	al_ctrl	14	1
selt_act5c	al_ctrl	14	1
selt_act5c	al_ctrl	16	1
selt_act5c	al_ctrl	16	1
selt_act5c	al_ctrl	16	1
selt_act5c	al_ctrl	16	1
selt_act5c	al_ctrl	16	1
selt_act5c	al_ctrl	16	1
selt_act5c	al_ctrl	16	1
selt_act5c	al_ctrl	16	1
selt_act5c	al_ctrl	16	1
selt_act5c	al_ctrl	16	1
selt_act5c	al_ctrl	16	1
selt_act5c	al_ctrl	16	1
selt_act5c	al_ctrl	16	1
selt_act5c	al_ctrl	16	1
selt_act5c	al_ctrl	16	1
selt_act5c	al_ctrl	16	1
selt_act5c	al_ctrl	16	1
selt_act5c	al_ctrl	16	1
selt_act5c	al_ctrl	16	1
selt_act5c	al_ctrl	16	1
selt_act5c	al_ctrl	16	1
selt_act5c	al_ctrl	16	1
selt_act5c	al_ctrl	16	1
selt_act5c	al_ctrl	16	1
selt_act5c	al_ctrl	16	1
selt_act5c	al_ctrl	16	1
selt_act5c	al_ctrl	16	1
selt_act5c	al_ctrl	19	1
selt_act5c	al_ctrl	19	1
selt_act5c	al_ctrl	19	1
selt_act5c	al_ctrl	19	1
selt_act5c	al_ctrl	19	1
selt_act5c	al_ctrl	19	1
selt_act5c	al_ctrl	19	1
selt_act5c	al_ctrl	19	1
selt_act5c	al_ctrl	19	1
selt_act5c	al_ctrl	19	1
selt_act5c	al_ctrl	19	1
selt_act5c	al_ctrl	19	1
selt_act5c	al_ctrl	19	1
selt_act5c	al_ctrl	19	1
selt_act5c	al_ctrl	19	1
selt_act5c	al_ctrl	19	1
selt_act5c	al_ctrl	19	1
selt_act5c	al_ctrl	19	1
selt_act5c	al_ctrl	19	1
selt_act5c	al_ctrl	19	1
selt_act5c	al_ctrl	19	1
selt_act5c	al_ctrl	19	1
selt_act5c	al_ctrl	19	1
selt_act5c	al_ctrl	19	1
selt_act5c	al_ctrl	19	1
selt_act5c	al_ctrl	19	1
selt_act5c	al_ctrl	19	1
selt_act5c	al_ctrl	19	1
selt_act5c	al_ctrl	19	1
selt_act5c	al_ctrl	21	1
selt_act5c	al_ctrl	21	1
selt_act5c	al_ctrl	21	1
selt_act5c	al_ctrl	21	1
selt_act5c	al_ctrl	21	1
selt_act5c	al_ctrl	21	1
selt_act5c	al_ctrl	21	1
selt_act5c	al_ctrl	21	1
selt_act5c	al_ctrl	21	1
selt_act5c	al_ctrl	21	1
selt_act5c	al_ctrl	21	1
selt_act5c	al_ctrl	21	1
selt_act5c	al_ctrl	21	1
selt_act5c	al_ctrl	21	1
selt_act5c	al_ctrl	21	1
selt_act5c	al_ctrl	21	1
selt_act5c	al_ctrl	21	1
selt_act5c	al_ctrl	21	1
selt_act5c	al_ctrl	23	1
selt_act5c	al_ctrl	23	1
selt_act5c	al_ctrl	23	1
selt_act5c	al_ctrl	23	1
selt_act5c	al_ctrl	23	1
selt_act5c	al_ctrl	23	1
selt_act5c	al_ctrl	23	1
selt_act5c	al_ctrl	23	1
selt_act5c	al_ctrl	23	1
selt_act5c	al_ctrl	23	1
selt_act5c	al_ctrl	23	1
selt_act5c	al_ctrl	23	1
selt_act5c	al_ctrl	23	1
selt_act5c	al_ctrl	23	1
selt_act5c	al_ctrl	23	1
selt_act5c	al_ctrl	23	1
selt_act5c	al_ctrl	23	1
selt_act5c	al_ctrl	23	1
selt_act5c	al_ctrl	23	1
selt_act5c	al_ctrl	26	1
selt_act5c	al_ctrl	26	1
selt_act5c	al_ctrl	26	1
selt_act5c	al_ctrl	26	1
selt_act5c	al_ctrl	26	1
selt_act5c	al_ctrl	26	1
selt_act5c	al_ctrl	26	1
selt_act5c	al_ctrl	26	1
selt_act5c	al_ctrl	26	1
selt_act5c	al_ctrl	26	1
selt_act5c	al_ctrl	26	1
selt_act5c	al_ctrl	28	1
selt_act5c	al_ctrl	28	1
selt_act5c	al_ctrl	28	1
selt_act5c	al_ctrl	28	1
selt_act5c	al_ctrl	28	1
selt_act5c	al_ctrl	28	1
selt_act5c	al_ctrl	28	1
selt_act5c	al_ctrl	28	1
selt_act5c	al_ctrl	28	1
selt_act5c	al_ctrl	30	1
selt_act5c	al_ctrl	30	1
selt_act5c	al_ctrl	30	1
selt_act5c	al_ctrl	30	1
selt_act5c	al_ctrl	30	1
selt_act5c	al_ctrl	30	1
selt_act5c	al_ctrl	33	1
selt_act5c	al_ctrl	33	1
selt_act5c	al_ctrl	33	1
selt_act5c	al_ctrl	33	1
selt_act5c	al_ctrl	35	1
selt_act5c	al_ctrl	35	1
selt_act5c	al_ctrl	35	1
selt_act5c	al_ctrl	47	1
selt_act5c	al_ctrl	47	1
selt_act5c	al_ctrl	47	1
selt_act5c	al_rnai	3	1
selt_act5c	al_rnai	5	1
selt_act5c	al_rnai	5	1
selt_act5c	al_rnai	9	1
selt_act5c	al_rnai	9	1
selt_act5c	al_rnai	9	1
selt_act5c	al_rnai	12	1
selt_act5c	al_rnai	12	1
selt_act5c	al_rnai	12	1
selt_act5c	al_rnai	14	1
selt_act5c	al_rnai	14	1
selt_act5c	al_rnai	14	1
selt_act5c	al_rnai	14	1
selt_act5c	al_rnai	16	1
selt_act5c	al_rnai	16	1
selt_act5c	al_rnai	16	1
selt_act5c	al_rnai	16	1
selt_act5c	al_rnai	16	1
selt_act5c	al_rnai	16	1
selt_act5c	al_rnai	16	1
selt_act5c	al_rnai	16	1
selt_act5c	al_rnai	16	1
selt_act5c	al_rnai	16	1
selt_act5c	al_rnai	16	1
selt_act5c	al_rnai	16	1
selt_act5c	al_rnai	16	1
selt_act5c	al_rnai	19	1
selt_act5c	al_rnai	19	1
selt_act5c	al_rnai	19	1
selt_act5c	al_rnai	19	1
selt_act5c	al_rnai	19	1
selt_act5c	al_rnai	19	1
selt_act5c	al_rnai	19	1
selt_act5c	al_rnai	19	1
selt_act5c	al_rnai	19	1
selt_act5c	al_rnai	19	1
selt_act5c	al_rnai	19	1
selt_act5c	al_rnai	19	1
selt_act5c	al_rnai	19	1
selt_act5c	al_rnai	19	1
selt_act5c	al_rnai	19	1
selt_act5c	al_rnai	19	1
selt_act5c	al_rnai	19	1
selt_act5c	al_rnai	19	1
selt_act5c	al_rnai	19	1
selt_act5c	al_rnai	19	1
selt_act5c	al_rnai	21	1
selt_act5c	al_rnai	21	1
selt_act5c	al_rnai	21	1
selt_act5c	al_rnai	21	1
selt_act5c	al_rnai	21	1
selt_act5c	al_rnai	21	1
selt_act5c	al_rnai	21	1
selt_act5c	al_rnai	21	1
selt_act5c	al_rnai	21	1
selt_act5c	al_rnai	21	1
selt_act5c	al_rnai	21	1
selt_act5c	al_rnai	21	1
selt_act5c	al_rnai	21	1
selt_act5c	al_rnai	21	1
selt_act5c	al_rnai	23	1
selt_act5c	al_rnai	23	1
selt_act5c	al_rnai	23	1
selt_act5c	al_rnai	23	1
selt_act5c	al_rnai	23	1
selt_act5c	al_rnai	23	1
selt_act5c	al_rnai	23	1
selt_act5c	al_rnai	23	1
selt_act5c	al_rnai	23	1
selt_act5c	al_rnai	23	1
selt_act5c	al_rnai	23	1
selt_act5c	al_rnai	23	1
selt_act5c	al_rnai	23	1
selt_act5c	al_rnai	23	1
selt_act5c	al_rnai	23	1
selt_act5c	al_rnai	23	1
selt_act5c	al_rnai	23	1
selt_act5c	al_rnai	23	1
selt_act5c	al_rnai	23	1
selt_act5c	al_rnai	23	1
selt_act5c	al_rnai	26	1
selt_act5c	al_rnai	26	1
selt_act5c	al_rnai	26	1
selt_act5c	al_rnai	26	1
selt_act5c	al_rnai	26	1
selt_act5c	al_rnai	26	1
selt_act5c	al_rnai	26	1
selt_act5c	al_rnai	26	1
selt_act5c	al_rnai	26	1
selt_act5c	al_rnai	26	1
selt_act5c	al_rnai	26	1
selt_act5c	al_rnai	26	1
selt_act5c	al_rnai	26	1
selt_act5c	al_rnai	26	1
selt_act5c	al_rnai	26	1
selt_act5c	al_rnai	26	1
selt_act5c	al_rnai	26	1
selt_act5c	al_rnai	26	1
selt_act5c	al_rnai	26	1
selt_act5c	al_rnai	26	1
selt_act5c	al_rnai	26	1
selt_act5c	al_rnai	26	1
selt_act5c	al_rnai	26	1
selt_act5c	al_rnai	26	1
selt_act5c	al_rnai	26	1
selt_act5c	al_rnai	26	1
selt_act5c	al_rnai	26	1
selt_act5c	al_rnai	26	1
selt_act5c	al_rnai	26	1
selt_act5c	al_rnai	26	1
selt_act5c	al_rnai	26	1
selt_act5c	al_rnai	26	1
selt_act5c	al_rnai	26	1
selt_act5c	al_rnai	26	1
selt_act5c	al_rnai	26	1
selt_act5c	al_rnai	28	1
selt_act5c	al_rnai	28	1
selt_act5c	al_rnai	28	1
selt_act5c	al_rnai	28	1
selt_act5c	al_rnai	28	1
selt_act5c	al_rnai	28	1
selt_act5c	al_rnai	28	1
selt_act5c	al_rnai	28	1
selt_act5c	al_rnai	28	1
selt_act5c	al_rnai	28	1
selt_act5c	al_rnai	28	1
selt_act5c	al_rnai	28	1
selt_act5c	al_rnai	28	1
selt_act5c	al_rnai	28	1
selt_act5c	al_rnai	28	1
selt_act5c	al_rnai	28	1
selt_act5c	al_rnai	28	1
selt_act5c	al_rnai	28	1
selt_act5c	al_rnai	30	1
selt_act5c	al_rnai	30	1
selt_act5c	al_rnai	30	1
selt_act5c	al_rnai	30	1
selt_act5c	al_rnai	30	1
selt_act5c	al_rnai	30	1
selt_act5c	al_rnai	30	1
selt_act5c	al_rnai	30	1
selt_act5c	al_rnai	30	1
selt_act5c	al_rnai	30	1
selt_act5c	al_rnai	30	1
selt_act5c	al_rnai	30	1
selt_act5c	al_rnai	30	1
selt_act5c	al_rnai	30	1
selt_act5c	al_rnai	30	1
selt_act5c	al_rnai	30	1
selt_act5c	al_rnai	33	1
selt_act5c	al_rnai	33	1
[truncated: 23 more rows]

## Sheet: Data_for_S2
DGRP_line	diet	PC1	PC2	PC3	PC4	PC5	PC6	PC7	PC8	PC9	PC10
line_208	AL	-1.60478	5.32159	-0.637364	-1.95239	-2.16799	-2.44224	1.60446	0.713918	-0.233312	-3.93356
line_208	DR	-8.12088	2.17694	2.26563	-0.607533	-0.672378	-3.12504	2.7529	-3.14987	-0.939911	-1.92556
line_301	DR	-6.87765	-1.23464	-0.704493	-3.15562	2.0555	0.225736	-2.44292	1.69334	-1.31212	-0.0028433
line_301	AL	6.19806	0.855916	3.12416	-0.932264	-0.756781	-0.425762	0.090664	0.468561	0.662568	-1.03756
line_303	DR	-9.25915	3.31237	-4.71318	-1.12623	4.25405	-5.08078	1.39361	3.23004	-0.08043	-1.974
line_303	AL	-0.248905	6.2978	-6.4036	-2.79846	3.09492	-2.93241	1.63265	1.09392	-1.81368	-1.51038
line_304	DR	-8.55646	1.69312	2.03907	0.279888	-3.91909	1.20158	-0.513464	1.98451	-1.73308	-0.687013
line_304	AL	3.8958	0.625539	0.971464	2.35565	-1.63561	0.024299	-2.53123	2.06379	-2.20242	-0.434274
line_307	AL	5.7112	0.426896	-1.69755	-2.13367	-0.930229	2.26752	1.79253	-3.92633	-0.194713	1.40332
line_307	DR	0.681101	-4.50564	2.42236	3.02415	2.96679	2.17612	3.81524	0.931598	0.379061	-2.07882
line_313	DR	-7.4024	1.12834	-2.79247	4.06668	1.67775	-0.295791	1.35479	1.72407	-1.28288	-1.01976
line_313	AL	1.55403	4.6766	-3.66617	0.583969	-2.213	-0.562496	-1.01816	1.26678	-0.806774	1.65238
line_315	DR	-2.67454	0.733343	1.61738	3.66975	2.77357	-0.248161	-0.608176	-0.201272	0.158457	0.718291
line_315	AL	1.13054	7.11071	1.2669	0.400983	-0.738977	-1.40902	-0.190059	-0.0405871	1.09932	-0.0153844
line_324	DR	-6.34839	-4.41067	-1.1313	-4.17077	-0.727557	-1.66804	-3.16146	0.432189	1.36009	2.86136
line_324	AL	9.49815	-5.49654	0.312352	-2.14849	-0.306585	1.75822	-0.95905	-1.21192	1.84221	1.41941
line_335	DR	-2.68277	-1.98834	-1.43462	3.52004	-0.596043	2.30417	-1.42478	-2.32891	0.018806	0.270714
line_335	AL	4.08284	2.33905	-2.53021	3.53508	0.723239	-0.648536	-1.91287	-1.49278	-0.395214	0.946114
line_357	DR	-2.22741	-4.42663	1.43611	0.0631057	-0.965588	-1.26239	-2.26579	3.38879	-2.4623	-0.943962
line_357	AL	5.95158	-3.05929	1.09978	0.537728	-2.18926	-2.18891	-2.62045	3.24692	-1.51954	0.365567
line_358	DR	0.972278	-5.63251	0.0247773	1.6816	0.318907	-0.655817	0.226562	-1.10801	0.5736	-0.520585
line_358	AL	4.43485	1.94828	-3.44473	0.287411	1.38099	1.07587	-2.56149	0.355901	-0.296351	1.67238
line_360	DR	-2.62481	-2.98787	3.09732	0.321811	-0.817899	1.42192	1.21259	0.979082	0.6083	-0.181308
line_360	AL	5.47324	-0.110759	-0.0568035	1.06438	-1.84213	1.90698	-1.90843	1.07254	-1.61754	0.98824
line_362	DR	-1.14709	-4.6103	2.00052	2.55052	2.74536	-1.09577	1.55733	-4.03363	-0.564658	-0.431096
line_362	AL	3.27891	2.60269	0.84582	1.15945	1.90984	1.53912	1.27453	-2.41596	-0.803222	-0.0414732
line_375	AL	3.28999	5.71852	6.4639	0.742389	0.331215	-1.68243	3.41544	1.48732	-0.149641	-0.130627
line_375	DR	-6.49668	0.713455	2.88481	0.542436	1.94553	-1.86574	0.995175	0.568794	-1.70685	-0.862454
line_379	DR	-0.390141	-6.1092	0.980415	0.464297	1.07882	0.575508	-0.978988	0.674606	0.338616	-0.529188
line_379	AL	9.65972	-5.24938	-2.16294	-0.204471	0.483592	1.88463	-0.771529	-1.31798	-1.14502	0.814865
line_380	DR	-6.39256	-0.610477	-0.555485	-1.5642	0.686755	1.14161	-1.93652	-2.16353	0.788162	0.940986
line_380	AL	1.78316	4.18178	-2.76302	-3.92	-1.3979	2.18121	-0.746396	-1.40892	1.68528	-0.404227
line_391	DR	-4.10703	-1.43966	1.22624	1.65263	1.28729	1.51682	-1.31253	-0.399929	1.80026	1.29867
line_391	AL	-0.428557	4.12845	3.90396	2.53687	1.51615	-0.750601	-1.23811	0.146617	0.171746	3.98966
line_399	AL	4.43805	1.96798	0.481047	-0.161614	2.16659	-1.07429	2.96329	1.68263	0.707738	0.352359
line_399	DR	-8.43273	0.897606	-3.8934	0.583148	-1.28534	-1.58137	1.52645	-0.44208	1.18427	1.43267
line_427	DR	-6.97909	-2.14501	0.296339	0.30061	-4.38042	0.52982	0.318381	1.93107	-0.702998	-0.568574
line_427	AL	3.68362	-0.0600676	-2.43921	-0.312879	-2.16842	0.837282	-0.821954	2.62197	-0.0988745	-1.33228
line_437	AL	1.91807	5.13818	0.0372593	0.741446	0.200615	1.72379	1.2759	-1.37018	0.152968	-0.00784488
line_437	DR	-8.92109	0.696514	2.68924	-0.824386	-0.980891	2.30337	1.24469	0.475324	-1.34221	-0.00403205
line_486	AL	6.19729	-1.79984	1.02603	2.45067	2.96904	0.521088	3.98677	2.12817	1.15207	-1.01874
line_486	DR	-3.76318	-3.65262	1.91793	0.554744	2.15952	2.11576	2.4313	3.05249	1.86362	-1.07195
line_517	AL	2.32057	1.60578	2.06211	1.19521	-3.46511	-0.521384	-0.138718	1.90672	0.266877	-3.16663
line_517	DR	-3.24337	-2.53167	1.66622	2.31246	-2.63313	-0.45162	0.830384	-0.301065	-0.500158	-2.78808
line_555	DR	0.70108	-9.38366	1.36743	-0.567204	-0.453077	-1.50693	-1.41241	1.45858	-1.97343	0.154947
line_555	AL	5.80583	1.77443	0.301005	1.48235	-3.29618	0.548415	-1.50987	0.238872	1.42127	0.168074
line_639	AL	8.29165	-3.02864	-0.0382203	-0.258196	0.391577	-0.402282	1.59754	-2.23546	1.13895	-1.18484
line_639	DR	-2.01729	-3.51964	-0.154827	-1.30789	-1.64884	-1.32572	0.4159	-2.0779	0.489673	0.183004
line_707	AL	4.39654	2.27432	0.0531272	-1.91889	1.69592	-1.53792	2.07952	0.176404	0.533769	3.4171
line_707	DR	-4.77264	-4.18541	-1.01307	0.503432	2.43841	-1.34699	0.901728	0.538619	0.972928	2.43869
line_712	AL	12.6026	-7.2644	-3.70841	-0.284281	1.31589	-0.731963	-0.321143	0.756645	-0.229888	0.845763
line_712	DR	3.45435	-8.68115	-1.10789	0.214424	1.8453	-0.915313	1.14954	2.58214	1.52064	0.124734
line_730	DR	-7.54181	3.15127	1.88721	0.928092	-1.41149	-0.258138	1.09586	-0.449098	3.51878	1.99896
line_730	AL	1.82515	4.51522	-0.132985	-0.887193	-2.97313	-3.23751	1.56256	-2.09772	3.57102	2.10807
line_732	AL	7.74182	-0.499241	-0.824152	-0.837517	-0.548421	-0.0962222	-1.67179	-2.24372	-1.97926	0.820688
line_732	DR	-6.80923	-2.16596	3.25124	-1.01183	0.295865	-2.52358	-0.464012	1.44504	0.0531668	-0.319155
line_765	AL	6.12312	-7.15094	2.82819	-1.19366	-4.36025	-3.08899	0.461223	1.33681	1.13091	0.423886
line_765	DR	-1.21943	-1.63371	2.54568	0.0299116	-2.54542	-0.0371458	1.43463	0.973237	5.61791	0.119631
line_774	AL	2.05804	3.15857	-0.724633	-4.4821	0.766785	1.79047	4.54893	-0.0151898	0.283644	-1.10264
line_774	DR	-8.37468	-2.50782	-1.935	-3.23384	1.49322	-2.18514	0.942979	0.536302	1.8041	2.32667
line_786	AL	2.07114	1.98762	-1.41345	0.84203	-0.695327	-0.984981	-3.30118	0.449251	-1.4108	-0.119046
line_786	DR	-8.62274	1.51029	-1.08123	2.42864	-2.39295	-0.208163	0.567549	-1.67526	-1.98976	2.18018
line_799	DR	-3.70993	-3.02587	-0.991475	-0.769347	-2.59296	0.0260607	-0.612624	1.21103	1.91671	-0.0526175
line_799	AL	6.62571	-0.874949	-0.210569	-1.40962	-1.84079	1.96993	0.212274	1.60358	1.61922	-3.07921
line_852	AL	-0.446156	6.63605	0.651754	2.64794	-3.63918	0.36803	-0.478242	-0.911755	-1.96466	-1.10269
line_852	DR	-10.3493	2.76173	-0.27653	0.649903	-2.31317	1.18507	-0.707849	1.45059	-2.88305	0.358477
line_859	AL	4.38018	2.52319	-0.212972	0.360097	-1.50421	0.899744	-2.7963	1.91956	-0.496995	-1.38698
line_859	DR	-5.56018	2.28578	-0.300538	3.30545	-0.798782	0.807615	0.758621	1.00198	-0.955425	-2.50997
line_365	AL	1.82238	3.90025	-1.06656	-3.29529	-1.08	-0.571158	1.40027	-0.346162	0.920961	0.254531
line_365	DR	-8.68554	-2.82768	0.945421	-4.35784	-0.961385	-1.50467	1.39473	0.870892	-0.0889341	0.557514
line_705	DR	-2.80462	-4.49211	0.911269	1.51929	-0.913481	0.00666491	-1.83449	-0.364532	-1.39141	-0.126845
line_705	AL	4.96988	2.22141	-1.7062	2.07249	-0.500351	-2.0606	-1.90489	-0.822476	-2.30918	0.313424
line_714	AL	6.86435	0.336999	2.4326	0.282583	-1.75022	1.50288	0.807488	-0.445321	0.50183	-2.30838
line_714	DR	0.993778	-2.60011	3.02027	1.69988	0.491931	1.09107	-2.125	0.791201	0.982643	0.00453835
line_21	AL	7.35217	3.10615	-2.37755	-3.58128	0.702952	3.46554	-1.19004	-0.329323	3.28828	1.02173
line_21	DR	-1.88922	-2.8762	-0.214753	-0.983362	1.01333	0.459624	-2.58793	-0.170411	1.8776	-2.25931
line_26	AL	6.77897	4.01731	2.8483	0.966157	-1.41291	1.12938	1.394	0.141316	2.11849	0.581279
line_26	DR	1.0056	-4.48106	-0.333799	0.451057	0.0482053	0.301914	1.09288	-1.52517	0.849227	-1.40168
line_28	DR	-0.256681	-5.96787	2.1984	3.72244	0.159332	0.784532	-0.637371	1.20292	-0.137205	1.8009
line_28	AL	6.9504	-1.70923	2.97261	1.45808	-0.0609588	0.747664	-0.467072	1.69642	-0.426411	2.11723
line_38	AL	6.46795	2.5631	-2.66564	-1.22947	0.60186	-0.00645089	-3.16961	1.7098	-0.624942	-0.298276
line_38	DR	-4.57342	-0.677682	1.55584	-0.16259	-3.16352	0.213339	-2.37377	0.753802	0.228993	-0.838446
line_41	DR	0.811357	-3.55671	-1.22019	2.40107	1.16498	0.75914	-0.166632	-0.26326	1.59238	-0.779396
line_41	AL	6.86774	-4.88389	0.847292	-0.293963	-0.123443	-1.93759	0.744544	1.76711	1.3963	0.452066
line_42	DR	-5.01021	-1.61705	-2.34254	-0.461829	0.800293	-0.929937	-1.23276	-0.0924998	-2.1137	0.143445
line_42	AL	1.94333	0.547002	0.600166	-4.60495	-5.05468	0.673468	-0.476896	-0.183582	-0.233025	-1.87457
line_45	DR	-8.65556	1.47622	1.32373	1.75547	-2.35478	1.86407	3.58847	-1.68286	-3.90601	-0.288869
line_45	AL	3.34978	-1.46983	0.430439	-1.30514	-2.83377	1.49446	-0.342224	-0.86134	-3.83214	-1.00973
line_59	AL	7.47053	-1.42408	-3.46165	-0.230485	-2.42625	2.33653	2.02047	0.0477419	0.606698	-0.41937
line_59	DR	-4.30507	-0.686139	-2.6467	1.81765	1.03958	4.00311	1.00982	4.17231	-1.23252	1.27512
line_69	DR	-2.98095	-0.821198	1.78786	-0.843903	1.3588	0.604159	-0.0148232	-1.12667	1.33833	-0.718533
line_69	AL	5.58752	0.452693	0.250958	-0.649284	0.886751	-2.16171	-1.74387	0.347801	-0.885219	1.28405
line_73	DR	-6.46626	-1.0467	-1.12206	-0.0391557	3.12741	-0.186072	1.50929	3.08733	3.31229	-0.943998
line_73	AL	3.33689	0.405174	-0.977033	-2.93903	-0.54613	-1.50523	2.28448	0.516685	2.56622	0.434789
line_75	DR	-6.28412	1.64281	-0.0399062	0.108474	3.22819	0.695532	-1.05053	1.99927	-2.18274	0.172614
line_75	AL	1.93071	2.60402	0.0716679	0.421444	0.869372	0.223615	0.384444	2.93216	0.0455951	-1.67953
line_83	DR	4.57553	-8.94589	2.7643	0.111411	-0.18412	0.627159	-1.21902	-2.02816	0.133445	3.03189
line_83	AL	9.80731	-8.16169	1.39938	-1.10106	-1.99632	-0.922272	-2.1395	-0.115696	-1.09327	0.243159
line_88	DR	-7.09079	0.419821	-3.51531	-2.08739	0.831955	-1.34531	-0.777098	-0.366702	-0.72554	2.43741
line_88	AL	0.677535	6.93162	-3.97269	-2.59891	-1.01015	-1.2987	0.101316	0.498276	1.30038	1.43675
line_91	DR	-6.78509	0.113196	-0.855204	-1.50404	0.949406	-0.13946	2.13476	-0.992822	-0.611721	-1.18749
line_91	AL	2.49643	1.14534	-2.27368	-3.41204	0.972789	1.11016	-0.329834	0.0995849	-0.551432	-1.83242
line_93	DR	-5.50516	-0.440687	-0.724437	-1.37785	0.632292	-0.297873	1.01688	-0.774084	1.38664	1.41494
line_93	AL	4.3423	1.38501	-0.891612	-3.16374	0.617818	0.56422	1.90076	0.958455	0.869849	0.270673
line_101	DR	-6.49472	-3.3711	-1.11184	-1.97437	-0.0943792	1.14019	-1.57238	2.62301	-0.647506	1.17492
line_101	AL	5.48154	-1.40969	-3.40584	-1.05588	-0.583487	0.731575	-1.64809	0.468799	-1.7447	-0.110662
line_105	AL	3.17356	2.22159	1.20085	-1.51825	0.630668	-1.18116	0.383205	-0.14614	2.39346	-0.426959
line_105	DR	-4.03863	-1.14002	-1.5251	-0.133613	0.695216	-1.19427	-0.787403	-2.05776	1.89963	-0.352972
line_109	DR	-4.16142	4.08754	-2.12284	0.0440291	2.86345	1.23701	1.25299	-2.33313	1.22654	0.123822
line_109	AL	3.87076	7.26761	-0.747917	0.890968	2.57835	-0.137264	-0.236567	-1.52507	-2.08188	1.7117
line_129	DR	-3.81971	-1.95613	-0.209817	-0.362635	0.321196	2.5755	6.36532	0.136362	1.46646	0.394747
line_129	AL	6.29506	0.152059	-2.46301	0.718421	1.25879	0.127102	1.78869	-1.28218	-1.59118	1.90278
line_136	DR	-3.72284	-5.59507	-5.91997	1.3514	-4.68209	-0.436584	-0.441297	-0.408018	-0.595555	1.2492
line_136	AL	1.82426	-0.113175	-0.322327	-3.22213	-2.39495	-2.52006	-3.3097	0.585849	-2.23238	-2.40993
line_138	AL	5.47631	5.28736	3.05238	0.424309	2.35335	-1.29426	1.67641	0.232353	2.53966	-0.758747
line_138	DR	0.864963	-0.195963	-0.87518	1.51746	3.60558	3.31241	-1.14554	-0.435506	-0.114925	-1.02681
line_142	DR	-1.46914	-4.01454	-1.60868	0.934056	2.48063	2.63076	2.46227	0.82417	0.0999536	-0.0690134
line_142	AL	5.03252	0.323214	1.22628	1.12433	0.837031	2.0791	2.6862	0.833598	-0.36816	0.450906
line_149	AL	4.78327	1.00932	-1.84672	1.63665	0.890018	2.28951	-0.282268	0.0503824	-1.95436	-0.1397
line_149	DR	-1.34049	-4.80376	-0.701111	3.32833	1.41694	2.61758	-0.0184884	-1.1904	-0.625235	0.109996
line_153	AL	4.01007	4.17024	-1.16824	1.23656	-4.49246	-0.582664	-2.44926	2.01757	0.561431	-2.81546
line_153	DR	-4.84396	0.776711	-2.0583	0.377513	-2.95949	3.00905	-3.16092	2.47772	0.853109	-1.03387
line_158	AL	3.8412	0.702396	3.11636	2.06742	0.758918	-2.37917	1.25737	-0.932929	0.219571	-1.57749
line_158	DR	-4.46494	-1.55926	3.4978	1.73322	0.298594	-0.137833	0.268935	-1.89216	1.28719	-1.12814
line_161	DR	-2.86931	1.19482	-1.58148	2.73995	0.1677	-0.770335	-0.122693	-3.69173	2.34955	-1.68943
line_161	AL	4.09431	3.99022	1.57016	0.574697	-3.37272	-2.59986	-1.29984	-3.20214	3.07678	0.502424
line_176	AL	5.49846	-2.64632	0.159305	2.12671	-2.7111	-3.69291	-0.446525	-0.896767	1.93127	-2.18129
line_176	DR	-6.54799	0.795374	1.26909	1.82621	-4.14915	-4.47543	-2.08796	-0.451225	1.73813	-2.14173
line_177	AL	1.11386	7.9051	4.24181	0.18581	-2.4606	-3.43173	5.19664	0.450577	1.17199	2.40538
line_177	DR	-3.35839	-3.4946	2.4894	0.237217	0.13394	-0.129712	1.3504	0.725552	1.36884	0.314699
line_181	AL	1.86782	-0.523212	3.089	-3.27501	-0.318404	-0.102289	-1.35009	1.02138	0.996992	0.793443
line_181	DR	-7.56261	-1.20878	2.99049	-2.5964	1.39334	0.150766	-3.1226	0.840435	1.14696	1.8612
line_189	DR	-6.67116	0.759683	-5.51138	0.682752	0.499605	-1.45464	0.0697869	-0.219982	-1.85906	1.34401
line_189	AL	1.01504	2.5717	-6.45095	-2.33572	0.887264	-0.186945	-0.710921	-1.95217	-0.81223	1.18005
line_195	AL	10.8688	-6.50353	1.27893	1.25774	0.739801	-0.63378	0.645347	-0.875365	-0.500021	2.9868
line_195	DR	0.728799	-4.23847	-4.18902	3.3133	3.03038	-0.38338	1.62471	-3.94164	2.04609	0.583877
line_217	AL	6.27406	1.63672	2.60919	-1.43164	-0.298502	1.9588	-2.04681	1.04181	0.671734	0.751121
line_217	DR	-5.35571	0.913265	0.555177	0.269544	2.07816	0.395405	-2.3361	-0.133374	-0.0532454	0.858679
line_223	AL	6.61785	0.744052	1.5277	-0.801957	1.92866	1.58738	-2.13496	-0.446829	-1.11927	-1.20873
line_223	DR	-0.448519	-4.14199	2.96289	0.824932	2.64245	1.20146	0.122748	-2.23252	-0.750432	-0.502194
line_227	AL	2.0741	8.36895	-1.76325	-2.08508	2.02142	-0.95582	-1.136	-0.472243	2.1614	-0.473382
line_227	DR	-2.84554	3.30418	-3.39085	-2.77446	4.56197	-0.899557	-0.30472	-0.615075	0.60746	-1.85148
line_228	DR	-2.41583	-3.36112	1.76952	3.26983	-1.5812	-2.09621	-0.329174	-2.66018	-1.13691	-0.208681
line_228	AL	7.65031	-2.04821	0.644831	1.69237	-1.80844	0.411491	-0.874508	-1.89011	0.1258	-1.86867
line_233	AL	3.3525	3.98541	-4.8468	-0.534809	1.4267	-2.62361	-1.77131	0.658349	-1.42667	3.70866
line_233	DR	-3.5367	-3.7767	-2.29942	1.82804	2.715	-0.262344	0.113542	-1.58708	-2.40868	1.14078
line_237	AL	8.86269	-4.20949	3.6172	2.10164	0.610015	0.38745	2.01229	-2.45099	-0.862716	-2.37446
line_237	DR	-0.513486	-3.71711	1.61307	2.16614	2.1484	1.73833	-0.151115	-2.62878	0.224415	-2.13483
line_239	AL	0.301969	4.72238	0.864543	3.77807	-0.970418	-3.41674	-3.84588	-1.59011	0.327434	-1.10049
line_239	DR	-3.81361	-1.17743	-6.10769	3.82188	-2.12661	0.959345	-0.944689	-2.11072	-1.53002	0.640177
line_256	DR	-7.59338	4.49544	6.21152	-1.92861	0.576273	1.38794	1.18869	1.46154	-0.291047	0.797191
line_256	AL	3.47269	6.82348	5.31427	0.330196	-1.42206	-1.56826	-0.751779	1.45242	-0.149332	0.630153
line_280	AL	2.93688	2.79864	-4.71497	-2.14029	2.76904	-6.77687	-2.25018	2.19171	-0.267066	-0.637317
line_280	DR	-8.01906	2.75528	-2.64328	-1.91874	2.13488	-7.11286	1.65478	0.869535	0.925322	-1.6415
line_287	AL	4.09158	4.13029	-0.788222	-0.192598	2.6356	-0.41428	-3.78978	1.34137	-0.803706	-0.111407
line_287	DR	-3.73085	-0.730885	-0.157308	0.560741	1.95057	-0.0327822	-0.896386	-2.06274	0.785298	0.170175
line_309	AL	3.93176	3.28064	-2.65989	0.101841	-1.27418	-1.14573	-1.61717	-2.87057	1.20843	0.740582
line_309	DR	-5.15979	-0.415744	-2.24787	0.41722	-2.55352	1.37024	-0.131677	-2.43312	0.453853	-2.07744
line_317	DR	-0.668686	-3.25329	-4.69845	1.84119	-0.280948	2.03104	-2.34706	0.27385	1.75051	0.168496
line_317	AL	9.60229	-2.09859	2.31475	-0.746043	0.418402	2.45229	-0.97695	-2.04684	1.63904	0.698824
line_318	AL	7.0411	-2.5699	0.94933	0.0768895	-0.460314	1.53227	-0.0394629	-4.21388	1.12092	-2.31059
line_318	DR	-4.24046	-2.99432	0.989093	-1.32364	0.094888	-1.98298	-1.69046	-1.63472	1.1196	-0.849292
line_325	DR	0.185948	-2.98175	0.724199	-1.26022	-0.409569	2.29077	-0.34512	0.194635	-0.261358	2.11503
line_325	AL	2.9226	4.79162	-1.08318	-1.58902	-0.142973	-0.401092	0.0819782	2.97245	-1.11851	2.85272
line_332	DR	-2.75302	-0.483446	-1.11117	5.47785	0.00571761	2.5866	-2.61288	0.85562	0.865909	0.910774
line_332	AL	0.236503	6.99007	1.13854	3.89226	-2.26148	0.815966	0.269094	-0.416572	1.58725	0.198115
line_336	DR	-4.47358	-1.07434	0.274586	2.61354	1.41331	0.74601	1.30152	4.69784	-1.20376	2.05567
line_336	AL	4.17326	-1.28457	5.02244	0.220495	-0.842724	-1.65738	2.65455	2.15934	-3.15606	0.417043
line_338	AL	5.8849	-1.28016	4.51345	0.424319	-0.405615	-2.25769	0.585892	2.28892	-1.98472	-2.41203
line_338	DR	-4.58019	-0.921049	5.82144	-0.347961	-0.120518	1.00365	1.76594	0.346486	-1.58534	-0.9402
line_340	DR	-9.09387	0.373377	-0.985435	-3.15339	-3.06016	0.927273	-1.71997	2.01965	1.69442	0.144601
line_340	AL	3.34281	3.47082	0.84731	-2.7348	-1.28184	1.26891	0.602713	0.135373	1.69379	-0.869539
line_350	DR	2.26898	-8.85576	-0.526288	2.73084	2.53878	-0.235972	0.853408	-3.19192	2.27141	0.528627
line_350	AL	5.58433	-2.87374	0.111207	1.59297	1.76227	-3.65969	0.418482	0.935651	-0.492819	1.11246
line_352	DR	-0.773817	-4.2216	0.895964	-2.33773	-0.615329	1.72946	0.632712	-2.13499	0.610144	0.410101
line_352	AL	5.74787	0.138652	-0.760387	-1.93673	-0.0785565	1.43611	1.11351	-0.666052	-2.04873	-0.776609
line_356	DR	-11.3292	3.23442	0.924173	-1.74787	-0.336819	2.68336	2.83751	1.0003	-1.63123	1.72643
line_356	AL	0.0562062	4.46642	1.87366	-0.227231	-0.254465	-1.94136	4.20075	1.75771	-1.7299	1.27036
line_359	DR	-4.71146	-3.8378	0.376482	-3.44981	-1.2254	-2.18267	-1.804	1.2317	-0.369989	0.869558
line_359	AL	3.9428	-0.00279866	-1.08601	-1.54342	-2.60986	1.30877	0.607398	0.262063	-0.455623	-1.59204
line_361	DR	-5.29564	2.01463	2.46401	-2.53468	-1.18676	0.1732	1.38691	-0.480599	-0.241924	0.942802
line_361	AL	6.33165	1.32233	1.34019	-0.626119	1.06013	-1.65057	1.61853	-1.36115	-0.844109	1.26763
line_367	DR	-4.57581	-1.81465	4.48453	-1.13063	-0.367093	0.766333	-1.81457	0.0747563	1.79693	1.1471
line_367	AL	7.36548	1.55422	2.52006	-1.21735	0.358088	2.22826	-1.2694	1.04411	0.410525	2.07214
line_370	DR	-3.60248	0.721155	-1.55563	2.91354	0.390826	4.36146	0.811839	-0.433818	1.45338	-0.87093
line_370	AL	6.67118	-0.816555	3.24659	0.714144	-1.49345	2.02239	1.09186	0.193064	-1.94956	0.319749
line_371	AL	4.36709	-0.493332	2.3127	-1.27603	1.72017	-2.82422	2.04726	1.79815	-0.447315	-0.997819
line_371	DR	-4.7993	-1.23166	-1.11988	-0.315004	4.63188	-2.27705	0.488603	2.4062	1.15896	-0.616248
line_373	DR	-4.77204	-1.43136	-1.62357	-0.482941	3.45899	-1.55063	-1.18589	-0.703529	1.94496	-0.0927249
line_373	AL	1.0769	6.10431	-3.20489	0.893389	1.9275	-0.856688	-1.61226	-1.89946	3.66042	-1.2023
line_374	DR	-3.91639	-0.577609	3.54582	1.94238	1.84326	1.113	-0.437593	-0.43886	1.06358	-1.67149
line_374	AL	5.46352	1.46412	3.68066	0.575384	-0.242047	1.2828	1.12322	0.874843	-1.42086	-1.58191
line_377	DR	-0.842826	-7.42951	3.61756	1.33713	2.28577	0.676887	-0.869877	0.023366	-0.75562	0.285194
line_377	AL	8.63549	-3.14941	4.36771	0.620254	0.534738	0.456665	1.41609	-0.0832428	1.42863	0.978612
line_381	AL	2.34496	5.616	0.116738	0.0992493	-0.0202813	-1.82842	0.702596	0.918194	0.299594	0.970305
line_381	DR	-7.34102	4.26878	-0.206752	1.54246	3.05396	0.183091	-0.516313	0.0251001	0.604123	0.0924226
line_382	DR	-5.51188	1.18975	-2.1915	2.6176	-1.78204	-0.537176	-1.34266	-0.77974	-2.52392	-1.64867
line_382	AL	3.70315	2.53022	0.394138	-0.634932	-1.14398	-0.842148	-1.38538	-0.337467	-0.287331	-0.906645
line_383	AL	4.71538	2.50258	0.0743183	1.06056	-0.269277	-0.968517	5.66536	0.40366	-3.8371	-0.404901
line_383	DR	-10.4847	3.90003	3.61058	-1.55886	2.43189	-0.287877	0.73539	3.76803	-0.800806	0.0219264
line_385	AL	3.74921	0.357308	-1.38154	-0.999942	-0.574003	-1.77295	3.28907	-2.69398	-0.938211	-0.366373
line_385	DR	-6.04777	-1.7446	-3.22071	0.975733	0.7441	-1.36937	2.14273	-0.890206	-1.55586	-0.517017
line_386	AL	8.46734	-6.6007	-2.2537	-1.39781	0.646095	-0.450933	1.8042	1.53055	0.843499	-0.993613
line_386	DR	-8.00386	-3.61006	-1.89005	-1.39922	-1.16425	-0.205141	0.216015	2.02493	2.16293	0.172518
line_392	DR	-4.8147	-1.91461	-3.04919	-1.78691	-2.91168	1.06778	-0.0334399	-1.39696	0.31626	0.788069
line_392	AL	7.07218	0.528016	0.222698	-1.08394	-0.0615933	-0.0682741	0.257984	0.295829	-0.00127443	1.40372
line_426	AL	1.13799	1.68497	-7.53112	0.115883	-0.840266	0.75918	1.51884	-2.45312	0.473987	-1.2691
line_426	DR	-5.78645	-2.30996	-3.55193	0.17879	-2.89955	0.499839	1.01773	0.532102	0.50393	-1.01836
line_440	AL	2.94252	-0.312973	-5.29991	0.114271	-1.91366	-1.63004	0.961752	2.28359	-2.86602	-1.08993
line_440	DR	-5.30944	-2.4689	-6.64316	2.29424	-1.63027	-0.602489	-0.530416	1.03549	-1.02628	0.569819
line_441	AL	2.60236	1.67339	-1.02602	1.45851	-0.704365	0.246389	2.49965	4.1647	-1.64392	-0.509796
line_441	DR	-5.57798	-0.82553	-2.99814	1.27267	-2.22078	2.84686	1.06109	2.66594	0.952965	2.16269
line_443	DR	1.84005	-7.45243	-2.54521	3.39826	0.414771	0.44239	0.250648	2.39196	0.831324	-0.0462064
line_443	AL	6.7114	-0.379847	-3.87207	1.44624	0.599841	0.271706	0.680339	3.19418	0.674517	-1.89916
line_461	AL	4.34621	5.1547	0.147178	-0.40701	1.28734	0.465796	-1.73057	1.34369	2.48403	2.28604
line_461	DR	-3.28813	4.70101	0.542518	1.8155	-2.49064	3.51898	0.312769	-0.779685	3.14634	1.43441
line_491	AL	1.45161	2.5926	-0.0830359	0.575946	-3.40802	1.60566	-2.68168	-0.615896	0.499263	0.648229
line_491	DR	-7.89753	1.49018	1.62806	2.2799	-2.1316	-0.595192	-0.977183	-0.322375	-1.94597	-0.101757
line_492	AL	2.87198	-1.06086	7.05998	2.63966	-2.29411	-2.8243	2.74799	1.25807	1.19246	2.38804
line_492	DR	-1.82268	-4.29853	3.25551	3.58167	-2.32029	0.631448	0.447629	-0.362122	1.74543	1.55966
line_502	AL	6.34117	-0.326941	-4.46182	-1.77071	-0.500419	1.42848	0.160354	1.48049	2.87241	-0.311065
line_502	DR	-0.976467	-6.90166	-4.10957	-0.70941	0.155443	1.82857	-0.094245	2.40975	2.99425	0.492049
line_508	DR	-6.24697	-6.54446	-1.21006	-2.10763	-3.78992	-3.53498	0.0489494	1.71063	2.1591	1.23854
line_508	AL	4.58911	-2.05226	-0.0390315	-4.29659	-3.06085	-2.59482	0.544134	-3.29857	0.161367	0.56458
line_509	AL	6.35598	2.98628	1.1449	0.978769	2.53638	-2.13822	0.841762	-2.68587	-1.05139	2.55524
line_509	DR	-3.20209	0.0763952	1.98631	2.22505	1.8999	-1.2681	-0.763307	-1.21268	-0.143821	0.0966686
line_531	AL	5.31232	-0.582828	-3.91469	0.946796	-1.54018	-1.59183	-0.642974	3.20713	-1.39846	0.782029
line_531	DR	-7.99748	1.44807	-4.54915	-0.429327	-3.38788	0.997244	-0.954705	3.57522	2.46343	-0.543763
line_535	AL	6.02782	0.314735	3.00533	0.281368	3.01225	0.630688	1.67478	-0.00642528	-1.20949	0.10733
line_535	DR	-1.45959	-3.88277	4.02647	0.863544	3.80009	1.10905	2.14747	-0.886549	0.252228	-0.286612
line_563	DR	-8.74444	-0.370632	5.05692	-2.62999	-0.221025	-1.32609	-1.2712	-1.32678	1.26218	-0.271849
line_563	AL	7.12303	-5.51298	3.37283	-1.83097	0.962761	-0.873338	-1.34103	0.199346	0.267242	-0.422022
line_584	AL	2.63107	2.56128	-1.24663	3.10233	-2.90512	0.0466528	0.637406	0.244242	0.705045	-1.51803
line_584	DR	-7.51912	1.11386	-1.7692	1.82511	-1.19746	1.16554	1.0781	1.54164	-1.34632	-0.493393
line_589	AL	4.18259	3.67033	-0.86829	1.75799	-0.547286	-0.963173	1.20648	-1.24208	-1.44338	0.727923
line_589	DR	-6.81349	3.03324	2.04999	1.21	-0.962713	2.43783	2.5146	-0.094904	0.599124	-1.75115
line_595	AL	6.255	1.02747	0.682938	3.80809	1.48508	-1.35699	0.292784	1.69876	-2.07883	-0.289815
line_595	DR	-3.29646	7.32983	1.49319	1.53081	5.30489	1.05	-4.3016	-1.53115	1.83621	-2.60751
line_703	DR	-4.09603	-0.181798	4.35991	-5.22432	0.0562633	1.5411	1.63395	-1.10961	-2.82373	-0.586757
line_703	AL	7.79373	-2.09375	-2.16778	-2.49572	-0.423367	2.79394	0.267946	0.679284	0.0283679	-0.494376
line_716	AL	0.875138	4.41072	3.62454	-2.15649	-1.03138	0.609859	-2.48517	-1.13756	0.0415561	0.234236
line_716	DR	-8.70435	1.47208	2.44756	2.92196	-3.60897	-1.14309	1.48478	-2.07572	-1.58882	3.02449
line_721	DR	-1.00929	-1.79583	-0.602525	2.91467	0.276322	1.43389	0.632012	-1.55352	1.5232	0.895224
line_721	AL	2.93064	4.1691	-0.987022	1.85061	1.32674	-1.27376	1.86234	-1.4582	0.593792	2.27033
line_727	DR	1.24301	2.21804	-2.01507	-3.29238	0.801661	6.71655	-1.11726	-0.713126	2.0543	-0.890133
line_727	AL	7.85783	5.13194	-1.52848	-2.25748	1.12765	4.36315	-0.912122	1.5647	0.209206	2.37541
line_737	DR	-1.05606	-3.3326	2.93248	0.854936	3.48838	3.10341	1.70456	1.71587	0.212629	-2.9304
line_737	AL	6.09929	-1.51199	-3.93537	-1.02279	0.295964	0.593408	-0.185905	1.17877	-2.45576	-1.25667
line_738	AL	7.78681	2.06748	1.58988	-3.89695	0.801183	1.60244	-0.319089	-1.25827	0.681395	-1.16547
line_738	DR	-5.29829	-1.1726	5.28089	-4.23359	1.40021	2.21228	-4.4965	0.752501	-1.87458	0.0523012
line_748	DR	-10.2026	5.82558	1.31699	-2.10313	5.06949	1.1768	0.466695	0.109821	-3.02461	-1.16516
line_748	AL	1.71028	0.221091	-2.0982	-0.133962	0.625605	2.41242	0.194593	2.22788	-2.40814	-2.23595
line_757	DR	-2.1837	2.13541	4.02014	3.60587	-3.09028	3.08752	-0.831602	0.0497985	0.259171	1.14783
line_757	AL	0.496463	7.29997	9.05124	0.495917	0.553882	-2.68724	-1.90619	2.31153	0.921711	2.26909
line_761	DR	-5.53609	0.178732	1.91808	-4.37641	1.32596	-0.139695	-0.585836	-2.47465	-1.27927	0.465196
line_761	AL	2.19234	3.27255	-2.17386	2.15326	-1.78401	0.433811	0.073258	-1.92863	-1.94627	0.809455
line_776	DR	-2.05582	-5.28199	0.339577	-1.25641	-0.967686	-2.37947	1.46132	-4.53288	-0.548179	0.0666939
line_776	AL	5.26458	-2.51644	-0.877092	2.49795	-1.39324	-1.12586	-0.360606	0.951811	-2.81128	0.172152
line_783	DR	-6.24024	-1.81217	-1.2198	0.0303815	2.28045	-0.469177	0.459686	1.47177	1.04304	-0.331963
line_783	AL	3.72141	3.69121	-1.69341	0.953278	2.21598	-0.532653	1.4398	0.386281	-2.13913	1.36367
line_787	DR	-3.45242	-1.0086	0.0108891	-0.192321	4.96371	1.23127	-0.732127	2.25675	1.06089	1.13057
line_787	AL	4.94976	1.66688	-1.07037	-2.61341	0.885987	1.70368	3.95873	-2.31209	1.94435	1.28485
line_790	DR	-4.68794	1.24725	1.74532	2.50209	-1.64015	-0.387994	0.279139	-0.140353	0.203849	-0.636522
line_790	AL	-0.291861	9.31824	2.80089	2.63212	-2.74318	-1.12406	-1.67325	0.167989	3.57009	0.24739
line_796	DR	-0.54822	-6.59143	-2.57097	2.36434	0.529467	-4.59595	0.60685	2.0672	-0.826365	0.397724
line_796	AL	6.83915	-4.06492	-2.23497	1.32576	-2.81895	-5.38326	0.17363	0.024355	1.18129	0.21111
line_801	AL	4.23182	0.606848	-2.26298	0.846517	-1.01098	1.29343	-0.547085	3.34955	-0.905841	0.0306215
line_801	DR	-7.40985	1.87213	-2.40726	-1.53522	-1.43352	-1.83671	2.57086	2.37858	-1.02536	1.73244
line_802	DR	-1.74123	-1.43884	-2.71204	-0.693823	-0.455798	2.45754	0.684256	-1.74597	0.872887	-0.787943
line_802	AL	6.84404	1.64708	-3.86083	0.479732	-2.20629	2.42185	1.77884	-1.19752	-0.381221	0.144469
line_805	DR	-8.39114	1.44419	2.43756	0.861376	0.62216	0.577399	-2.01949	2.81449	1.63326	0.605438
line_805	AL	4.77471	0.460881	-0.228435	0.644577	-0.31855	-1.47312	0.0474555	0.110417	-0.990838	-1.54468
line_808	DR	-1.10078	-5.00087	-2.21833	3.20433	-0.722078	-3.87506	0.347591	-0.906795	1.36974	-0.756434
line_808	AL	3.90229	2.35045	-0.260259	0.965743	-1.76214	-2.08038	0.676653	-3.3334	0.804706	-1.14646
line_810	AL	4.06595	-1.88564	-5.24788	0.698434	-0.654597	1.81697	0.213153	-0.200679	-1.5007	0.419319
line_810	DR	-3.27365	-4.32564	2.4839	-0.209548	-0.976311	1.70353	1.73203	0.522219	1.16635	0.139337
line_812	DR	-3.99039	-0.344111	-1.95531	4.2109	-1.73014	2.22484	1.06408	-0.589119	0.808636	0.0655361
line_812	AL	3.09007	3.09139	1.71818	3.26175	-0.863055	-0.201365	-1.30708	-0.705809	0.2292	1.32061
line_818	AL	8.56168	-6.67511	-1.63885	-0.378812	-1.57867	1.17891	0.313694	1.30039	-1.3908	0.153482
line_818	DR	2.04627	-10.3636	-0.858716	-1.4283	2.62123	-1.12796	-0.355402	-0.254135	-0.0371817	-0.470753
line_819	AL	8.90717	-7.79922	-0.634836	-3.41585	-2.91007	1.83368	-0.0691424	-1.64443	-1.28064	0.00686068
line_819	DR	-1.09717	-9.02356	1.85867	-1.87894	-0.126704	-0.87541	-0.934797	0.931284	-1.59119	-0.50954
line_821	AL	6.92773	-2.73081	-0.0534929	-1.78191	2.24494	-0.170215	0.298884	0.0751831	-3.17663	-0.590407
line_821	DR	-4.78691	-5.59465	1.01082	-2.58848	0.990588	-0.229962	-0.909665	0.322114	1.61584	-0.0962346
line_822	DR	-8.79354	-0.342975	-2.68701	-0.746638	2.37828	-0.542756	3.58238	-2.28604	-2.41874	0.92715
line_822	AL	4.34322	-0.780745	-2.33015	-1.68704	2.93783	-1.09015	-0.813657	-0.674656	-2.19278	0.430062
line_832	AL	5.78346	0.125785	2.94284	-1.23953	1.31683	-0.823419	2.19225	-0.433721	0.420314	-1.48674
line_832	DR	-3.06033	-3.62777	-2.6348	2.11174	1.22894	-3.50883	0.9519	3.18823	0.805502	-0.275678
line_837	AL	0.56485	4.86979	2.17838	6.24762	-0.0602124	-3.52482	-1.12774	1.89022	0.548433	3.63002
line_837	DR	-1.94013	0.909431	3.67014	4.31226	3.43469	0.228043	0.878578	-0.958085	1.17619	-0.940419
line_843	AL	6.58874	3.13924	-1.29944	-5.55909	1.07875	2.82301	2.68723	1.87971	3.02973	-1.64392
line_843	DR	-3.43413	-2.02541	0.976773	-2.57094	-0.189293	0.0694728	-1.56936	0.901625	-0.604623	0.4531
line_849	DR	-3.53389	-0.541825	-3.54328	1.93047	-2.58574	0.611288	2.35531	-0.377607	-0.390182	-1.83791
line_849	AL	2.98935	4.81865	-0.267923	1.44591	-3.57064	0.227447	2.05874	0.26308	0.203589	-2.30197
line_850	AL	2.39788	3.94056	-1.59327	-1.80226	-0.93682	1.89609	1.3942	-2.08659	0.00411552	0.789676
line_850	DR	-6.30484	-2.1588	1.69855	-6.19222	-0.0568601	-1.04892	-0.712897	-2.07201	-1.43433	2.22978
line_853	AL	3.32054	2.191	-1.94918	-4.76469	2.43547	-2.09936	-1.14488	1.49412	0.00458858	-1.31076
line_853	DR	-9.38801	0.893349	3.43303	-9.05565	-2.45489	-2.4355	2.20059	-3.86776	-1.01398	2.11139
line_855	AL	2.31976	6.88976	1.25307	3.73195	2.19095	0.0913317	-2.4156	-0.425048	-1.14043	1.24649
line_855	DR	-4.0376	-1.03676	0.600306	1.23729	-1.05874	1.18655	-0.44093	0.29761	0.203644	0.178455
line_857	AL	2.82164	3.15301	5.90683	-3.16787	-2.83828	-2.33767	0.701831	-0.154462	0.463735	-4.11012
line_857	DR	-6.7542	3.75119	4.93607	0.893722	-0.418076	1.6483	-1.72763	-0.682828	1.86658	-3.61837
line_861	DR	-4.29726	-0.409721	3.64995	-0.578469	-0.93312	1.30319	-1.16853	0.000758518	0.490758	0.00611786
line_861	AL	4.75835	5.71701	2.70747	-0.135447	0.688653	2.11294	0.972258	1.37677	-0.628345	1.86213
line_879	AL	5.29932	3.19603	4.87202	-2.38654	0.363727	0.493356	2.05955	1.47231	1.23066	-0.608671
line_879	DR	-3.57063	-4.26401	4.01934	-4.10223	-0.960276	1.28712	-0.97238	-0.178128	-2.84315	2.10849
line_882	AL	2.61938	4.27146	-3.95042	-1.8025	2.39608	-1.14011	-2.70261	-0.352023	2.14608	-2.89394
line_882	DR	-7.4405	1.29843	-4.1201	3.0332	-3.0268	-0.490346	2.13941	-0.076269	1.4163	-1.54139
line_884	AL	3.59025	2.8489	-1.26675	-3.96604	-0.720668	0.541836	-0.924293	-0.0538606	0.0100696	1.31404
line_884	DR	-3.08775	-4.41469	1.06341	-2.67421	-2.17304	1.45245	-0.345912	-0.666482	-0.690605	-0.553388
line_890	DR	-9.00748	2.00557	-4.14162	0.303906	-0.772119	-1.2991	3.57248	1.91374	-0.722194	2.01903
line_890	AL	2.06852	4.21654	-4.91355	-2.22974	-1.06549	2.13519	1.87255	-1.48253	0.895412	1.39047
line_892	AL	6.83051	5.92909	3.21618	2.92721	1.29559	1.07597	-2.71639	-2.17671	0.0539768	3.35937
line_892	DR	-1.31946	-3.89645	3.15346	0.340603	0.566959	2.52111	-4.89984	0.189384	0.338093	0.949318
line_897	AL	0.668549	3.09898	2.04035	-0.0389299	-0.252906	-1.71393	-2.34287	-2.2239	-1.00594	1.61777
line_897	DR	-7.57119	-1.16832	-0.802015	3.40893	-2.76648	1.63501	2.64759	-2.12717	1.61513	0.952348
line_900	AL	2.22607	6.58029	0.721874	0.0993329	3.28732	0.201605	-3.53776	0.679462	-1.16422	-0.731486
line_900	DR	-5.6494	-0.53229	4.71158	-1.79613	1.29532	-1.20594	-0.496285	-0.291047	-0.976303	-1.44367
line_907	DR	-4.63857	-1.04432	2.02078	-3.80551	2.3669	0.38402	-0.176183	-0.630684	0.257858	-0.116253
line_907	AL	4.13521	-2.73214	-0.959589	-2.86654	-1.41283	0.903213	0.724636	-0.0222305	0.921885	-0.607038
line_908	AL	4.66243	1.24636	-3.75748	-1.12874	1.5791	1.85396	0.701257	0.688864	-1.6737	-1.17032
line_908	DR	-4.15231	0.903826	-5.00059	-0.359525	3.02801	2.68916	-0.350508	-0.831925	-0.127517	-1.72663
line_911	DR	0.660057	-7.97025	-1.24737	0.799419	2.60048	-1.27905	0.0387717	-0.460376	2.42506	0.664395
line_911	AL	5.08477	0.92741	-1.94011	1.36689	1.49961	-1.29417	-0.517617	-0.407208	-1.54269	0.537434
line_913	DR	-6.26001	-1.37988	1.26375	1.68689	0.15467	-0.304587	1.84408	1.47445	0.762863	-1.16758
line_913	AL	4.07375	2.84396	-4.01592	0.0998588	1.40273	0.281691	0.650255	-0.6502	0.129095	0.0890148
line_85	DR	-5.34564	-3.85402	1.05452	-2.99321	-2.33681	-0.178204	-1.80699	-0.0737136	0.00506062	1.13173
line_85	AL	7.53189	2.38993	1.69765	1.20646	0.779405	0.201099	-0.687345	-0.750539	-0.897019	-0.0531716
line_235	AL	5.12938	0.200738	2.53251	-0.604521	-1.34827	1.72348	-1.47127	1.94513	-1.8998	-1.21581
line_235	DR	-3.06202	-1.73613	0.63513	1.25707	-1.1961	2.75673	-1.02526	-0.298328	-2.77404	-0.563297
line_409	DR	-4.85387	-1.19532	-0.0710573	2.45356	0.588976	4.78984	-0.267162	1.97478	-0.240847	1.66526
line_409	AL	5.45618	-1.54828	-0.516977	-3.2109	-1.19223	0.315563	2.07789	2.20737	-0.785168	2.51488
line_887	DR	-1.91209	-3.83343	2.6777	0.857712	0.233666	-3.19329	-1.71746	-2.62995	1.18782	0.503102
line_887	AL	5.95593	-2.10517	-0.311166	3.07277	-0.461476	-3.86771	-0.0884186	-0.511284	0.802276	3.26257
line_40	DR	-3.81163	-0.597367	1.5979	1.33276	1.81355	-0.329948	-2.15918	0.222726	-0.148994	-2.22144
line_40	AL	4.37085	1.46117	2.01766	-3.42219	-0.735657	-5.73804	-0.143231	0.41333	-0.248869	-2.19909
line_57	DR	-4.24077	0.140303	-2.542	-0.845985	2.77204	0.0861427	-3.47406	-0.828808	2.92359	-0.112607
line_57	AL	5.0594	1.22111	-0.554675	2.29708	3.46812	-2.6937	-3.49325	0.330363	0.630734	-0.245464
line_229	DR	-6.34297	0.74205	-0.552948	1.08479	0.0164164	0.34075	-3.52404	0.805353	1.95214	-2.08675
line_229	AL	2.93504	3.72723	0.798681	0.408769	-1.34385	-0.423542	-2.49416	1.13915	0.0986785	-0.712307
line_320	DR	-9.02521	1.00922	-5.79371	-0.0389541	1.40883	-4.41664	-0.836903	-3.26945	-0.308018	-1.29839
line_320	AL	1.76868	-2.70933	-7.69029	1.17997	-0.920976	-2.12231	0.278213	-2.31614	-0.742499	-0.938678
line_321	DR	-7.43256	-0.119573	2.62879	-1.44698	1.75736	2.59333	-0.731045	-1.48313	-1.20013	-0.119333
line_321	AL	-0.43639	3.20513	0.972059	-0.278937	-0.939959	4.84356	0.733003	1.34243	-2.0374	0.427941
line_405	DR	-8.46185	2.84797	0.270106	-0.474301	0.0420438	0.939089	-0.288484	-4.44548	-2.58659	-1.89355
line_405	AL	2.68305	4.85884	-0.821649	0.239922	1.38171	-0.843059	-1.51742	-1.08985	-0.567591	-2.18372
line_406	AL	2.32516	-0.809521	2.651	1.21946	1.8803	-2.69423	1.28549	0.73085	-0.79938	-1.30187
line_406	DR	-2.91781	-9.72231	1.943	-0.562859	3.16813	-0.525881	-1.12634	-1.11702	0.0869811	0.383364
line_439	DR	-6.16893	2.64733	-4.16322	-0.426728	0.518363	3.70594	0.220495	1.25612	1.34138	0.795939
line_439	AL	-0.144196	6.27451	-4.23263	0.762278	-0.618514	0.898955	0.217916	1.82968	1.20689	3.08653
line_513	DR	-4.5429	-4.72169	0.355233	-0.348219	-0.760637	-1.39976	-2.9778	-1.54877	-2.51619	-1.47508
line_513	AL	2.37991	3.53486	0.395426	0.678453	0.884085	-1.65056	-1.23404	-0.671482	-0.849045	-2.55959
line_530	DR	-9.08987	2.2529	1.21125	-1.55915	-1.09826	0.787341	-1.16926	-5.82317	-4.9688	1.02312
line_530	AL	-0.0694608	5.13864	-1.76179	-1.86743	-0.157466	1.69629	-1.03133	-3.03343	-2.15467	0.406787
line_306	AL	5.22865	2.46729	3.58423	1.87508	3.44729	0.121402	1.18486	0.0499746	-1.25544	0.0251206
line_306	DR	-1.19009	2.27702	0.10275	0.712517	3.13707	2.80072	-0.312841	-2.46174	-1.43448	-0.84215

## Sheet: Data_for_S3
experiment	condition	death_event (day)
S106-GS x Gs2 (40949)	dr_ctrl	26
S106-GS x Gs2 (40949)	dr_ctrl	31
S106-GS x Gs2 (40949)	dr_ctrl	31
S106-GS x Gs2 (40949)	dr_ctrl	33
S106-GS x Gs2 (40949)	dr_ctrl	33
S106-GS x Gs2 (40949)	dr_ctrl	33
S106-GS x Gs2 (40949)	dr_ctrl	33
S106-GS x Gs2 (40949)	dr_ctrl	35
S106-GS x Gs2 (40949)	dr_ctrl	35
S106-GS x Gs2 (40949)	dr_ctrl	38
S106-GS x Gs2 (40949)	dr_ctrl	38
S106-GS x Gs2 (40949)	dr_ctrl	38
S106-GS x Gs2 (40949)	dr_ctrl	38
S106-GS x Gs2 (40949)	dr_ctrl	38
S106-GS x Gs2 (40949)	dr_ctrl	38
S106-GS x Gs2 (40949)	dr_ctrl	40
S106-GS x Gs2 (40949)	dr_ctrl	40
S106-GS x Gs2 (40949)	dr_ctrl	40
S106-GS x Gs2 (40949)	dr_ctrl	41
S106-GS x Gs2 (40949)	dr_ctrl	41
S106-GS x Gs2 (40949)	dr_ctrl	44
S106-GS x Gs2 (40949)	dr_ctrl	44
S106-GS x Gs2 (40949)	dr_ctrl	44
S106-GS x Gs2 (40949)	dr_ctrl	44
S106-GS x Gs2 (40949)	dr_ctrl	44
S106-GS x Gs2 (40949)	dr_ctrl	44
S106-GS x Gs2 (40949)	dr_ctrl	44
S106-GS x Gs2 (40949)	dr_ctrl	44
S106-GS x Gs2 (40949)	dr_ctrl	44
S106-GS x Gs2 (40949)	dr_ctrl	44
S106-GS x Gs2 (40949)	dr_ctrl	44
S106-GS x Gs2 (40949)	dr_ctrl	46
S106-GS x Gs2 (40949)	dr_ctrl	49
S106-GS x Gs2 (40949)	dr_ctrl	49
S106-GS x Gs2 (40949)	dr_ctrl	49
S106-GS x Gs2 (40949)	dr_ctrl	49
S106-GS x Gs2 (40949)	dr_ctrl	49
S106-GS x Gs2 (40949)	dr_ctrl	49
S106-GS x Gs2 (40949)	dr_ctrl	49
S106-GS x Gs2 (40949)	dr_ctrl	52
S106-GS x Gs2 (40949)	dr_ctrl	52
S106-GS x Gs2 (40949)	dr_ctrl	52
S106-GS x Gs2 (40949)	dr_ctrl	52
S106-GS x Gs2 (40949)	dr_ctrl	52
S106-GS x Gs2 (40949)	dr_ctrl	52
S106-GS x Gs2 (40949)	dr_ctrl	52
S106-GS x Gs2 (40949)	dr_ctrl	52
S106-GS x Gs2 (40949)	dr_ctrl	52
S106-GS x Gs2 (40949)	dr_ctrl	54
S106-GS x Gs2 (40949)	dr_ctrl	54
S106-GS x Gs2 (40949)	dr_ctrl	54
S106-GS x Gs2 (40949)	dr_ctrl	54
S106-GS x Gs2 (40949)	dr_ctrl	54
S106-GS x Gs2 (40949)	dr_ctrl	54
S106-GS x Gs2 (40949)	dr_ctrl	54
S106-GS x Gs2 (40949)	dr_ctrl	56
S106-GS x Gs2 (40949)	dr_ctrl	56
S106-GS x Gs2 (40949)	dr_ctrl	56
S106-GS x Gs2 (40949)	dr_ctrl	56
S106-GS x Gs2 (40949)	dr_ctrl	56
S106-GS x Gs2 (40949)	dr_ctrl	56
S106-GS x Gs2 (40949)	dr_ctrl	59
S106-GS x Gs2 (40949)	dr_ctrl	59
S106-GS x Gs2 (40949)	dr_ctrl	61
S106-GS x Gs2 (40949)	dr_ctrl	61
S106-GS x Gs2 (40949)	dr_ctrl	61
S106-GS x Gs2 (40949)	dr_ctrl	63
S106-GS x Gs2 (40949)	dr_ctrl	63
S106-GS x Gs2 (40949)	dr_ctrl	66
S106-GS x Gs2 (40949)	dr_ctrl	66
S106-GS x Gs2 (40949)	dr_ctrl	66
S106-GS x Gs2 (40949)	dr_ctrl	66
S106-GS x Gs2 (40949)	dr_ctrl	66
S106-GS x Gs2 (40949)	dr_ctrl	66
S106-GS x Gs2 (40949)	dr_ctrl	66
S106-GS x Gs2 (40949)	dr_ctrl	66
S106-GS x Gs2 (40949)	dr_ctrl	68
S106-GS x Gs2 (40949)	dr_ctrl	68
S106-GS x Gs2 (40949)	dr_ctrl	68
S106-GS x Gs2 (40949)	dr_ctrl	68
S106-GS x Gs2 (40949)	dr_ctrl	68
S106-GS x Gs2 (40949)	dr_ctrl	68
S106-GS x Gs2 (40949)	dr_ctrl	68
S106-GS x Gs2 (40949)	dr_ctrl	68
S106-GS x Gs2 (40949)	dr_ctrl	68
S106-GS x Gs2 (40949)	dr_ctrl	68
S106-GS x Gs2 (40949)	dr_ctrl	70
S106-GS x Gs2 (40949)	dr_ctrl	70
S106-GS x Gs2 (40949)	dr_ctrl	70
S106-GS x Gs2 (40949)	dr_ctrl	70
S106-GS x Gs2 (40949)	dr_ctrl	73
S106-GS x Gs2 (40949)	dr_ctrl	73
S106-GS x Gs2 (40949)	dr_ctrl	73
S106-GS x Gs2 (40949)	dr_ctrl	75
S106-GS x Gs2 (40949)	dr_ctrl	75
S106-GS x Gs2 (40949)	dr_ctrl	75
S106-GS x Gs2 (40949)	dr_ctrl	75
S106-GS x Gs2 (40949)	dr_ctrl	77
S106-GS x Gs2 (40949)	dr_ctrl	77
S106-GS x Gs2 (40949)	dr_rnai	17
S106-GS x Gs2 (40949)	dr_rnai	17
S106-GS x Gs2 (40949)	dr_rnai	26
S106-GS x Gs2 (40949)	dr_rnai	28
S106-GS x Gs2 (40949)	dr_rnai	33
S106-GS x Gs2 (40949)	dr_rnai	33
S106-GS x Gs2 (40949)	dr_rnai	33
S106-GS x Gs2 (40949)	dr_rnai	33
S106-GS x Gs2 (40949)	dr_rnai	33
S106-GS x Gs2 (40949)	dr_rnai	35
S106-GS x Gs2 (40949)	dr_rnai	38
S106-GS x Gs2 (40949)	dr_rnai	38
S106-GS x Gs2 (40949)	dr_rnai	40
S106-GS x Gs2 (40949)	dr_rnai	40
S106-GS x Gs2 (40949)	dr_rnai	40
S106-GS x Gs2 (40949)	dr_rnai	40
S106-GS x Gs2 (40949)	dr_rnai	41
S106-GS x Gs2 (40949)	dr_rnai	41
S106-GS x Gs2 (40949)	dr_rnai	41
S106-GS x Gs2 (40949)	dr_rnai	41
S106-GS x Gs2 (40949)	dr_rnai	44
S106-GS x Gs2 (40949)	dr_rnai	44
S106-GS x Gs2 (40949)	dr_rnai	44
S106-GS x Gs2 (40949)	dr_rnai	44
S106-GS x Gs2 (40949)	dr_rnai	44
S106-GS x Gs2 (40949)	dr_rnai	44
S106-GS x Gs2 (40949)	dr_rnai	44
S106-GS x Gs2 (40949)	dr_rnai	44
S106-GS x Gs2 (40949)	dr_rnai	44
S106-GS x Gs2 (40949)	dr_rnai	44
S106-GS x Gs2 (40949)	dr_rnai	44
S106-GS x Gs2 (40949)	dr_rnai	44
S106-GS x Gs2 (40949)	dr_rnai	44
S106-GS x Gs2 (40949)	dr_rnai	44
S106-GS x Gs2 (40949)	dr_rnai	46
S106-GS x Gs2 (40949)	dr_rnai	46
S106-GS x Gs2 (40949)	dr_rnai	49
S106-GS x Gs2 (40949)	dr_rnai	49
S106-GS x Gs2 (40949)	dr_rnai	49
S106-GS x Gs2 (40949)	dr_rnai	49
S106-GS x Gs2 (40949)	dr_rnai	49
S106-GS x Gs2 (40949)	dr_rnai	49
S106-GS x Gs2 (40949)	dr_rnai	49
S106-GS x Gs2 (40949)	dr_rnai	49
S106-GS x Gs2 (40949)	dr_rnai	49
S106-GS x Gs2 (40949)	dr_rnai	49
S106-GS x Gs2 (40949)	dr_rnai	52
S106-GS x Gs2 (40949)	dr_rnai	52
S106-GS x Gs2 (40949)	dr_rnai	54
S106-GS x Gs2 (40949)	dr_rnai	54
S106-GS x Gs2 (40949)	dr_rnai	54
S106-GS x Gs2 (40949)	dr_rnai	54
S106-GS x Gs2 (40949)	dr_rnai	56
S106-GS x Gs2 (40949)	dr_rnai	56
S106-GS x Gs2 (40949)	dr_rnai	59
S106-GS x Gs2 (40949)	dr_rnai	59
S106-GS x Gs2 (40949)	dr_rnai	59
S106-GS x Gs2 (40949)	dr_rnai	59
S106-GS x Gs2 (40949)	dr_rnai	59
S106-GS x Gs2 (40949)	dr_rnai	59
S106-GS x Gs2 (40949)	dr_rnai	59
S106-GS x Gs2 (40949)	dr_rnai	59
S106-GS x Gs2 (40949)	dr_rnai	61
S106-GS x Gs2 (40949)	dr_rnai	61
S106-GS x Gs2 (40949)	dr_rnai	61
S106-GS x Gs2 (40949)	dr_rnai	61
S106-GS x Gs2 (40949)	dr_rnai	61
S106-GS x Gs2 (40949)	dr_rnai	61
S106-GS x Gs2 (40949)	dr_rnai	63
S106-GS x Gs2 (40949)	dr_rnai	63
S106-GS x Gs2 (40949)	dr_rnai	63
S106-GS x Gs2 (40949)	dr_rnai	63
S106-GS x Gs2 (40949)	dr_rnai	63
S106-GS x Gs2 (40949)	dr_rnai	63
S106-GS x Gs2 (40949)	dr_rnai	63
S106-GS x Gs2 (40949)	dr_rnai	63
S106-GS x Gs2 (40949)	dr_rnai	66
S106-GS x Gs2 (40949)	dr_rnai	66
S106-GS x Gs2 (40949)	dr_rnai	66
S106-GS x Gs2 (40949)	dr_rnai	66
S106-GS x Gs2 (40949)	dr_rnai	66
S106-GS x Gs2 (40949)	dr_rnai	66
S106-GS x Gs2 (40949)	dr_rnai	66
S106-GS x Gs2 (40949)	dr_rnai	66
S106-GS x Gs2 (40949)	dr_rnai	66
S106-GS x Gs2 (40949)	dr_rnai	66
S106-GS x Gs2 (40949)	dr_rnai	66
S106-GS x Gs2 (40949)	dr_rnai	66
S106-GS x Gs2 (40949)	dr_rnai	66
S106-GS x Gs2 (40949)	dr_rnai	66
S106-GS x Gs2 (40949)	dr_rnai	66
S106-GS x Gs2 (40949)	dr_rnai	66
S106-GS x Gs2 (40949)	dr_rnai	66
S106-GS x Gs2 (40949)	dr_rnai	68
S106-GS x Gs2 (40949)	dr_rnai	68
S106-GS x Gs2 (40949)	dr_rnai	68
S106-GS x Gs2 (40949)	dr_rnai	68
S106-GS x Gs2 (40949)	dr_rnai	68
S106-GS x Gs2 (40949)	dr_rnai	68
S106-GS x Gs2 (40949)	dr_rnai	68
S106-GS x Gs2 (40949)	dr_rnai	70
S106-GS x Gs2 (40949)	dr_rnai	70
S106-GS x Gs2 (40949)	dr_rnai	70
S106-GS x Gs2 (40949)	dr_rnai	73
S106-GS x Gs2 (40949)	dr_rnai	73
S106-GS x Gs2 (40949)	dr_rnai	73
S106-GS x Gs2 (40949)	dr_rnai	73
S106-GS x Gs2 (40949)	dr_rnai	73
S106-GS x Gs2 (40949)	dr_rnai	73
S106-GS x Gs2 (40949)	dr_rnai	73
S106-GS x Gs2 (40949)	dr_rnai	73
S106-GS x Gs2 (40949)	dr_rnai	73
S106-GS x Gs2 (40949)	dr_rnai	75
S106-GS x Gs2 (40949)	dr_rnai	75
S106-GS x Gs2 (40949)	dr_rnai	75
S106-GS x Gs2 (40949)	dr_rnai	77
S106-GS x Gs2 (40949)	al_ctrl	12
S106-GS x Gs2 (40949)	al_ctrl	17
S106-GS x Gs2 (40949)	al_ctrl	17
S106-GS x Gs2 (40949)	al_ctrl	17
S106-GS x Gs2 (40949)	al_ctrl	19
S106-GS x Gs2 (40949)	al_ctrl	19
S106-GS x Gs2 (40949)	al_ctrl	21
S106-GS x Gs2 (40949)	al_ctrl	21
S106-GS x Gs2 (40949)	al_ctrl	24
S106-GS x Gs2 (40949)	al_ctrl	24
S106-GS x Gs2 (40949)	al_ctrl	24
S106-GS x Gs2 (40949)	al_ctrl	24
S106-GS x Gs2 (40949)	al_ctrl	26
S106-GS x Gs2 (40949)	al_ctrl	26
S106-GS x Gs2 (40949)	al_ctrl	26
S106-GS x Gs2 (40949)	al_ctrl	26
S106-GS x Gs2 (40949)	al_ctrl	26
S106-GS x Gs2 (40949)	al_ctrl	28
S106-GS x Gs2 (40949)	al_ctrl	28
S106-GS x Gs2 (40949)	al_ctrl	28
S106-GS x Gs2 (40949)	al_ctrl	28
S106-GS x Gs2 (40949)	al_ctrl	28
S106-GS x Gs2 (40949)	al_ctrl	28
S106-GS x Gs2 (40949)	al_ctrl	28
S106-GS x Gs2 (40949)	al_ctrl	31
S106-GS x Gs2 (40949)	al_ctrl	31
S106-GS x Gs2 (40949)	al_ctrl	31
S106-GS x Gs2 (40949)	al_ctrl	31
S106-GS x Gs2 (40949)	al_ctrl	31
S106-GS x Gs2 (40949)	al_ctrl	31
S106-GS x Gs2 (40949)	al_ctrl	31
S106-GS x Gs2 (40949)	al_ctrl	31
S106-GS x Gs2 (40949)	al_ctrl	31
S106-GS x Gs2 (40949)	al_ctrl	31
S106-GS x Gs2 (40949)	al_ctrl	31
S106-GS x Gs2 (40949)	al_ctrl	31
S106-GS x Gs2 (40949)	al_ctrl	33
S106-GS x Gs2 (40949)	al_ctrl	33
S106-GS x Gs2 (40949)	al_ctrl	33
S106-GS x Gs2 (40949)	al_ctrl	33
S106-GS x Gs2 (40949)	al_ctrl	33
S106-GS x Gs2 (40949)	al_ctrl	33
S106-GS x Gs2 (40949)	al_ctrl	33
S106-GS x Gs2 (40949)	al_ctrl	33
S106-GS x Gs2 (40949)	al_ctrl	33
S106-GS x Gs2 (40949)	al_ctrl	35
S106-GS x Gs2 (40949)	al_ctrl	35
S106-GS x Gs2 (40949)	al_ctrl	38
S106-GS x Gs2 (40949)	al_ctrl	38
S106-GS x Gs2 (40949)	al_ctrl	38
S106-GS x Gs2 (40949)	al_ctrl	38
S106-GS x Gs2 (40949)	al_ctrl	38
S106-GS x Gs2 (40949)	al_ctrl	38
S106-GS x Gs2 (40949)	al_ctrl	38
S106-GS x Gs2 (40949)	al_ctrl	38
S106-GS x Gs2 (40949)	al_ctrl	38
S106-GS x Gs2 (40949)	al_ctrl	38
S106-GS x Gs2 (40949)	al_ctrl	38
S106-GS x Gs2 (40949)	al_ctrl	38
S106-GS x Gs2 (40949)	al_ctrl	40
S106-GS x Gs2 (40949)	al_ctrl	40
S106-GS x Gs2 (40949)	al_ctrl	40
S106-GS x Gs2 (40949)	al_ctrl	40
S106-GS x Gs2 (40949)	al_ctrl	40
S106-GS x Gs2 (40949)	al_ctrl	40
S106-GS x Gs2 (40949)	al_ctrl	40
S106-GS x Gs2 (40949)	al_ctrl	40
S106-GS x Gs2 (40949)	al_ctrl	40
S106-GS x Gs2 (40949)	al_ctrl	40
S106-GS x Gs2 (40949)	al_ctrl	41
S106-GS x Gs2 (40949)	al_ctrl	41
S106-GS x Gs2 (40949)	al_ctrl	41
S106-GS x Gs2 (40949)	al_ctrl	44
S106-GS x Gs2 (40949)	al_ctrl	44
S106-GS x Gs2 (40949)	al_ctrl	44
S106-GS x Gs2 (40949)	al_ctrl	44
S106-GS x Gs2 (40949)	al_ctrl	44
S106-GS x Gs2 (40949)	al_ctrl	44
S106-GS x Gs2 (40949)	al_ctrl	44
S106-GS x Gs2 (40949)	al_ctrl	44
S106-GS x Gs2 (40949)	al_ctrl	44
S106-GS x Gs2 (40949)	al_ctrl	44
S106-GS x Gs2 (40949)	al_ctrl	44
S106-GS x Gs2 (40949)	al_ctrl	46
S106-GS x Gs2 (40949)	al_ctrl	46
S106-GS x Gs2 (40949)	al_ctrl	46
S106-GS x Gs2 (40949)	al_ctrl	46
S106-GS x Gs2 (40949)	al_ctrl	46
S106-GS x Gs2 (40949)	al_ctrl	46
S106-GS x Gs2 (40949)	al_ctrl	46
S106-GS x Gs2 (40949)	al_ctrl	49
S106-GS x Gs2 (40949)	al_ctrl	49
S106-GS x Gs2 (40949)	al_ctrl	49
S106-GS x Gs2 (40949)	al_ctrl	49
S106-GS x Gs2 (40949)	al_ctrl	49
S106-GS x Gs2 (40949)	al_ctrl	49
S106-GS x Gs2 (40949)	al_ctrl	49
S106-GS x Gs2 (40949)	al_ctrl	49
S106-GS x Gs2 (40949)	al_ctrl	49
S106-GS x Gs2 (40949)	al_ctrl	49
S106-GS x Gs2 (40949)	al_ctrl	49
S106-GS x Gs2 (40949)	al_ctrl	52
S106-GS x Gs2 (40949)	al_ctrl	52
S106-GS x Gs2 (40949)	al_ctrl	52
S106-GS x Gs2 (40949)	al_ctrl	52
S106-GS x Gs2 (40949)	al_ctrl	52
S106-GS x Gs2 (40949)	al_ctrl	52
S106-GS x Gs2 (40949)	al_ctrl	52
S106-GS x Gs2 (40949)	al_ctrl	52
S106-GS x Gs2 (40949)	al_ctrl	54
S106-GS x Gs2 (40949)	al_ctrl	56
S106-GS x Gs2 (40949)	al_ctrl	56
S106-GS x Gs2 (40949)	al_ctrl	56
S106-GS x Gs2 (40949)	al_ctrl	56
S106-GS x Gs2 (40949)	al_ctrl	56
S106-GS x Gs2 (40949)	al_ctrl	56
S106-GS x Gs2 (40949)	al_ctrl	59
S106-GS x Gs2 (40949)	al_ctrl	59
S106-GS x Gs2 (40949)	al_ctrl	59
S106-GS x Gs2 (40949)	al_ctrl	59
S106-GS x Gs2 (40949)	al_ctrl	61
S106-GS x Gs2 (40949)	al_ctrl	61
S106-GS x Gs2 (40949)	al_ctrl	61
S106-GS x Gs2 (40949)	al_rnai	12
S106-GS x Gs2 (40949)	al_rnai	17
S106-GS x Gs2 (40949)	al_rnai	17
S106-GS x Gs2 (40949)	al_rnai	19
S106-GS x Gs2 (40949)	al_rnai	21
S106-GS x Gs2 (40949)	al_rnai	21
S106-GS x Gs2 (40949)	al_rnai	21
S106-GS x Gs2 (40949)	al_rnai	24
S106-GS x Gs2 (40949)	al_rnai	24
S106-GS x Gs2 (40949)	al_rnai	26
S106-GS x Gs2 (40949)	al_rnai	28
S106-GS x Gs2 (40949)	al_rnai	28
S106-GS x Gs2 (40949)	al_rnai	28
S106-GS x Gs2 (40949)	al_rnai	28
S106-GS x Gs2 (40949)	al_rnai	31
S106-GS x Gs2 (40949)	al_rnai	31
S106-GS x Gs2 (40949)	al_rnai	33
S106-GS x Gs2 (40949)	al_rnai	33
S106-GS x Gs2 (40949)	al_rnai	33
S106-GS x Gs2 (40949)	al_rnai	33
S106-GS x Gs2 (40949)	al_rnai	33
S106-GS x Gs2 (40949)	al_rnai	33
S106-GS x Gs2 (40949)	al_rnai	33
S106-GS x Gs2 (40949)	al_rnai	35
S106-GS x Gs2 (40949)	al_rnai	35
S106-GS x Gs2 (40949)	al_rnai	35
S106-GS x Gs2 (40949)	al_rnai	35
S106-GS x Gs2 (40949)	al_rnai	35
S106-GS x Gs2 (40949)	al_rnai	35
S106-GS x Gs2 (40949)	al_rnai	35
S106-GS x Gs2 (40949)	al_rnai	38
S106-GS x Gs2 (40949)	al_rnai	38
S106-GS x Gs2 (40949)	al_rnai	38
S106-GS x Gs2 (40949)	al_rnai	38
S106-GS x Gs2 (40949)	al_rnai	38
S106-GS x Gs2 (40949)	al_rnai	38
S106-GS x Gs2 (40949)	al_rnai	38
S106-GS x Gs2 (40949)	al_rnai	38
S106-GS x Gs2 (40949)	al_rnai	38
S106-GS x Gs2 (40949)	al_rnai	38
S106-GS x Gs2 (40949)	al_rnai	40
S106-GS x Gs2 (40949)	al_rnai	40
S106-GS x Gs2 (40949)	al_rnai	40
S106-GS x Gs2 (40949)	al_rnai	40
S106-GS x Gs2 (40949)	al_rnai	40
S106-GS x Gs2 (40949)	al_rnai	40
S106-GS x Gs2 (40949)	al_rnai	40
S106-GS x Gs2 (40949)	al_rnai	41
S106-GS x Gs2 (40949)	al_rnai	41
S106-GS x Gs2 (40949)	al_rnai	41
S106-GS x Gs2 (40949)	al_rnai	41
S106-GS x Gs2 (40949)	al_rnai	44
S106-GS x Gs2 (40949)	al_rnai	44
S106-GS x Gs2 (40949)	al_rnai	44
S106-GS x Gs2 (40949)	al_rnai	44
S106-GS x Gs2 (40949)	al_rnai	44
S106-GS x Gs2 (40949)	al_rnai	44
S106-GS x Gs2 (40949)	al_rnai	44
S106-GS x Gs2 (40949)	al_rnai	44
S106-GS x Gs2 (40949)	al_rnai	44
S106-GS x Gs2 (40949)	al_rnai	44
S106-GS x Gs2 (40949)	al_rnai	44
S106-GS x Gs2 (40949)	al_rnai	44
S106-GS x Gs2 (40949)	al_rnai	44
S106-GS x Gs2 (40949)	al_rnai	46
S106-GS x Gs2 (40949)	al_rnai	46
S106-GS x Gs2 (40949)	al_rnai	46
S106-GS x Gs2 (40949)	al_rnai	49
S106-GS x Gs2 (40949)	al_rnai	49
S106-GS x Gs2 (40949)	al_rnai	49
S106-GS x Gs2 (40949)	al_rnai	49
S106-GS x Gs2 (40949)	al_rnai	49
S106-GS x Gs2 (40949)	al_rnai	49
S106-GS x Gs2 (40949)	al_rnai	49
S106-GS x Gs2 (40949)	al_rnai	49
S106-GS x Gs2 (40949)	al_rnai	49
S106-GS x Gs2 (40949)	al_rnai	49
S106-GS x Gs2 (40949)	al_rnai	49
S106-GS x Gs2 (40949)	al_rnai	49
S106-GS x Gs2 (40949)	al_rnai	49
S106-GS x Gs2 (40949)	al_rnai	49
S106-GS x Gs2 (40949)	al_rnai	49
S106-GS x Gs2 (40949)	al_rnai	52
S106-GS x Gs2 (40949)	al_rnai	52
S106-GS x Gs2 (40949)	al_rnai	52
S106-GS x Gs2 (40949)	al_rnai	52
S106-GS x Gs2 (40949)	al_rnai	52
S106-GS x Gs2 (40949)	al_rnai	52
S106-GS x Gs2 (40949)	al_rnai	52
S106-GS x Gs2 (40949)	al_rnai	52
S106-GS x Gs2 (40949)	al_rnai	52
S106-GS x Gs2 (40949)	al_rnai	54
S106-GS x Gs2 (40949)	al_rnai	54
S106-GS x Gs2 (40949)	al_rnai	54
S106-GS x Gs2 (40949)	al_rnai	54
S106-GS x Gs2 (40949)	al_rnai	54
S106-GS x Gs2 (40949)	al_rnai	54
S106-GS x Gs2 (40949)	al_rnai	54
S106-GS x Gs2 (40949)	al_rnai	56
S106-GS x Gs2 (40949)	al_rnai	56
S106-GS x Gs2 (40949)	al_rnai	56
S106-GS x Gs2 (40949)	al_rnai	56
S106-GS x Gs2 (40949)	al_rnai	59
S106-GS x Gs2 (40949)	al_rnai	59
S106-GS x Gs2 (40949)	al_rnai	59
S106-GS x Gs2 (40949)	al_rnai	59
S106-GS x Gs2 (40949)	al_rnai	59
S106-GS x Gs2 (40949)	al_rnai	59
S106-GS x Gs2 (40949)	al_rnai	59
S106-GS x Gs2 (40949)	al_rnai	59
S106-GS x Gs2 (40949)	al_rnai	59
S106-GS x Gs2 (40949)	al_rnai	61
S106-GS x Gs2 (40949)	al_rnai	61
S106-GS x Gs2 (40949)	al_rnai	61
S106-GS x Gs2 (40949)	al_rnai	63
S106-GS x Gs2 (40949)	al_rnai	63
S106-GS x Gs2 (40949)	al_rnai	63
S106-GS x Gs2 (40949)	al_rnai	63
S106-GS x Gs2 (40949)	al_rnai	66
S106-GS x Gs2 (40949)	al_rnai	66
Elav-GS x Gs2 (40949)	dr_ctrl	10
Elav-GS x Gs2 (40949)	dr_ctrl	17
Elav-GS x Gs2 (40949)	dr_ctrl	17
Elav-GS x Gs2 (40949)	dr_ctrl	31
Elav-GS x Gs2 (40949)	dr_ctrl	33
Elav-GS x Gs2 (40949)	dr_ctrl	38
Elav-GS x Gs2 (40949)	dr_ctrl	38
Elav-GS x Gs2 (40949)	dr_ctrl	44
Elav-GS x Gs2 (40949)	dr_ctrl	46
Elav-GS x Gs2 (40949)	dr_ctrl	46
Elav-GS x Gs2 (40949)	dr_ctrl	49
Elav-GS x Gs2 (40949)	dr_ctrl	49
Elav-GS x Gs2 (40949)	dr_ctrl	52
Elav-GS x Gs2 (40949)	dr_ctrl	52
Elav-GS x Gs2 (40949)	dr_ctrl	52
Elav-GS x Gs2 (40949)	dr_ctrl	54
Elav-GS x Gs2 (40949)	dr_ctrl	54
Elav-GS x Gs2 (40949)	dr_ctrl	54
Elav-GS x Gs2 (40949)	dr_ctrl	54
Elav-GS x Gs2 (40949)	dr_ctrl	54
Elav-GS x Gs2 (40949)	dr_ctrl	54
Elav-GS x Gs2 (40949)	dr_ctrl	54
Elav-GS x Gs2 (40949)	dr_ctrl	54
Elav-GS x Gs2 (40949)	dr_ctrl	54
Elav-GS x Gs2 (40949)	dr_ctrl	54
Elav-GS x Gs2 (40949)	dr_ctrl	54
Elav-GS x Gs2 (40949)	dr_ctrl	54
Elav-GS x Gs2 (40949)	dr_ctrl	54
Elav-GS x Gs2 (40949)	dr_ctrl	54
Elav-GS x Gs2 (40949)	dr_ctrl	56
Elav-GS x Gs2 (40949)	dr_ctrl	56
Elav-GS x Gs2 (40949)	dr_ctrl	56
Elav-GS x Gs2 (40949)	dr_ctrl	56
Elav-GS x Gs2 (40949)	dr_ctrl	56
Elav-GS x Gs2 (40949)	dr_ctrl	56
Elav-GS x Gs2 (40949)	dr_ctrl	56
Elav-GS x Gs2 (40949)	dr_ctrl	56
Elav-GS x Gs2 (40949)	dr_ctrl	56
Elav-GS x Gs2 (40949)	dr_ctrl	56
Elav-GS x Gs2 (40949)	dr_ctrl	59
Elav-GS x Gs2 (40949)	dr_ctrl	59
Elav-GS x Gs2 (40949)	dr_ctrl	59
Elav-GS x Gs2 (40949)	dr_ctrl	59
Elav-GS x Gs2 (40949)	dr_ctrl	59
Elav-GS x Gs2 (40949)	dr_ctrl	59
Elav-GS x Gs2 (40949)	dr_ctrl	59
Elav-GS x Gs2 (40949)	dr_ctrl	59
Elav-GS x Gs2 (40949)	dr_ctrl	61
Elav-GS x Gs2 (40949)	dr_ctrl	63
Elav-GS x Gs2 (40949)	dr_ctrl	63
Elav-GS x Gs2 (40949)	dr_ctrl	66
Elav-GS x Gs2 (40949)	dr_ctrl	66
Elav-GS x Gs2 (40949)	dr_ctrl	66
Elav-GS x Gs2 (40949)	dr_ctrl	66
Elav-GS x Gs2 (40949)	dr_ctrl	66
Elav-GS x Gs2 (40949)	dr_ctrl	68
Elav-GS x Gs2 (40949)	dr_ctrl	68
Elav-GS x Gs2 (40949)	dr_ctrl	68
Elav-GS x Gs2 (40949)	dr_ctrl	68
Elav-GS x Gs2 (40949)	dr_ctrl	68
Elav-GS x Gs2 (40949)	dr_ctrl	70
Elav-GS x Gs2 (40949)	dr_ctrl	70
Elav-GS x Gs2 (40949)	dr_ctrl	70
Elav-GS x Gs2 (40949)	dr_ctrl	70
Elav-GS x Gs2 (40949)	dr_ctrl	70
Elav-GS x Gs2 (40949)	dr_ctrl	70
Elav-GS x Gs2 (40949)	dr_ctrl	70
Elav-GS x Gs2 (40949)	dr_ctrl	73
Elav-GS x Gs2 (40949)	dr_ctrl	73
Elav-GS x Gs2 (40949)	dr_ctrl	73
Elav-GS x Gs2 (40949)	dr_ctrl	73
Elav-GS x Gs2 (40949)	dr_ctrl	73
Elav-GS x Gs2 (40949)	dr_ctrl	73
Elav-GS x Gs2 (40949)	dr_ctrl	73
Elav-GS x Gs2 (40949)	dr_ctrl	73
Elav-GS x Gs2 (40949)	dr_ctrl	73
Elav-GS x Gs2 (40949)	dr_ctrl	73
Elav-GS x Gs2 (40949)	dr_ctrl	73
Elav-GS x Gs2 (40949)	dr_ctrl	73
Elav-GS x Gs2 (40949)	dr_ctrl	73
Elav-GS x Gs2 (40949)	dr_ctrl	73
Elav-GS x Gs2 (40949)	dr_ctrl	73
Elav-GS x Gs2 (40949)	dr_ctrl	73
Elav-GS x Gs2 (40949)	dr_ctrl	75
Elav-GS x Gs2 (40949)	dr_ctrl	75
Elav-GS x Gs2 (40949)	dr_ctrl	75
Elav-GS x Gs2 (40949)	dr_ctrl	75
Elav-GS x Gs2 (40949)	dr_ctrl	75
Elav-GS x Gs2 (40949)	dr_ctrl	75
Elav-GS x Gs2 (40949)	dr_ctrl	75
Elav-GS x Gs2 (40949)	dr_ctrl	75
Elav-GS x Gs2 (40949)	dr_ctrl	75
Elav-GS x Gs2 (40949)	dr_ctrl	75
Elav-GS x Gs2 (40949)	dr_ctrl	75
Elav-GS x Gs2 (40949)	dr_ctrl	75
Elav-GS x Gs2 (40949)	dr_ctrl	75
Elav-GS x Gs2 (40949)	dr_ctrl	77
Elav-GS x Gs2 (40949)	dr_ctrl	77
Elav-GS x Gs2 (40949)	dr_ctrl	77
Elav-GS x Gs2 (40949)	dr_ctrl	77
Elav-GS x Gs2 (40949)	dr_ctrl	77
Elav-GS x Gs2 (40949)	dr_ctrl	77
Elav-GS x Gs2 (40949)	dr_ctrl	77
Elav-GS x Gs2 (40949)	dr_ctrl	77
Elav-GS x Gs2 (40949)	dr_ctrl	77
Elav-GS x Gs2 (40949)	dr_ctrl	77
Elav-GS x Gs2 (40949)	dr_ctrl	80
Elav-GS x Gs2 (40949)	dr_ctrl	80
Elav-GS x Gs2 (40949)	dr_ctrl	80
Elav-GS x Gs2 (40949)	dr_ctrl	80
Elav-GS x Gs2 (40949)	dr_ctrl	80
Elav-GS x Gs2 (40949)	dr_ctrl	80
Elav-GS x Gs2 (40949)	dr_ctrl	80
Elav-GS x Gs2 (40949)	dr_ctrl	80
Elav-GS x Gs2 (40949)	dr_ctrl	80
Elav-GS x Gs2 (40949)	dr_ctrl	80
Elav-GS x Gs2 (40949)	dr_ctrl	80
Elav-GS x Gs2 (40949)	dr_ctrl	80
Elav-GS x Gs2 (40949)	dr_ctrl	80
Elav-GS x Gs2 (40949)	dr_ctrl	80
Elav-GS x Gs2 (40949)	dr_ctrl	80
Elav-GS x Gs2 (40949)	dr_ctrl	80
Elav-GS x Gs2 (40949)	dr_ctrl	82
Elav-GS x Gs2 (40949)	dr_ctrl	82
Elav-GS x Gs2 (40949)	dr_ctrl	82
Elav-GS x Gs2 (40949)	dr_rnai	17
Elav-GS x Gs2 (40949)	dr_rnai	41
Elav-GS x Gs2 (40949)	dr_rnai	49
Elav-GS x Gs2 (40949)	dr_rnai	49
Elav-GS x Gs2 (40949)	dr_rnai	49
Elav-GS x Gs2 (40949)	dr_rnai	49
Elav-GS x Gs2 (40949)	dr_rnai	52
Elav-GS x Gs2 (40949)	dr_rnai	52
Elav-GS x Gs2 (40949)	dr_rnai	52
Elav-GS x Gs2 (40949)	dr_rnai	52
Elav-GS x Gs2 (40949)	dr_rnai	52
Elav-GS x Gs2 (40949)	dr_rnai	52
Elav-GS x Gs2 (40949)	dr_rnai	52
Elav-GS x Gs2 (40949)	dr_rnai	52
Elav-GS x Gs2 (40949)	dr_rnai	54
Elav-GS x Gs2 (40949)	dr_rnai	54
Elav-GS x Gs2 (40949)	dr_rnai	54
Elav-GS x Gs2 (40949)	dr_rnai	56
Elav-GS x Gs2 (40949)	dr_rnai	56
Elav-GS x Gs2 (40949)	dr_rnai	56
Elav-GS x Gs2 (40949)	dr_rnai	56
Elav-GS x Gs2 (40949)	dr_rnai	56
Elav-GS x Gs2 (40949)	dr_rnai	56
Elav-GS x Gs2 (40949)	dr_rnai	56
Elav-GS x Gs2 (40949)	dr_rnai	56
Elav-GS x Gs2 (40949)	dr_rnai	56
Elav-GS x Gs2 (40949)	dr_rnai	59
Elav-GS x Gs2 (40949)	dr_rnai	59
Elav-GS x Gs2 (40949)	dr_rnai	59
Elav-GS x Gs2 (40949)	dr_rnai	59
Elav-GS x Gs2 (40949)	dr_rnai	59
Elav-GS x Gs2 (40949)	dr_rnai	59
Elav-GS x Gs2 (40949)	dr_rnai	59
Elav-GS x Gs2 (40949)	dr_rnai	59
Elav-GS x Gs2 (40949)	dr_rnai	59
Elav-GS x Gs2 (40949)	dr_rnai	59
Elav-GS x Gs2 (40949)	dr_rnai	59
Elav-GS x Gs2 (40949)	dr_rnai	59
Elav-GS x Gs2 (40949)	dr_rnai	61
Elav-GS x Gs2 (40949)	dr_rnai	61
Elav-GS x Gs2 (40949)	dr_rnai	61
Elav-GS x Gs2 (40949)	dr_rnai	61
Elav-GS x Gs2 (40949)	dr_rnai	61
Elav-GS x Gs2 (40949)	dr_rnai	63
Elav-GS x Gs2 (40949)	dr_rnai	63
Elav-GS x Gs2 (40949)	dr_rnai	63
Elav-GS x Gs2 (40949)	dr_rnai	63
Elav-GS x Gs2 (40949)	dr_rnai	63
Elav-GS x Gs2 (40949)	dr_rnai	63
Elav-GS x Gs2 (40949)	dr_rnai	63
Elav-GS x Gs2 (40949)	dr_rnai	66
Elav-GS x Gs2 (40949)	dr_rnai	66
Elav-GS x Gs2 (40949)	dr_rnai	66
Elav-GS x Gs2 (40949)	dr_rnai	66
Elav-GS x Gs2 (40949)	dr_rnai	66
Elav-GS x Gs2 (40949)	dr_rnai	66
Elav-GS x Gs2 (40949)	dr_rnai	66
Elav-GS x Gs2 (40949)	dr_rnai	66
Elav-GS x Gs2 (40949)	dr_rnai	66
Elav-GS x Gs2 (40949)	dr_rnai	66
Elav-GS x Gs2 (40949)	dr_rnai	66
Elav-GS x Gs2 (40949)	dr_rnai	66
Elav-GS x Gs2 (40949)	dr_rnai	66
Elav-GS x Gs2 (40949)	dr_rnai	66
Elav-GS x Gs2 (40949)	dr_rnai	66
Elav-GS x Gs2 (40949)	dr_rnai	66
Elav-GS x Gs2 (40949)	dr_rnai	66
Elav-GS x Gs2 (40949)	dr_rnai	68
Elav-GS x Gs2 (40949)	dr_rnai	68
Elav-GS x Gs2 (40949)	dr_rnai	68
Elav-GS x Gs2 (40949)	dr_rnai	68
Elav-GS x Gs2 (40949)	dr_rnai	68
Elav-GS x Gs2 (40949)	dr_rnai	68
Elav-GS x Gs2 (40949)	dr_rnai	68
Elav-GS x Gs2 (40949)	dr_rnai	70
Elav-GS x Gs2 (40949)	dr_rnai	70
Elav-GS x Gs2 (40949)	dr_rnai	70
Elav-GS x Gs2 (40949)	dr_rnai	70
Elav-GS x Gs2 (40949)	dr_rnai	70
Elav-GS x Gs2 (40949)	dr_rnai	73
Elav-GS x Gs2 (40949)	dr_rnai	73
Elav-GS x Gs2 (40949)	dr_rnai	73
Elav-GS x Gs2 (40949)	dr_rnai	73
Elav-GS x Gs2 (40949)	dr_rnai	73
Elav-GS x Gs2 (40949)	dr_rnai	73
Elav-GS x Gs2 (40949)	dr_rnai	73
Elav-GS x Gs2 (40949)	dr_rnai	75
Elav-GS x Gs2 (40949)	dr_rnai	75
Elav-GS x Gs2 (40949)	dr_rnai	75
Elav-GS x Gs2 (40949)	dr_rnai	75
Elav-GS x Gs2 (40949)	dr_rnai	75
Elav-GS x Gs2 (40949)	dr_rnai	75
Elav-GS x Gs2 (40949)	dr_rnai	75
Elav-GS x Gs2 (40949)	dr_rnai	75
Elav-GS x Gs2 (40949)	dr_rnai	75
Elav-GS x Gs2 (40949)	dr_rnai	75
Elav-GS x Gs2 (40949)	dr_rnai	75
Elav-GS x Gs2 (40949)	dr_rnai	75
Elav-GS x Gs2 (40949)	dr_rnai	75
Elav-GS x Gs2 (40949)	dr_rnai	75
Elav-GS x Gs2 (40949)	dr_rnai	75
Elav-GS x Gs2 (40949)	dr_rnai	77
Elav-GS x Gs2 (40949)	dr_rnai	77
Elav-GS x Gs2 (40949)	dr_rnai	77
Elav-GS x Gs2 (40949)	dr_rnai	77
Elav-GS x Gs2 (40949)	dr_rnai	77
Elav-GS x Gs2 (40949)	dr_rnai	77
Elav-GS x Gs2 (40949)	dr_rnai	77
Elav-GS x Gs2 (40949)	dr_rnai	77
Elav-GS x Gs2 (40949)	dr_rnai	77
Elav-GS x Gs2 (40949)	dr_rnai	77
Elav-GS x Gs2 (40949)	dr_rnai	77
Elav-GS x Gs2 (40949)	dr_rnai	80
Elav-GS x Gs2 (40949)	dr_rnai	80
Elav-GS x Gs2 (40949)	dr_rnai	80
Elav-GS x Gs2 (40949)	dr_rnai	80
Elav-GS x Gs2 (40949)	dr_rnai	80
Elav-GS x Gs2 (40949)	dr_rnai	80
Elav-GS x Gs2 (40949)	dr_rnai	80
Elav-GS x Gs2 (40949)	dr_rnai	82
Elav-GS x Gs2 (40949)	dr_rnai	82
Elav-GS x Gs2 (40949)	al_ctrl	19
Elav-GS x Gs2 (40949)	al_ctrl	21
Elav-GS x Gs2 (40949)	al_ctrl	24
Elav-GS x Gs2 (40949)	al_ctrl	24
Elav-GS x Gs2 (40949)	al_ctrl	24
Elav-GS x Gs2 (40949)	al_ctrl	24
Elav-GS x Gs2 (40949)	al_ctrl	26
Elav-GS x Gs2 (40949)	al_ctrl	26
Elav-GS x Gs2 (40949)	al_ctrl	26
Elav-GS x Gs2 (40949)	al_ctrl	26
Elav-GS x Gs2 (40949)	al_ctrl	28
Elav-GS x Gs2 (40949)	al_ctrl	28
Elav-GS x Gs2 (40949)	al_ctrl	28
Elav-GS x Gs2 (40949)	al_ctrl	28
Elav-GS x Gs2 (40949)	al_ctrl	28
Elav-GS x Gs2 (40949)	al_ctrl	28
Elav-GS x Gs2 (40949)	al_ctrl	31
Elav-GS x Gs2 (40949)	al_ctrl	31
Elav-GS x Gs2 (40949)	al_ctrl	31
Elav-GS x Gs2 (40949)	al_ctrl	31
Elav-GS x Gs2 (40949)	al_ctrl	31
Elav-GS x Gs2 (40949)	al_ctrl	31
Elav-GS x Gs2 (40949)	al_ctrl	31
Elav-GS x Gs2 (40949)	al_ctrl	31
Elav-GS x Gs2 (40949)	al_ctrl	33
Elav-GS x Gs2 (40949)	al_ctrl	33
Elav-GS x Gs2 (40949)	al_ctrl	33
Elav-GS x Gs2 (40949)	al_ctrl	33
Elav-GS x Gs2 (40949)	al_ctrl	33
Elav-GS x Gs2 (40949)	al_ctrl	33
Elav-GS x Gs2 (40949)	al_ctrl	33
Elav-GS x Gs2 (40949)	al_ctrl	33
Elav-GS x Gs2 (40949)	al_ctrl	35
Elav-GS x Gs2 (40949)	al_ctrl	35
Elav-GS x Gs2 (40949)	al_ctrl	35
Elav-GS x Gs2 (40949)	al_ctrl	35
Elav-GS x Gs2 (40949)	al_ctrl	35
Elav-GS x Gs2 (40949)	al_ctrl	35
Elav-GS x Gs2 (40949)	al_ctrl	38
Elav-GS x Gs2 (40949)	al_ctrl	38
Elav-GS x Gs2 (40949)	al_ctrl	38
Elav-GS x Gs2 (40949)	al_ctrl	38
Elav-GS x Gs2 (40949)	al_ctrl	38
Elav-GS x Gs2 (40949)	al_ctrl	38
Elav-GS x Gs2 (40949)	al_ctrl	38
Elav-GS x Gs2 (40949)	al_ctrl	38
Elav-GS x Gs2 (40949)	al_ctrl	38
Elav-GS x Gs2 (40949)	al_ctrl	38
Elav-GS x Gs2 (40949)	al_ctrl	38
Elav-GS x Gs2 (40949)	al_ctrl	40
Elav-GS x Gs2 (40949)	al_ctrl	40
Elav-GS x Gs2 (40949)	al_ctrl	41
Elav-GS x Gs2 (40949)	al_ctrl	41
Elav-GS x Gs2 (40949)	al_ctrl	41
Elav-GS x Gs2 (40949)	al_ctrl	41
Elav-GS x Gs2 (40949)	al_ctrl	41
Elav-GS x Gs2 (40949)	al_ctrl	44
Elav-GS x Gs2 (40949)	al_ctrl	44
Elav-GS x Gs2 (40949)	al_ctrl	44
Elav-GS x Gs2 (40949)	al_ctrl	44
Elav-GS x Gs2 (40949)	al_ctrl	44
Elav-GS x Gs2 (40949)	al_ctrl	44
Elav-GS x Gs2 (40949)	al_ctrl	44
Elav-GS x Gs2 (40949)	al_ctrl	44
Elav-GS x Gs2 (40949)	al_ctrl	46
Elav-GS x Gs2 (40949)	al_ctrl	46
Elav-GS x Gs2 (40949)	al_ctrl	49
Elav-GS x Gs2 (40949)	al_ctrl	49
Elav-GS x Gs2 (40949)	al_ctrl	49
Elav-GS x Gs2 (40949)	al_ctrl	49
Elav-GS x Gs2 (40949)	al_ctrl	49
Elav-GS x Gs2 (40949)	al_ctrl	49
Elav-GS x Gs2 (40949)	al_ctrl	49
Elav-GS x Gs2 (40949)	al_ctrl	49
Elav-GS x Gs2 (40949)	al_ctrl	49
Elav-GS x Gs2 (40949)	al_ctrl	49
Elav-GS x Gs2 (40949)	al_ctrl	49
Elav-GS x Gs2 (40949)	al_ctrl	49
Elav-GS x Gs2 (40949)	al_ctrl	49
Elav-GS x Gs2 (40949)	al_ctrl	49
Elav-GS x Gs2 (40949)	al_ctrl	52
Elav-GS x Gs2 (40949)	al_ctrl	52
Elav-GS x Gs2 (40949)	al_ctrl	52
Elav-GS x Gs2 (40949)	al_ctrl	52
Elav-GS x Gs2 (40949)	al_ctrl	52
Elav-GS x Gs2 (40949)	al_ctrl	52
Elav-GS x Gs2 (40949)	al_ctrl	52
Elav-GS x Gs2 (40949)	al_ctrl	52
Elav-GS x Gs2 (40949)	al_ctrl	52
Elav-GS x Gs2 (40949)	al_ctrl	52
Elav-GS x Gs2 (40949)	al_ctrl	52
Elav-GS x Gs2 (40949)	al_ctrl	52
Elav-GS x Gs2 (40949)	al_ctrl	52
Elav-GS x Gs2 (40949)	al_ctrl	54
Elav-GS x Gs2 (40949)	al_ctrl	54
Elav-GS x Gs2 (40949)	al_ctrl	54
Elav-GS x Gs2 (40949)	al_ctrl	54
Elav-GS x Gs2 (40949)	al_ctrl	54
Elav-GS x Gs2 (40949)	al_ctrl	54
Elav-GS x Gs2 (40949)	al_ctrl	54
Elav-GS x Gs2 (40949)	al_ctrl	54
Elav-GS x Gs2 (40949)	al_ctrl	54
Elav-GS x Gs2 (40949)	al_ctrl	54
Elav-GS x Gs2 (40949)	al_ctrl	56
Elav-GS x Gs2 (40949)	al_ctrl	56
Elav-GS x Gs2 (40949)	al_ctrl	56
Elav-GS x Gs2 (40949)	al_ctrl	56
Elav-GS x Gs2 (40949)	al_ctrl	56
Elav-GS x Gs2 (40949)	al_ctrl	59
Elav-GS x Gs2 (40949)	al_ctrl	59
Elav-GS x Gs2 (40949)	al_ctrl	59
Elav-GS x Gs2 (40949)	al_ctrl	59
Elav-GS x Gs2 (40949)	al_ctrl	59
Elav-GS x Gs2 (40949)	al_ctrl	59
Elav-GS x Gs2 (40949)	al_ctrl	59
Elav-GS x Gs2 (40949)	al_ctrl	59
Elav-GS x Gs2 (40949)	al_ctrl	59
Elav-GS x Gs2 (40949)	al_ctrl	61
Elav-GS x Gs2 (40949)	al_ctrl	61
Elav-GS x Gs2 (40949)	al_ctrl	68
Elav-GS x Gs2 (40949)	al_rnai	10
Elav-GS x Gs2 (40949)	al_rnai	33
Elav-GS x Gs2 (40949)	al_rnai	35
Elav-GS x Gs2 (40949)	al_rnai	40
Elav-GS x Gs2 (40949)	al_rnai	40
Elav-GS x Gs2 (40949)	al_rnai	44
Elav-GS x Gs2 (40949)	al_rnai	44
Elav-GS x Gs2 (40949)	al_rnai	44
Elav-GS x Gs2 (40949)	al_rnai	44
Elav-GS x Gs2 (40949)	al_rnai	44
Elav-GS x Gs2 (40949)	al_rnai	46
Elav-GS x Gs2 (40949)	al_rnai	46
Elav-GS x Gs2 (40949)	al_rnai	46
Elav-GS x Gs2 (40949)	al_rnai	46
Elav-GS x Gs2 (40949)	al_rnai	49
Elav-GS x Gs2 (40949)	al_rnai	49
Elav-GS x Gs2 (40949)	al_rnai	49
Elav-GS x Gs2 (40949)	al_rnai	49
Elav-GS x Gs2 (40949)	al_rnai	49
Elav-GS x Gs2 (40949)	al_rnai	49
Elav-GS x Gs2 (40949)	al_rnai	49
Elav-GS x Gs2 (40949)	al_rnai	49
Elav-GS x Gs2 (40949)	al_rnai	49
Elav-GS x Gs2 (40949)	al_rnai	49
Elav-GS x Gs2 (40949)	al_rnai	52
Elav-GS x Gs2 (40949)	al_rnai	52
Elav-GS x Gs2 (40949)	al_rnai	52
Elav-GS x Gs2 (40949)	al_rnai	52
Elav-GS x Gs2 (40949)	al_rnai	52
Elav-GS x Gs2 (40949)	al_rnai	52
Elav-GS x Gs2 (40949)	al_rnai	52
Elav-GS x Gs2 (40949)	al_rnai	52
Elav-GS x Gs2 (40949)	al_rnai	52
Elav-GS x Gs2 (40949)	al_rnai	52
Elav-GS x Gs2 (40949)	al_rnai	52
Elav-GS x Gs2 (40949)	al_rnai	52
Elav-GS x Gs2 (40949)	al_rnai	52
Elav-GS x Gs2 (40949)	al_rnai	52
Elav-GS x Gs2 (40949)	al_rnai	52
Elav-GS x Gs2 (40949)	al_rnai	52
Elav-GS x Gs2 (40949)	al_rnai	52
Elav-GS x Gs2 (40949)	al_rnai	52
Elav-GS x Gs2 (40949)	al_rnai	52
Elav-GS x Gs2 (40949)	al_rnai	52
Elav-GS x Gs2 (40949)	al_rnai	52
Elav-GS x Gs2 (40949)	al_rnai	52
Elav-GS x Gs2 (40949)	al_rnai	54
Elav-GS x Gs2 (40949)	al_rnai	54
Elav-GS x Gs2 (40949)	al_rnai	54
Elav-GS x Gs2 (40949)	al_rnai	54
Elav-GS x Gs2 (40949)	al_rnai	54
Elav-GS x Gs2 (40949)	al_rnai	54
Elav-GS x Gs2 (40949)	al_rnai	54
Elav-GS x Gs2 (40949)	al_rnai	54
Elav-GS x Gs2 (40949)	al_rnai	54
Elav-GS x Gs2 (40949)	al_rnai	54
Elav-GS x Gs2 (40949)	al_rnai	54
Elav-GS x Gs2 (40949)	al_rnai	54
Elav-GS x Gs2 (40949)	al_rnai	54
Elav-GS x Gs2 (40949)	al_rnai	54
Elav-GS x Gs2 (40949)	al_rnai	54
Elav-GS x Gs2 (40949)	al_rnai	54
Elav-GS x Gs2 (40949)	al_rnai	54
Elav-GS x Gs2 (40949)	al_rnai	54
Elav-GS x Gs2 (40949)	al_rnai	54
Elav-GS x Gs2 (40949)	al_rnai	54
Elav-GS x Gs2 (40949)	al_rnai	54
Elav-GS x Gs2 (40949)	al_rnai	54
Elav-GS x Gs2 (40949)	al_rnai	54
Elav-GS x Gs2 (40949)	al_rnai	54
Elav-GS x Gs2 (40949)	al_rnai	54
Elav-GS x Gs2 (40949)	al_rnai	54
Elav-GS x Gs2 (40949)	al_rnai	54
Elav-GS x Gs2 (40949)	al_rnai	54
Elav-GS x Gs2 (40949)	al_rnai	56
Elav-GS x Gs2 (40949)	al_rnai	56
Elav-GS x Gs2 (40949)	al_rnai	56
Elav-GS x Gs2 (40949)	al_rnai	56
Elav-GS x Gs2 (40949)	al_rnai	56
Elav-GS x Gs2 (40949)	al_rnai	56
Elav-GS x Gs2 (40949)	al_rnai	56
Elav-GS x Gs2 (40949)	al_rnai	56
Elav-GS x Gs2 (40949)	al_rnai	56
Elav-GS x Gs2 (40949)	al_rnai	56
Elav-GS x Gs2 (40949)	al_rnai	56
Elav-GS x Gs2 (40949)	al_rnai	56
Elav-GS x Gs2 (40949)	al_rnai	56
Elav-GS x Gs2 (40949)	al_rnai	56
Elav-GS x Gs2 (40949)	al_rnai	56
Elav-GS x Gs2 (40949)	al_rnai	56
Elav-GS x Gs2 (40949)	al_rnai	56
Elav-GS x Gs2 (40949)	al_rnai	59
Elav-GS x Gs2 (40949)	al_rnai	59
Elav-GS x Gs2 (40949)	al_rnai	59
Elav-GS x Gs2 (40949)	al_rnai	59
Elav-GS x Gs2 (40949)	al_rnai	59
Elav-GS x Gs2 (40949)	al_rnai	59
Elav-GS x Gs2 (40949)	al_rnai	59
Elav-GS x Gs2 (40949)	al_rnai	59
Elav-GS x Gs2 (40949)	al_rnai	59
Elav-GS x Gs2 (40949)	al_rnai	59
Elav-GS x Gs2 (40949)	al_rnai	59
Elav-GS x Gs2 (40949)	al_rnai	59
Elav-GS x Gs2 (40949)	al_rnai	59
Elav-GS x Gs2 (40949)	al_rnai	59
Elav-GS x Gs2 (40949)	al_rnai	59
Elav-GS x Gs2 (40949)	al_rnai	59
Elav-GS x Gs2 (40949)	al_rnai	59
Elav-GS x Gs2 (40949)	al_rnai	59
Elav-GS x Gs2 (40949)	al_rnai	59
Elav-GS x Gs2 (40949)	al_rnai	59
Elav-GS x Gs2 (40949)	al_rnai	59
Elav-GS x Gs2 (40949)	al_rnai	61
Elav-GS x Gs2 (40949)	al_rnai	61
Elav-GS x Gs2 (40949)	al_rnai	61
Elav-GS x Gs2 (40949)	al_rnai	61
Elav-GS x Gs2 (40949)	al_rnai	61
Elav-GS x Gs2 (40949)	al_rnai	61
Elav-GS x Gs2 (40949)	al_rnai	61
Elav-GS x Gs2 (40949)	al_rnai	61
Elav-GS x Gs2 (40949)	al_rnai	63
Elav-GS x Gs2 (40949)	al_rnai	63
Elav-GS x Gs2 (40949)	al_rnai	63
Elav-GS x Gs2 (40949)	al_rnai	63
Elav-GS x Gs2 (40949)	al_rnai	63
Elav-GS x Gs2 (40949)	al_rnai	63
Elav-GS x Gs2 (40949)	al_rnai	63
Elav-GS x Gs2 (40949)	al_rnai	63
Act5C-GS x Gs2 (40949)	dr_ctrl	10
Act5C-GS x Gs2 (40949)	dr_ctrl	17
Act5C-GS x Gs2 (40949)	dr_ctrl	31
Act5C-GS x Gs2 (40949)	dr_ctrl	31
Act5C-GS x Gs2 (40949)	dr_ctrl	33
Act5C-GS x Gs2 (40949)	dr_ctrl	33
Act5C-GS x Gs2 (40949)	dr_ctrl	35
Act5C-GS x Gs2 (40949)	dr_ctrl	35
Act5C-GS x Gs2 (40949)	dr_ctrl	38
Act5C-GS x Gs2 (40949)	dr_ctrl	38
Act5C-GS x Gs2 (40949)	dr_ctrl	38
Act5C-GS x Gs2 (40949)	dr_ctrl	38
Act5C-GS x Gs2 (40949)	dr_ctrl	38
Act5C-GS x Gs2 (40949)	dr_ctrl	38
Act5C-GS x Gs2 (40949)	dr_ctrl	38
Act5C-GS x Gs2 (40949)	dr_ctrl	40
Act5C-GS x Gs2 (40949)	dr_ctrl	40
Act5C-GS x Gs2 (40949)	dr_ctrl	42
Act5C-GS x Gs2 (40949)	dr_ctrl	45
Act5C-GS x Gs2 (40949)	dr_ctrl	45
Act5C-GS x Gs2 (40949)	dr_ctrl	45
Act5C-GS x Gs2 (40949)	dr_ctrl	45
Act5C-GS x Gs2 (40949)	dr_ctrl	45
Act5C-GS x Gs2 (40949)	dr_ctrl	47
Act5C-GS x Gs2 (40949)	dr_ctrl	49
Act5C-GS x Gs2 (40949)	dr_ctrl	52
Act5C-GS x Gs2 (40949)	dr_ctrl	52
Act5C-GS x Gs2 (40949)	dr_ctrl	52
Act5C-GS x Gs2 (40949)	dr_ctrl	52
Act5C-GS x Gs2 (40949)	dr_ctrl	52
Act5C-GS x Gs2 (40949)	dr_ctrl	59
Act5C-GS x Gs2 (40949)	dr_ctrl	59
Act5C-GS x Gs2 (40949)	dr_ctrl	61
Act5C-GS x Gs2 (40949)	dr_ctrl	63
Act5C-GS x Gs2 (40949)	dr_ctrl	66
Act5C-GS x Gs2 (40949)	dr_ctrl	68
Act5C-GS x Gs2 (40949)	dr_ctrl	68
Act5C-GS x Gs2 (40949)	dr_ctrl	68
Act5C-GS x Gs2 (40949)	dr_ctrl	68
Act5C-GS x Gs2 (40949)	dr_ctrl	70
Act5C-GS x Gs2 (40949)	dr_ctrl	70
Act5C-GS x Gs2 (40949)	dr_ctrl	70
Act5C-GS x Gs2 (40949)	dr_ctrl	70
Act5C-GS x Gs2 (40949)	dr_ctrl	70
Act5C-GS x Gs2 (40949)	dr_ctrl	70
Act5C-GS x Gs2 (40949)	dr_ctrl	70
Act5C-GS x Gs2 (40949)	dr_ctrl	73
Act5C-GS x Gs2 (40949)	dr_ctrl	73
Act5C-GS x Gs2 (40949)	dr_ctrl	73
Act5C-GS x Gs2 (40949)	dr_ctrl	73
Act5C-GS x Gs2 (40949)	dr_ctrl	73
Act5C-GS x Gs2 (40949)	dr_ctrl	73
Act5C-GS x Gs2 (40949)	dr_ctrl	73
Act5C-GS x Gs2 (40949)	dr_ctrl	73
Act5C-GS x Gs2 (40949)	dr_ctrl	73
Act5C-GS x Gs2 (40949)	dr_ctrl	73
Act5C-GS x Gs2 (40949)	dr_ctrl	73
Act5C-GS x Gs2 (40949)	dr_ctrl	73
Act5C-GS x Gs2 (40949)	dr_ctrl	73
Act5C-GS x Gs2 (40949)	dr_ctrl	73
Act5C-GS x Gs2 (40949)	dr_ctrl	73
Act5C-GS x Gs2 (40949)	dr_ctrl	73
Act5C-GS x Gs2 (40949)	dr_ctrl	73
Act5C-GS x Gs2 (40949)	dr_ctrl	73
Act5C-GS x Gs2 (40949)	dr_ctrl	73
Act5C-GS x Gs2 (40949)	dr_ctrl	73
Act5C-GS x Gs2 (40949)	dr_ctrl	73
Act5C-GS x Gs2 (40949)	dr_ctrl	73
Act5C-GS x Gs2 (40949)	dr_ctrl	73
Act5C-GS x Gs2 (40949)	dr_ctrl	73
Act5C-GS x Gs2 (40949)	dr_ctrl	73
Act5C-GS x Gs2 (40949)	dr_ctrl	73
Act5C-GS x Gs2 (40949)	dr_ctrl	75
Act5C-GS x Gs2 (40949)	dr_ctrl	75
Act5C-GS x Gs2 (40949)	dr_ctrl	75
Act5C-GS x Gs2 (40949)	dr_ctrl	75
Act5C-GS x Gs2 (40949)	dr_ctrl	75
Act5C-GS x Gs2 (40949)	dr_ctrl	75
Act5C-GS x Gs2 (40949)	dr_ctrl	75
Act5C-GS x Gs2 (40949)	dr_ctrl	75
Act5C-GS x Gs2 (40949)	dr_ctrl	75
Act5C-GS x Gs2 (40949)	dr_ctrl	75
Act5C-GS x Gs2 (40949)	dr_ctrl	75
Act5C-GS x Gs2 (40949)	dr_ctrl	75
Act5C-GS x Gs2 (40949)	dr_ctrl	75
Act5C-GS x Gs2 (40949)	dr_ctrl	75
Act5C-GS x Gs2 (40949)	dr_ctrl	77
Act5C-GS x Gs2 (40949)	dr_ctrl	77
Act5C-GS x Gs2 (40949)	dr_ctrl	77
Act5C-GS x Gs2 (40949)	dr_ctrl	77
Act5C-GS x Gs2 (40949)	dr_ctrl	77
Act5C-GS x Gs2 (40949)	dr_ctrl	77
Act5C-GS x Gs2 (40949)	dr_ctrl	77
Act5C-GS x Gs2 (40949)	dr_ctrl	80
Act5C-GS x Gs2 (40949)	dr_ctrl	80
Act5C-GS x Gs2 (40949)	dr_ctrl	80
Act5C-GS x Gs2 (40949)	dr_ctrl	80
Act5C-GS x Gs2 (40949)	dr_ctrl	80
Act5C-GS x Gs2 (40949)	dr_ctrl	80
Act5C-GS x Gs2 (40949)	dr_ctrl	80
Act5C-GS x Gs2 (40949)	dr_ctrl	80
Act5C-GS x Gs2 (40949)	dr_rnai	24
Act5C-GS x Gs2 (40949)	dr_rnai	24
Act5C-GS x Gs2 (40949)	dr_rnai	31
Act5C-GS x Gs2 (40949)	dr_rnai	33
Act5C-GS x Gs2 (40949)	dr_rnai	35
Act5C-GS x Gs2 (40949)	dr_rnai	35
Act5C-GS x Gs2 (40949)	dr_rnai	38
Act5C-GS x Gs2 (40949)	dr_rnai	38
Act5C-GS x Gs2 (40949)	dr_rnai	38
Act5C-GS x Gs2 (40949)	dr_rnai	38
Act5C-GS x Gs2 (40949)	dr_rnai	38
Act5C-GS x Gs2 (40949)	dr_rnai	40
Act5C-GS x Gs2 (40949)	dr_rnai	40
Act5C-GS x Gs2 (40949)	dr_rnai	40
Act5C-GS x Gs2 (40949)	dr_rnai	40
Act5C-GS x Gs2 (40949)	dr_rnai	42
Act5C-GS x Gs2 (40949)	dr_rnai	42
Act5C-GS x Gs2 (40949)	dr_rnai	42
Act5C-GS x Gs2 (40949)	dr_rnai	42
Act5C-GS x Gs2 (40949)	dr_rnai	42
Act5C-GS x Gs2 (40949)	dr_rnai	45
Act5C-GS x Gs2 (40949)	dr_rnai	45
Act5C-GS x Gs2 (40949)	dr_rnai	45
Act5C-GS x Gs2 (40949)	dr_rnai	49
Act5C-GS x Gs2 (40949)	dr_rnai	49
Act5C-GS x Gs2 (40949)	dr_rnai	52
Act5C-GS x Gs2 (40949)	dr_rnai	52
Act5C-GS x Gs2 (40949)	dr_rnai	54
Act5C-GS x Gs2 (40949)	dr_rnai	54
Act5C-GS x Gs2 (40949)	dr_rnai	56
Act5C-GS x Gs2 (40949)	dr_rnai	56
Act5C-GS x Gs2 (40949)	dr_rnai	59
Act5C-GS x Gs2 (40949)	dr_rnai	59
Act5C-GS x Gs2 (40949)	dr_rnai	59
Act5C-GS x Gs2 (40949)	dr_rnai	61
Act5C-GS x Gs2 (40949)	dr_rnai	61
Act5C-GS x Gs2 (40949)	dr_rnai	63
Act5C-GS x Gs2 (40949)	dr_rnai	63
Act5C-GS x Gs2 (40949)	dr_rnai	66
Act5C-GS x Gs2 (40949)	dr_rnai	66
Act5C-GS x Gs2 (40949)	dr_rnai	66
Act5C-GS x Gs2 (40949)	dr_rnai	66
Act5C-GS x Gs2 (40949)	dr_rnai	68
Act5C-GS x Gs2 (40949)	dr_rnai	68
Act5C-GS x Gs2 (40949)	dr_rnai	68
Act5C-GS x Gs2 (40949)	dr_rnai	68
Act5C-GS x Gs2 (40949)	dr_rnai	68
Act5C-GS x Gs2 (40949)	dr_rnai	70
Act5C-GS x Gs2 (40949)	dr_rnai	70
Act5C-GS x Gs2 (40949)	dr_rnai	70
Act5C-GS x Gs2 (40949)	dr_rnai	70
Act5C-GS x Gs2 (40949)	dr_rnai	70
Act5C-GS x Gs2 (40949)	dr_rnai	70
Act5C-GS x Gs2 (40949)	dr_rnai	70
Act5C-GS x Gs2 (40949)	dr_rnai	70
Act5C-GS x Gs2 (40949)	dr_rnai	73
Act5C-GS x Gs2 (40949)	dr_rnai	73
Act5C-GS x Gs2 (40949)	dr_rnai	73
Act5C-GS x Gs2 (40949)	dr_rnai	73
Act5C-GS x Gs2 (40949)	dr_rnai	73
Act5C-GS x Gs2 (40949)	dr_rnai	73
Act5C-GS x Gs2 (40949)	dr_rnai	73
Act5C-GS x Gs2 (40949)	dr_rnai	73
Act5C-GS x Gs2 (40949)	dr_rnai	75
Act5C-GS x Gs2 (40949)	dr_rnai	75
Act5C-GS x Gs2 (40949)	dr_rnai	75
Act5C-GS x Gs2 (40949)	dr_rnai	75
Act5C-GS x Gs2 (40949)	dr_rnai	75
Act5C-GS x Gs2 (40949)	dr_rnai	75
Act5C-GS x Gs2 (40949)	dr_rnai	75
Act5C-GS x Gs2 (40949)	dr_rnai	75
Act5C-GS x Gs2 (40949)	dr_rnai	77
Act5C-GS x Gs2 (40949)	dr_rnai	77
Act5C-GS x Gs2 (40949)	dr_rnai	77
Act5C-GS x Gs2 (40949)	dr_rnai	77
Act5C-GS x Gs2 (40949)	dr_rnai	77
Act5C-GS x Gs2 (40949)	dr_rnai	77
Act5C-GS x Gs2 (40949)	dr_rnai	77
Act5C-GS x Gs2 (40949)	dr_rnai	77
Act5C-GS x Gs2 (40949)	dr_rnai	77
Act5C-GS x Gs2 (40949)	dr_rnai	77
Act5C-GS x Gs2 (40949)	dr_rnai	77
Act5C-GS x Gs2 (40949)	dr_rnai	77
Act5C-GS x Gs2 (40949)	dr_rnai	77
Act5C-GS x Gs2 (40949)	dr_rnai	80
Act5C-GS x Gs2 (40949)	dr_rnai	80
Act5C-GS x Gs2 (40949)	dr_rnai	80
Act5C-GS x Gs2 (40949)	dr_rnai	80
Act5C-GS x Gs2 (40949)	dr_rnai	80
Act5C-GS x Gs2 (40949)	dr_rnai	80
Act5C-GS x Gs2 (40949)	dr_rnai	80
Act5C-GS x Gs2 (40949)	dr_rnai	80
Act5C-GS x Gs2 (40949)	dr_rnai	80
Act5C-GS x Gs2 (40949)	dr_rnai	80
Act5C-GS x Gs2 (40949)	dr_rnai	82
Act5C-GS x Gs2 (40949)	dr_rnai	82
Act5C-GS x Gs2 (40949)	dr_rnai	84
Act5C-GS x Gs2 (40949)	dr_rnai	84
Act5C-GS x Gs2 (40949)	al_ctrl	10
Act5C-GS x Gs2 (40949)	al_ctrl	10
Act5C-GS x Gs2 (40949)	al_ctrl	10
Act5C-GS x Gs2 (40949)	al_ctrl	10
Act5C-GS x Gs2 (40949)	al_ctrl	12
Act5C-GS x Gs2 (40949)	al_ctrl	12
Act5C-GS x Gs2 (40949)	al_ctrl	12
Act5C-GS x Gs2 (40949)	al_ctrl	14
Act5C-GS x Gs2 (40949)	al_ctrl	14
Act5C-GS x Gs2 (40949)	al_ctrl	14
Act5C-GS x Gs2 (40949)	al_ctrl	14
Act5C-GS x Gs2 (40949)	al_ctrl	17
Act5C-GS x Gs2 (40949)	al_ctrl	17
Act5C-GS x Gs2 (40949)	al_ctrl	17
Act5C-GS x Gs2 (40949)	al_ctrl	17
Act5C-GS x Gs2 (40949)	al_ctrl	17
Act5C-GS x Gs2 (40949)	al_ctrl	17
Act5C-GS x Gs2 (40949)	al_ctrl	17
Act5C-GS x Gs2 (40949)	al_ctrl	17
Act5C-GS x Gs2 (40949)	al_ctrl	19
Act5C-GS x Gs2 (40949)	al_ctrl	19
Act5C-GS x Gs2 (40949)	al_ctrl	19
Act5C-GS x Gs2 (40949)	al_ctrl	19
Act5C-GS x Gs2 (40949)	al_ctrl	19
Act5C-GS x Gs2 (40949)	al_ctrl	21
Act5C-GS x Gs2 (40949)	al_ctrl	21
Act5C-GS x Gs2 (40949)	al_ctrl	21
Act5C-GS x Gs2 (40949)	al_ctrl	21
Act5C-GS x Gs2 (40949)	al_ctrl	21
Act5C-GS x Gs2 (40949)	al_ctrl	21
Act5C-GS x Gs2 (40949)	al_ctrl	21
Act5C-GS x Gs2 (40949)	al_ctrl	21
Act5C-GS x Gs2 (40949)	al_ctrl	21
Act5C-GS x Gs2 (40949)	al_ctrl	21
Act5C-GS x Gs2 (40949)	al_ctrl	21
Act5C-GS x Gs2 (40949)	al_ctrl	21
Act5C-GS x Gs2 (40949)	al_ctrl	24
Act5C-GS x Gs2 (40949)	al_ctrl	24
Act5C-GS x Gs2 (40949)	al_ctrl	24
Act5C-GS x Gs2 (40949)	al_ctrl	24
Act5C-GS x Gs2 (40949)	al_ctrl	24
Act5C-GS x Gs2 (40949)	al_ctrl	24
Act5C-GS x Gs2 (40949)	al_ctrl	24
Act5C-GS x Gs2 (40949)	al_ctrl	26
Act5C-GS x Gs2 (40949)	al_ctrl	26
Act5C-GS x Gs2 (40949)	al_ctrl	26
Act5C-GS x Gs2 (40949)	al_ctrl	26
Act5C-GS x Gs2 (40949)	al_ctrl	26
Act5C-GS x Gs2 (40949)	al_ctrl	26
Act5C-GS x Gs2 (40949)	al_ctrl	26
Act5C-GS x Gs2 (40949)	al_ctrl	26
Act5C-GS x Gs2 (40949)	al_ctrl	26
Act5C-GS x Gs2 (40949)	al_ctrl	26
Act5C-GS x Gs2 (40949)	al_ctrl	26
Act5C-GS x Gs2 (40949)	al_ctrl	26
Act5C-GS x Gs2 (40949)	al_ctrl	28
Act5C-GS x Gs2 (40949)	al_ctrl	28
Act5C-GS x Gs2 (40949)	al_ctrl	28
Act5C-GS x Gs2 (40949)	al_ctrl	28
Act5C-GS x Gs2 (40949)	al_ctrl	28
Act5C-GS x Gs2 (40949)	al_ctrl	28
Act5C-GS x Gs2 (40949)	al_ctrl	28
Act5C-GS x Gs2 (40949)	al_ctrl	28
Act5C-GS x Gs2 (40949)	al_ctrl	28
Act5C-GS x Gs2 (40949)	al_ctrl	28
Act5C-GS x Gs2 (40949)	al_ctrl	31
Act5C-GS x Gs2 (40949)	al_ctrl	31
Act5C-GS x Gs2 (40949)	al_ctrl	31
Act5C-GS x Gs2 (40949)	al_ctrl	31
Act5C-GS x Gs2 (40949)	al_ctrl	31
Act5C-GS x Gs2 (40949)	al_ctrl	31
Act5C-GS x Gs2 (40949)	al_ctrl	31
Act5C-GS x Gs2 (40949)	al_ctrl	31
Act5C-GS x Gs2 (40949)	al_ctrl	31
Act5C-GS x Gs2 (40949)	al_ctrl	31
Act5C-GS x Gs2 (40949)	al_ctrl	31
Act5C-GS x Gs2 (40949)	al_ctrl	31
Act5C-GS x Gs2 (40949)	al_ctrl	31
Act5C-GS x Gs2 (40949)	al_ctrl	31
Act5C-GS x Gs2 (40949)	al_ctrl	31
Act5C-GS x Gs2 (40949)	al_ctrl	31
Act5C-GS x Gs2 (40949)	al_ctrl	33
Act5C-GS x Gs2 (40949)	al_ctrl	33
Act5C-GS x Gs2 (40949)	al_ctrl	33
Act5C-GS x Gs2 (40949)	al_ctrl	35
Act5C-GS x Gs2 (40949)	al_ctrl	35
Act5C-GS x Gs2 (40949)	al_ctrl	35
Act5C-GS x Gs2 (40949)	al_ctrl	35
Act5C-GS x Gs2 (40949)	al_ctrl	38
Act5C-GS x Gs2 (40949)	al_ctrl	38
Act5C-GS x Gs2 (40949)	al_ctrl	38
Act5C-GS x Gs2 (40949)	al_ctrl	38
Act5C-GS x Gs2 (40949)	al_ctrl	40
Act5C-GS x Gs2 (40949)	al_ctrl	40
Act5C-GS x Gs2 (40949)	al_ctrl	42
Act5C-GS x Gs2 (40949)	al_ctrl	42
Act5C-GS x Gs2 (40949)	al_ctrl	42
Act5C-GS x Gs2 (40949)	al_ctrl	42
Act5C-GS x Gs2 (40949)	al_ctrl	42
Act5C-GS x Gs2 (40949)	al_ctrl	45
Act5C-GS x Gs2 (40949)	al_ctrl	45
Act5C-GS x Gs2 (40949)	al_ctrl	47
Act5C-GS x Gs2 (40949)	al_ctrl	47
Act5C-GS x Gs2 (40949)	al_ctrl	49
Act5C-GS x Gs2 (40949)	al_ctrl	52
Act5C-GS x Gs2 (40949)	al_ctrl	54
Act5C-GS x Gs2 (40949)	al_ctrl	56
Act5C-GS x Gs2 (40949)	al_ctrl	56
Act5C-GS x Gs2 (40949)	al_ctrl	59
Act5C-GS x Gs2 (40949)	al_rnai	7
Act5C-GS x Gs2 (40949)	al_rnai	17
Act5C-GS x Gs2 (40949)	al_rnai	19
Act5C-GS x Gs2 (40949)	al_rnai	19
Act5C-GS x Gs2 (40949)	al_rnai	19
Act5C-GS x Gs2 (40949)	al_rnai	19
Act5C-GS x Gs2 (40949)	al_rnai	19
Act5C-GS x Gs2 (40949)	al_rnai	19
Act5C-GS x Gs2 (40949)	al_rnai	21
Act5C-GS x Gs2 (40949)	al_rnai	21
Act5C-GS x Gs2 (40949)	al_rnai	21
Act5C-GS x Gs2 (40949)	al_rnai	21
Act5C-GS x Gs2 (40949)	al_rnai	21
Act5C-GS x Gs2 (40949)	al_rnai	24
Act5C-GS x Gs2 (40949)	al_rnai	24
Act5C-GS x Gs2 (40949)	al_rnai	24
Act5C-GS x Gs2 (40949)	al_rnai	24
Act5C-GS x Gs2 (40949)	al_rnai	24
Act5C-GS x Gs2 (40949)	al_rnai	24
Act5C-GS x Gs2 (40949)	al_rnai	24
Act5C-GS x Gs2 (40949)	al_rnai	24
Act5C-GS x Gs2 (40949)	al_rnai	24
Act5C-GS x Gs2 (40949)	al_rnai	26
Act5C-GS x Gs2 (40949)	al_rnai	26
Act5C-GS x Gs2 (40949)	al_rnai	26
Act5C-GS x Gs2 (40949)	al_rnai	26
Act5C-GS x Gs2 (40949)	al_rnai	26
Act5C-GS x Gs2 (40949)	al_rnai	26
Act5C-GS x Gs2 (40949)	al_rnai	28
Act5C-GS x Gs2 (40949)	al_rnai	28
Act5C-GS x Gs2 (40949)	al_rnai	28
Act5C-GS x Gs2 (40949)	al_rnai	28
Act5C-GS x Gs2 (40949)	al_rnai	28
Act5C-GS x Gs2 (40949)	al_rnai	28
Act5C-GS x Gs2 (40949)	al_rnai	28
Act5C-GS x Gs2 (40949)	al_rnai	28
Act5C-GS x Gs2 (40949)	al_rnai	28
Act5C-GS x Gs2 (40949)	al_rnai	31
Act5C-GS x Gs2 (40949)	al_rnai	31
Act5C-GS x Gs2 (40949)	al_rnai	31
Act5C-GS x Gs2 (40949)	al_rnai	31
Act5C-GS x Gs2 (40949)	al_rnai	31
Act5C-GS x Gs2 (40949)	al_rnai	31
Act5C-GS x Gs2 (40949)	al_rnai	31
Act5C-GS x Gs2 (40949)	al_rnai	31
Act5C-GS x Gs2 (40949)	al_rnai	31
Act5C-GS x Gs2 (40949)	al_rnai	31
Act5C-GS x Gs2 (40949)	al_rnai	31
Act5C-GS x Gs2 (40949)	al_rnai	31
Act5C-GS x Gs2 (40949)	al_rnai	31
Act5C-GS x Gs2 (40949)	al_rnai	33
Act5C-GS x Gs2 (40949)	al_rnai	33
Act5C-GS x Gs2 (40949)	al_rnai	33
Act5C-GS x Gs2 (40949)	al_rnai	33
Act5C-GS x Gs2 (40949)	al_rnai	33
Act5C-GS x Gs2 (40949)	al_rnai	33
Act5C-GS x Gs2 (40949)	al_rnai	33
Act5C-GS x Gs2 (40949)	al_rnai	35
Act5C-GS x Gs2 (40949)	al_rnai	35
Act5C-GS x Gs2 (40949)	al_rnai	35
Act5C-GS x Gs2 (40949)	al_rnai	35
Act5C-GS x Gs2 (40949)	al_rnai	35
Act5C-GS x Gs2 (40949)	al_rnai	35
Act5C-GS x Gs2 (40949)	al_rnai	35
Act5C-GS x Gs2 (40949)	al_rnai	38
Act5C-GS x Gs2 (40949)	al_rnai	38
Act5C-GS x Gs2 (40949)	al_rnai	38
Act5C-GS x Gs2 (40949)	al_rnai	38
Act5C-GS x Gs2 (40949)	al_rnai	38
Act5C-GS x Gs2 (40949)	al_rnai	38
Act5C-GS x Gs2 (40949)	al_rnai	38
Act5C-GS x Gs2 (40949)	al_rnai	40
Act5C-GS x Gs2 (40949)	al_rnai	40
Act5C-GS x Gs2 (40949)	al_rnai	40
Act5C-GS x Gs2 (40949)	al_rnai	40
Act5C-GS x Gs2 (40949)	al_rnai	40
Act5C-GS x Gs2 (40949)	al_rnai	42
Act5C-GS x Gs2 (40949)	al_rnai	42
Act5C-GS x Gs2 (40949)	al_rnai	42
Act5C-GS x Gs2 (40949)	al_rnai	42
Act5C-GS x Gs2 (40949)	al_rnai	42
Act5C-GS x Gs2 (40949)	al_rnai	42
Act5C-GS x Gs2 (40949)	al_rnai	42
Act5C-GS x Gs2 (40949)	al_rnai	45
Act5C-GS x Gs2 (40949)	al_rnai	45
Act5C-GS x Gs2 (40949)	al_rnai	45
Act5C-GS x Gs2 (40949)	al_rnai	45
Act5C-GS x Gs2 (40949)	al_rnai	45
Act5C-GS x Gs2 (40949)	al_rnai	45
Act5C-GS x Gs2 (40949)	al_rnai	45
Act5C-GS x Gs2 (40949)	al_rnai	45
Act5C-GS x Gs2 (40949)	al_rnai	45
Act5C-GS x Gs2 (40949)	al_rnai	45
Act5C-GS x Gs2 (40949)	al_rnai	45
Act5C-GS x Gs2 (40949)	al_rnai	45
Act5C-GS x Gs2 (40949)	al_rnai	45
Act5C-GS x Gs2 (40949)	al_rnai	47
Act5C-GS x Gs2 (40949)	al_rnai	47
Act5C-GS x Gs2 (40949)	al_rnai	47
Act5C-GS x Gs2 (40949)	al_rnai	49
Act5C-GS x Gs2 (40949)	al_rnai	49
Act5C-GS x Gs2 (40949)	al_rnai	49
Act5C-GS x Gs2 (40949)	al_rnai	49
Act5C-GS x Gs2 (40949)	al_rnai	49
Act5C-GS x Gs2 (40949)	al_rnai	49
Act5C-GS x Gs2 (40949)	al_rnai	49
Act5C-GS x Gs2 (40949)	al_rnai	52
Act5C-GS x Gs2 (40949)	al_rnai	52
Act5C-GS x Gs2 (40949)	al_rnai	52
Act5C-GS x Gs2 (40949)	al_rnai	52
Act5C-GS x Gs2 (40949)	al_rnai	52
Act5C-GS x Gs2 (40949)	al_rnai	52
Act5C-GS x Gs2 (40949)	al_rnai	52
Act5C-GS x Gs2 (40949)	al_rnai	52
Act5C-GS x Gs2 (40949)	al_rnai	54
Act5C-GS x Gs2 (40949)	al_rnai	54
Act5C-GS x Gs2 (40949)	al_rnai	54
Act5C-GS x Gs2 (40949)	al_rnai	54
Act5C-GS x Gs2 (40949)	al_rnai	56
Act5C-GS x Gs2 (40949)	al_rnai	59
Act5C-GS x Gs2 (40949)	al_rnai	59
Act5C-GS x Gs2 (40949)	al_rnai	59
Act5C-GS x Gs2 (40949)	al_rnai	66
Act5C-GS x Gs1 (40836)	dr_ctrl	21
Act5C-GS x Gs1 (40836)	dr_ctrl	24
Act5C-GS x Gs1 (40836)	dr_ctrl	28
Act5C-GS x Gs1 (40836)	dr_ctrl	28
Act5C-GS x Gs1 (40836)	dr_ctrl	31
Act5C-GS x Gs1 (40836)	dr_ctrl	31
Act5C-GS x Gs1 (40836)	dr_ctrl	33
Act5C-GS x Gs1 (40836)	dr_ctrl	38
Act5C-GS x Gs1 (40836)	dr_ctrl	38
Act5C-GS x Gs1 (40836)	dr_ctrl	38
Act5C-GS x Gs1 (40836)	dr_ctrl	38
Act5C-GS x Gs1 (40836)	dr_ctrl	38
Act5C-GS x Gs1 (40836)	dr_ctrl	42
Act5C-GS x Gs1 (40836)	dr_ctrl	45
Act5C-GS x Gs1 (40836)	dr_ctrl	45
Act5C-GS x Gs1 (40836)	dr_ctrl	47
Act5C-GS x Gs1 (40836)	dr_ctrl	47
Act5C-GS x Gs1 (40836)	dr_ctrl	47
Act5C-GS x Gs1 (40836)	dr_ctrl	49
Act5C-GS x Gs1 (40836)	dr_ctrl	49
Act5C-GS x Gs1 (40836)	dr_ctrl	49
Act5C-GS x Gs1 (40836)	dr_ctrl	52
Act5C-GS x Gs1 (40836)	dr_ctrl	52
Act5C-GS x Gs1 (40836)	dr_ctrl	52
Act5C-GS x Gs1 (40836)	dr_ctrl	52
Act5C-GS x Gs1 (40836)	dr_ctrl	54
Act5C-GS x Gs1 (40836)	dr_ctrl	54
Act5C-GS x Gs1 (40836)	dr_ctrl	54
Act5C-GS x Gs1 (40836)	dr_ctrl	54
Act5C-GS x Gs1 (40836)	dr_ctrl	54
Act5C-GS x Gs1 (40836)	dr_ctrl	54
Act5C-GS x Gs1 (40836)	dr_ctrl	54
Act5C-GS x Gs1 (40836)	dr_ctrl	54
Act5C-GS x Gs1 (40836)	dr_ctrl	56
Act5C-GS x Gs1 (40836)	dr_ctrl	56
Act5C-GS x Gs1 (40836)	dr_ctrl	56
Act5C-GS x Gs1 (40836)	dr_ctrl	56
Act5C-GS x Gs1 (40836)	dr_ctrl	56
Act5C-GS x Gs1 (40836)	dr_ctrl	56
Act5C-GS x Gs1 (40836)	dr_ctrl	56
Act5C-GS x Gs1 (40836)	dr_ctrl	59
Act5C-GS x Gs1 (40836)	dr_ctrl	59
Act5C-GS x Gs1 (40836)	dr_ctrl	59
Act5C-GS x Gs1 (40836)	dr_ctrl	59
Act5C-GS x Gs1 (40836)	dr_ctrl	59
Act5C-GS x Gs1 (40836)	dr_ctrl	61
Act5C-GS x Gs1 (40836)	dr_ctrl	61
Act5C-GS x Gs1 (40836)	dr_ctrl	61
Act5C-GS x Gs1 (40836)	dr_ctrl	61
Act5C-GS x Gs1 (40836)	dr_ctrl	61
Act5C-GS x Gs1 (40836)	dr_ctrl	61
Act5C-GS x Gs1 (40836)	dr_ctrl	61
Act5C-GS x Gs1 (40836)	dr_ctrl	61
Act5C-GS x Gs1 (40836)	dr_ctrl	63
Act5C-GS x Gs1 (40836)	dr_ctrl	63
Act5C-GS x Gs1 (40836)	dr_ctrl	63
Act5C-GS x Gs1 (40836)	dr_ctrl	66
Act5C-GS x Gs1 (40836)	dr_ctrl	66
Act5C-GS x Gs1 (40836)	dr_ctrl	66
Act5C-GS x Gs1 (40836)	dr_ctrl	66
Act5C-GS x Gs1 (40836)	dr_ctrl	66
Act5C-GS x Gs1 (40836)	dr_ctrl	66
Act5C-GS x Gs1 (40836)	dr_ctrl	66
Act5C-GS x Gs1 (40836)	dr_ctrl	66
Act5C-GS x Gs1 (40836)	dr_ctrl	66
Act5C-GS x Gs1 (40836)	dr_ctrl	66
Act5C-GS x Gs1 (40836)	dr_ctrl	66
Act5C-GS x Gs1 (40836)	dr_ctrl	68
Act5C-GS x Gs1 (40836)	dr_ctrl	68
Act5C-GS x Gs1 (40836)	dr_ctrl	68
Act5C-GS x Gs1 (40836)	dr_ctrl	68
Act5C-GS x Gs1 (40836)	dr_ctrl	68
Act5C-GS x Gs1 (40836)	dr_ctrl	68
Act5C-GS x Gs1 (40836)	dr_ctrl	68
Act5C-GS x Gs1 (40836)	dr_ctrl	68
Act5C-GS x Gs1 (40836)	dr_ctrl	68
Act5C-GS x Gs1 (40836)	dr_ctrl	68
Act5C-GS x Gs1 (40836)	dr_ctrl	68
Act5C-GS x Gs1 (40836)	dr_ctrl	70
Act5C-GS x Gs1 (40836)	dr_ctrl	70
Act5C-GS x Gs1 (40836)	dr_ctrl	70
Act5C-GS x Gs1 (40836)	dr_ctrl	70
Act5C-GS x Gs1 (40836)	dr_ctrl	70
Act5C-GS x Gs1 (40836)	dr_ctrl	73
Act5C-GS x Gs1 (40836)	dr_ctrl	73
Act5C-GS x Gs1 (40836)	dr_ctrl	73
Act5C-GS x Gs1 (40836)	dr_ctrl	73
Act5C-GS x Gs1 (40836)	dr_ctrl	73
Act5C-GS x Gs1 (40836)	dr_ctrl	73
Act5C-GS x Gs1 (40836)	dr_ctrl	73
Act5C-GS x Gs1 (40836)	dr_ctrl	73
Act5C-GS x Gs1 (40836)	dr_ctrl	73
Act5C-GS x Gs1 (40836)	dr_ctrl	73
Act5C-GS x Gs1 (40836)	dr_ctrl	75
Act5C-GS x Gs1 (40836)	dr_ctrl	75
Act5C-GS x Gs1 (40836)	dr_ctrl	75
Act5C-GS x Gs1 (40836)	dr_ctrl	75
Act5C-GS x Gs1 (40836)	dr_ctrl	77
Act5C-GS x Gs1 (40836)	dr_ctrl	77
Act5C-GS x Gs1 (40836)	dr_ctrl	77
Act5C-GS x Gs1 (40836)	dr_rnai	12
Act5C-GS x Gs1 (40836)	dr_rnai	12
Act5C-GS x Gs1 (40836)	dr_rnai	14
Act5C-GS x Gs1 (40836)	dr_rnai	14
Act5C-GS x Gs1 (40836)	dr_rnai	14
Act5C-GS x Gs1 (40836)	dr_rnai	14
Act5C-GS x Gs1 (40836)	dr_rnai	14
Act5C-GS x Gs1 (40836)	dr_rnai	14
Act5C-GS x Gs1 (40836)	dr_rnai	17
Act5C-GS x Gs1 (40836)	dr_rnai	17
Act5C-GS x Gs1 (40836)	dr_rnai	17
Act5C-GS x Gs1 (40836)	dr_rnai	17
Act5C-GS x Gs1 (40836)	dr_rnai	17
Act5C-GS x Gs1 (40836)	dr_rnai	17
Act5C-GS x Gs1 (40836)	dr_rnai	19
Act5C-GS x Gs1 (40836)	dr_rnai	19
Act5C-GS x Gs1 (40836)	dr_rnai	21
Act5C-GS x Gs1 (40836)	dr_rnai	24
Act5C-GS x Gs1 (40836)	dr_rnai	24
Act5C-GS x Gs1 (40836)	dr_rnai	24
Act5C-GS x Gs1 (40836)	dr_rnai	26
Act5C-GS x Gs1 (40836)	dr_rnai	28
Act5C-GS x Gs1 (40836)	dr_rnai	28
Act5C-GS x Gs1 (40836)	dr_rnai	28
Act5C-GS x Gs1 (40836)	dr_rnai	28
Act5C-GS x Gs1 (40836)	dr_rnai	28
Act5C-GS x Gs1 (40836)	dr_rnai	31
Act5C-GS x Gs1 (40836)	dr_rnai	31
Act5C-GS x Gs1 (40836)	dr_rnai	31
Act5C-GS x Gs1 (40836)	dr_rnai	33
Act5C-GS x Gs1 (40836)	dr_rnai	33
Act5C-GS x Gs1 (40836)	dr_rnai	33
Act5C-GS x Gs1 (40836)	dr_rnai	42
Act5C-GS x Gs1 (40836)	dr_rnai	42
Act5C-GS x Gs1 (40836)	dr_rnai	42
Act5C-GS x Gs1 (40836)	dr_rnai	45
Act5C-GS x Gs1 (40836)	dr_rnai	45
Act5C-GS x Gs1 (40836)	dr_rnai	45
Act5C-GS x Gs1 (40836)	dr_rnai	45
Act5C-GS x Gs1 (40836)	dr_rnai	45
Act5C-GS x Gs1 (40836)	dr_rnai	47
Act5C-GS x Gs1 (40836)	dr_rnai	47
Act5C-GS x Gs1 (40836)	dr_rnai	52
Act5C-GS x Gs1 (40836)	dr_rnai	52
Act5C-GS x Gs1 (40836)	dr_rnai	52
Act5C-GS x Gs1 (40836)	dr_rnai	52
Act5C-GS x Gs1 (40836)	dr_rnai	52
Act5C-GS x Gs1 (40836)	dr_rnai	52
Act5C-GS x Gs1 (40836)	dr_rnai	54
Act5C-GS x Gs1 (40836)	dr_rnai	54
Act5C-GS x Gs1 (40836)	dr_rnai	54
Act5C-GS x Gs1 (40836)	dr_rnai	54
Act5C-GS x Gs1 (40836)	dr_rnai	56
Act5C-GS x Gs1 (40836)	dr_rnai	56
Act5C-GS x Gs1 (40836)	dr_rnai	56
Act5C-GS x Gs1 (40836)	dr_rnai	56
Act5C-GS x Gs1 (40836)	dr_rnai	56
Act5C-GS x Gs1 (40836)	dr_rnai	59
Act5C-GS x Gs1 (40836)	dr_rnai	59
Act5C-GS x Gs1 (40836)	dr_rnai	59
Act5C-GS x Gs1 (40836)	dr_rnai	59
Act5C-GS x Gs1 (40836)	dr_rnai	59
Act5C-GS x Gs1 (40836)	dr_rnai	59
Act5C-GS x Gs1 (40836)	dr_rnai	59
Act5C-GS x Gs1 (40836)	dr_rnai	59
Act5C-GS x Gs1 (40836)	dr_rnai	59
Act5C-GS x Gs1 (40836)	dr_rnai	59
Act5C-GS x Gs1 (40836)	dr_rnai	59
Act5C-GS x Gs1 (40836)	dr_rnai	59
Act5C-GS x Gs1 (40836)	dr_rnai	59
Act5C-GS x Gs1 (40836)	dr_rnai	59
Act5C-GS x Gs1 (40836)	dr_rnai	59
Act5C-GS x Gs1 (40836)	dr_rnai	61
Act5C-GS x Gs1 (40836)	dr_rnai	61
Act5C-GS x Gs1 (40836)	dr_rnai	61
Act5C-GS x Gs1 (40836)	dr_rnai	61
Act5C-GS x Gs1 (40836)	dr_rnai	61
Act5C-GS x Gs1 (40836)	dr_rnai	61
Act5C-GS x Gs1 (40836)	dr_rnai	61
Act5C-GS x Gs1 (40836)	dr_rnai	61
Act5C-GS x Gs1 (40836)	dr_rnai	61
Act5C-GS x Gs1 (40836)	dr_rnai	61
Act5C-GS x Gs1 (40836)	dr_rnai	61
Act5C-GS x Gs1 (40836)	dr_rnai	61
Act5C-GS x Gs1 (40836)	dr_rnai	63
Act5C-GS x Gs1 (40836)	dr_rnai	63
Act5C-GS x Gs1 (40836)	dr_rnai	63
Act5C-GS x Gs1 (40836)	dr_rnai	63
Act5C-GS x Gs1 (40836)	dr_rnai	66
Act5C-GS x Gs1 (40836)	dr_rnai	66
Act5C-GS x Gs1 (40836)	dr_rnai	66
Act5C-GS x Gs1 (40836)	dr_rnai	66
Act5C-GS x Gs1 (40836)	dr_rnai	66
Act5C-GS x Gs1 (40836)	dr_rnai	66
Act5C-GS x Gs1 (40836)	dr_rnai	66
Act5C-GS x Gs1 (40836)	dr_rnai	66
Act5C-GS x Gs1 (40836)	dr_rnai	66
Act5C-GS x Gs1 (40836)	dr_rnai	66
Act5C-GS x Gs1 (40836)	dr_rnai	68
Act5C-GS x Gs1 (40836)	dr_rnai	70
Act5C-GS x Gs1 (40836)	dr_rnai	70
Act5C-GS x Gs1 (40836)	dr_rnai	73
Act5C-GS x Gs1 (40836)	al_ctrl	10
Act5C-GS x Gs1 (40836)	al_ctrl	10
Act5C-GS x Gs1 (40836)	al_ctrl	12
Act5C-GS x Gs1 (40836)	al_ctrl	12
Act5C-GS x Gs1 (40836)	al_ctrl	12
Act5C-GS x Gs1 (40836)	al_ctrl	14
Act5C-GS x Gs1 (40836)	al_ctrl	14
Act5C-GS x Gs1 (40836)	al_ctrl	17
Act5C-GS x Gs1 (40836)	al_ctrl	17
Act5C-GS x Gs1 (40836)	al_ctrl	17
Act5C-GS x Gs1 (40836)	al_ctrl	17
Act5C-GS x Gs1 (40836)	al_ctrl	19
Act5C-GS x Gs1 (40836)	al_ctrl	19
Act5C-GS x Gs1 (40836)	al_ctrl	19
Act5C-GS x Gs1 (40836)	al_ctrl	19
Act5C-GS x Gs1 (40836)	al_ctrl	19
Act5C-GS x Gs1 (40836)	al_ctrl	19
Act5C-GS x Gs1 (40836)	al_ctrl	21
Act5C-GS x Gs1 (40836)	al_ctrl	21
Act5C-GS x Gs1 (40836)	al_ctrl	21
Act5C-GS x Gs1 (40836)	al_ctrl	21
Act5C-GS x Gs1 (40836)	al_ctrl	21
Act5C-GS x Gs1 (40836)	al_ctrl	24
Act5C-GS x Gs1 (40836)	al_ctrl	24
Act5C-GS x Gs1 (40836)	al_ctrl	24
Act5C-GS x Gs1 (40836)	al_ctrl	24
Act5C-GS x Gs1 (40836)	al_ctrl	24
Act5C-GS x Gs1 (40836)	al_ctrl	24
Act5C-GS x Gs1 (40836)	al_ctrl	24
Act5C-GS x Gs1 (40836)	al_ctrl	24
Act5C-GS x Gs1 (40836)	al_ctrl	24
Act5C-GS x Gs1 (40836)	al_ctrl	26
Act5C-GS x Gs1 (40836)	al_ctrl	26
Act5C-GS x Gs1 (40836)	al_ctrl	26
Act5C-GS x Gs1 (40836)	al_ctrl	26
Act5C-GS x Gs1 (40836)	al_ctrl	26
Act5C-GS x Gs1 (40836)	al_ctrl	26
Act5C-GS x Gs1 (40836)	al_ctrl	26
Act5C-GS x Gs1 (40836)	al_ctrl	26
Act5C-GS x Gs1 (40836)	al_ctrl	26
Act5C-GS x Gs1 (40836)	al_ctrl	26
Act5C-GS x Gs1 (40836)	al_ctrl	26
Act5C-GS x Gs1 (40836)	al_ctrl	26
Act5C-GS x Gs1 (40836)	al_ctrl	26
Act5C-GS x Gs1 (40836)	al_ctrl	26
Act5C-GS x Gs1 (40836)	al_ctrl	26
Act5C-GS x Gs1 (40836)	al_ctrl	28
Act5C-GS x Gs1 (40836)	al_ctrl	28
Act5C-GS x Gs1 (40836)	al_ctrl	28
Act5C-GS x Gs1 (40836)	al_ctrl	28
Act5C-GS x Gs1 (40836)	al_ctrl	28
Act5C-GS x Gs1 (40836)	al_ctrl	28
Act5C-GS x Gs1 (40836)	al_ctrl	28
Act5C-GS x Gs1 (40836)	al_ctrl	31
Act5C-GS x Gs1 (40836)	al_ctrl	31
Act5C-GS x Gs1 (40836)	al_ctrl	31
Act5C-GS x Gs1 (40836)	al_ctrl	31
Act5C-GS x Gs1 (40836)	al_ctrl	31
Act5C-GS x Gs1 (40836)	al_ctrl	31
Act5C-GS x Gs1 (40836)	al_ctrl	31
Act5C-GS x Gs1 (40836)	al_ctrl	31
Act5C-GS x Gs1 (40836)	al_ctrl	31
Act5C-GS x Gs1 (40836)	al_ctrl	31
Act5C-GS x Gs1 (40836)	al_ctrl	31
Act5C-GS x Gs1 (40836)	al_ctrl	31
Act5C-GS x Gs1 (40836)	al_ctrl	31
Act5C-GS x Gs1 (40836)	al_ctrl	31
Act5C-GS x Gs1 (40836)	al_ctrl	31
Act5C-GS x Gs1 (40836)	al_ctrl	33
Act5C-GS x Gs1 (40836)	al_ctrl	33
Act5C-GS x Gs1 (40836)	al_ctrl	33
Act5C-GS x Gs1 (40836)	al_ctrl	33
Act5C-GS x Gs1 (40836)	al_ctrl	33
Act5C-GS x Gs1 (40836)	al_ctrl	33
Act5C-GS x Gs1 (40836)	al_ctrl	33
Act5C-GS x Gs1 (40836)	al_ctrl	33
Act5C-GS x Gs1 (40836)	al_ctrl	33
Act5C-GS x Gs1 (40836)	al_ctrl	35
Act5C-GS x Gs1 (40836)	al_ctrl	35
Act5C-GS x Gs1 (40836)	al_ctrl	35
Act5C-GS x Gs1 (40836)	al_ctrl	35
Act5C-GS x Gs1 (40836)	al_ctrl	35
Act5C-GS x Gs1 (40836)	al_ctrl	35
Act5C-GS x Gs1 (40836)	al_ctrl	38
Act5C-GS x Gs1 (40836)	al_ctrl	38
Act5C-GS x Gs1 (40836)	al_ctrl	38
Act5C-GS x Gs1 (40836)	al_ctrl	38
Act5C-GS x Gs1 (40836)	al_ctrl	38
Act5C-GS x Gs1 (40836)	al_ctrl	40
Act5C-GS x Gs1 (40836)	al_ctrl	40
Act5C-GS x Gs1 (40836)	al_ctrl	45
Act5C-GS x Gs1 (40836)	al_ctrl	45
Act5C-GS x Gs1 (40836)	al_ctrl	47
Act5C-GS x Gs1 (40836)	al_ctrl	47
Act5C-GS x Gs1 (40836)	al_ctrl	47
Act5C-GS x Gs1 (40836)	al_ctrl	52
Act5C-GS x Gs1 (40836)	al_ctrl	56
Act5C-GS x Gs1 (40836)	al_ctrl	56
Act5C-GS x Gs1 (40836)	al_ctrl	59
Act5C-GS x Gs1 (40836)	al_rnai	7
Act5C-GS x Gs1 (40836)	al_rnai	7
Act5C-GS x Gs1 (40836)	al_rnai	7
Act5C-GS x Gs1 (40836)	al_rnai	7
Act5C-GS x Gs1 (40836)	al_rnai	7
Act5C-GS x Gs1 (40836)	al_rnai	7
Act5C-GS x Gs1 (40836)	al_rnai	10
Act5C-GS x Gs1 (40836)	al_rnai	10
Act5C-GS x Gs1 (40836)	al_rnai	10
Act5C-GS x Gs1 (40836)	al_rnai	10
Act5C-GS x Gs1 (40836)	al_rnai	10
Act5C-GS x Gs1 (40836)	al_rnai	10
Act5C-GS x Gs1 (40836)	al_rnai	10
Act5C-GS x Gs1 (40836)	al_rnai	10
Act5C-GS x Gs1 (40836)	al_rnai	10
Act5C-GS x Gs1 (40836)	al_rnai	12
Act5C-GS x Gs1 (40836)	al_rnai	12
Act5C-GS x Gs1 (40836)	al_rnai	14
Act5C-GS x Gs1 (40836)	al_rnai	14
Act5C-GS x Gs1 (40836)	al_rnai	14
Act5C-GS x Gs1 (40836)	al_rnai	14
Act5C-GS x Gs1 (40836)	al_rnai	14
Act5C-GS x Gs1 (40836)	al_rnai	17
Act5C-GS x Gs1 (40836)	al_rnai	17
Act5C-GS x Gs1 (40836)	al_rnai	17
Act5C-GS x Gs1 (40836)	al_rnai	17
Act5C-GS x Gs1 (40836)	al_rnai	17
Act5C-GS x Gs1 (40836)	al_rnai	17
Act5C-GS x Gs1 (40836)	al_rnai	17
Act5C-GS x Gs1 (40836)	al_rnai	17
Act5C-GS x Gs1 (40836)	al_rnai	17
Act5C-GS x Gs1 (40836)	al_rnai	17
Act5C-GS x Gs1 (40836)	al_rnai	19
Act5C-GS x Gs1 (40836)	al_rnai	19
Act5C-GS x Gs1 (40836)	al_rnai	19
Act5C-GS x Gs1 (40836)	al_rnai	19
Act5C-GS x Gs1 (40836)	al_rnai	21
Act5C-GS x Gs1 (40836)	al_rnai	21
Act5C-GS x Gs1 (40836)	al_rnai	21
Act5C-GS x Gs1 (40836)	al_rnai	21
Act5C-GS x Gs1 (40836)	al_rnai	21
Act5C-GS x Gs1 (40836)	al_rnai	21
Act5C-GS x Gs1 (40836)	al_rnai	21
Act5C-GS x Gs1 (40836)	al_rnai	21
Act5C-GS x Gs1 (40836)	al_rnai	21
Act5C-GS x Gs1 (40836)	al_rnai	21
Act5C-GS x Gs1 (40836)	al_rnai	21
Act5C-GS x Gs1 (40836)	al_rnai	21
Act5C-GS x Gs1 (40836)	al_rnai	21
Act5C-GS x Gs1 (40836)	al_rnai	21
Act5C-GS x Gs1 (40836)	al_rnai	24
Act5C-GS x Gs1 (40836)	al_rnai	24
Act5C-GS x Gs1 (40836)	al_rnai	24
Act5C-GS x Gs1 (40836)	al_rnai	24
Act5C-GS x Gs1 (40836)	al_rnai	24
Act5C-GS x Gs1 (40836)	al_rnai	24
Act5C-GS x Gs1 (40836)	al_rnai	24
Act5C-GS x Gs1 (40836)	al_rnai	24
Act5C-GS x Gs1 (40836)	al_rnai	24
Act5C-GS x Gs1 (40836)	al_rnai	24
Act5C-GS x Gs1 (40836)	al_rnai	24
Act5C-GS x Gs1 (40836)	al_rnai	24
Act5C-GS x Gs1 (40836)	al_rnai	24
Act5C-GS x Gs1 (40836)	al_rnai	24
Act5C-GS x Gs1 (40836)	al_rnai	24
Act5C-GS x Gs1 (40836)	al_rnai	26
Act5C-GS x Gs1 (40836)	al_rnai	26
Act5C-GS x Gs1 (40836)	al_rnai	26
Act5C-GS x Gs1 (40836)	al_rnai	26
Act5C-GS x Gs1 (40836)	al_rnai	26
Act5C-GS x Gs1 (40836)	al_rnai	26
Act5C-GS x Gs1 (40836)	al_rnai	26
Act5C-GS x Gs1 (40836)	al_rnai	26
Act5C-GS x Gs1 (40836)	al_rnai	26
Act5C-GS x Gs1 (40836)	al_rnai	26
Act5C-GS x Gs1 (40836)	al_rnai	26
Act5C-GS x Gs1 (40836)	al_rnai	28
Act5C-GS x Gs1 (40836)	al_rnai	28
Act5C-GS x Gs1 (40836)	al_rnai	28
Act5C-GS x Gs1 (40836)	al_rnai	28
Act5C-GS x Gs1 (40836)	al_rnai	28
Act5C-GS x Gs1 (40836)	al_rnai	28
Act5C-GS x Gs1 (40836)	al_rnai	28
Act5C-GS x Gs1 (40836)	al_rnai	28
Act5C-GS x Gs1 (40836)	al_rnai	28
Act5C-GS x Gs1 (40836)	al_rnai	28
Act5C-GS x Gs1 (40836)	al_rnai	28
Act5C-GS x Gs1 (40836)	al_rnai	31
Act5C-GS x Gs1 (40836)	al_rnai	31
Act5C-GS x Gs1 (40836)	al_rnai	31
Act5C-GS x Gs1 (40836)	al_rnai	31
Act5C-GS x Gs1 (40836)	al_rnai	31
Act5C-GS x Gs1 (40836)	al_rnai	31
Act5C-GS x Gs1 (40836)	al_rnai	33
Act5C-GS x Gs1 (40836)	al_rnai	33
Act5C-GS x Gs1 (40836)	al_rnai	33
Act5C-GS x Gs1 (40836)	al_rnai	35
Act5C-GS x Gs1 (40836)	al_rnai	35
Act5C-GS x Gs1 (40836)	al_rnai	38
Act5C-GS x Gs1 (40836)	al_rnai	38
Act5C-GS x Gs1 (40836)	al_rnai	38
Act5C-GS x Gs1 (40836)	al_rnai	38
Act5C-GS x Gs1 (40836)	al_rnai	40
Act5C-GS x Gs1 (40836)	al_rnai	40
Act5C-GS x Gdh (53255)	dr_ctrl	12
Act5C-GS x Gdh (53255)	dr_ctrl	12
Act5C-GS x Gdh (53255)	dr_ctrl	14
Act5C-GS x Gdh (53255)	dr_ctrl	14
Act5C-GS x Gdh (53255)	dr_ctrl	17
Act5C-GS x Gdh (53255)	dr_ctrl	31
Act5C-GS x Gdh (53255)	dr_ctrl	31
Act5C-GS x Gdh (53255)	dr_ctrl	42
Act5C-GS x Gdh (53255)	dr_ctrl	45
Act5C-GS x Gdh (53255)	dr_ctrl	45
Act5C-GS x Gdh (53255)	dr_ctrl	49
Act5C-GS x Gdh (53255)	dr_ctrl	49
Act5C-GS x Gdh (53255)	dr_ctrl	49
Act5C-GS x Gdh (53255)	dr_ctrl	52
Act5C-GS x Gdh (53255)	dr_ctrl	54
Act5C-GS x Gdh (53255)	dr_ctrl	54
Act5C-GS x Gdh (53255)	dr_ctrl	56
Act5C-GS x Gdh (53255)	dr_ctrl	56
Act5C-GS x Gdh (53255)	dr_ctrl	56
Act5C-GS x Gdh (53255)	dr_ctrl	56
Act5C-GS x Gdh (53255)	dr_ctrl	56
Act5C-GS x Gdh (53255)	dr_ctrl	59
Act5C-GS x Gdh (53255)	dr_ctrl	59
Act5C-GS x Gdh (53255)	dr_ctrl	59
Act5C-GS x Gdh (53255)	dr_ctrl	59
Act5C-GS x Gdh (53255)	dr_ctrl	61
Act5C-GS x Gdh (53255)	dr_ctrl	61
Act5C-GS x Gdh (53255)	dr_ctrl	61
Act5C-GS x Gdh (53255)	dr_ctrl	61
Act5C-GS x Gdh (53255)	dr_ctrl	61
Act5C-GS x Gdh (53255)	dr_ctrl	61
Act5C-GS x Gdh (53255)	dr_ctrl	61
Act5C-GS x Gdh (53255)	dr_ctrl	61
Act5C-GS x Gdh (53255)	dr_ctrl	61
Act5C-GS x Gdh (53255)	dr_ctrl	61
Act5C-GS x Gdh (53255)	dr_ctrl	61
Act5C-GS x Gdh (53255)	dr_ctrl	61
Act5C-GS x Gdh (53255)	dr_ctrl	61
Act5C-GS x Gdh (53255)	dr_ctrl	61
Act5C-GS x Gdh (53255)	dr_ctrl	61
Act5C-GS x Gdh (53255)	dr_ctrl	61
Act5C-GS x Gdh (53255)	dr_ctrl	63
Act5C-GS x Gdh (53255)	dr_ctrl	63
Act5C-GS x Gdh (53255)	dr_ctrl	63
Act5C-GS x Gdh (53255)	dr_ctrl	63
Act5C-GS x Gdh (53255)	dr_ctrl	63
Act5C-GS x Gdh (53255)	dr_ctrl	63
Act5C-GS x Gdh (53255)	dr_ctrl	63
Act5C-GS x Gdh (53255)	dr_ctrl	66
Act5C-GS x Gdh (53255)	dr_ctrl	66
Act5C-GS x Gdh (53255)	dr_ctrl	66
Act5C-GS x Gdh (53255)	dr_ctrl	66
Act5C-GS x Gdh (53255)	dr_ctrl	66
Act5C-GS x Gdh (53255)	dr_ctrl	66
Act5C-GS x Gdh (53255)	dr_ctrl	66
Act5C-GS x Gdh (53255)	dr_ctrl	66
Act5C-GS x Gdh (53255)	dr_ctrl	66
Act5C-GS x Gdh (53255)	dr_ctrl	66
Act5C-GS x Gdh (53255)	dr_ctrl	66
Act5C-GS x Gdh (53255)	dr_ctrl	66
Act5C-GS x Gdh (53255)	dr_ctrl	66
Act5C-GS x Gdh (53255)	dr_ctrl	66
Act5C-GS x Gdh (53255)	dr_ctrl	66
Act5C-GS x Gdh (53255)	dr_ctrl	66
Act5C-GS x Gdh (53255)	dr_ctrl	66
Act5C-GS x Gdh (53255)	dr_ctrl	66
Act5C-GS x Gdh (53255)	dr_ctrl	68
Act5C-GS x Gdh (53255)	dr_ctrl	68
Act5C-GS x Gdh (53255)	dr_ctrl	68
Act5C-GS x Gdh (53255)	dr_ctrl	70
Act5C-GS x Gdh (53255)	dr_ctrl	70
Act5C-GS x Gdh (53255)	dr_ctrl	70
Act5C-GS x Gdh (53255)	dr_ctrl	70
Act5C-GS x Gdh (53255)	dr_ctrl	70
Act5C-GS x Gdh (53255)	dr_ctrl	70
Act5C-GS x Gdh (53255)	dr_ctrl	70
Act5C-GS x Gdh (53255)	dr_ctrl	70
Act5C-GS x Gdh (53255)	dr_ctrl	70
Act5C-GS x Gdh (53255)	dr_ctrl	70
Act5C-GS x Gdh (53255)	dr_ctrl	70
Act5C-GS x Gdh (53255)	dr_ctrl	70
Act5C-GS x Gdh (53255)	dr_ctrl	70
Act5C-GS x Gdh (53255)	dr_ctrl	70
Act5C-GS x Gdh (53255)	dr_ctrl	73
Act5C-GS x Gdh (53255)	dr_ctrl	73
Act5C-GS x Gdh (53255)	dr_ctrl	73
Act5C-GS x Gdh (53255)	dr_ctrl	73
Act5C-GS x Gdh (53255)	dr_ctrl	73
Act5C-GS x Gdh (53255)	dr_ctrl	73
Act5C-GS x Gdh (53255)	dr_ctrl	73
Act5C-GS x Gdh (53255)	dr_ctrl	73
Act5C-GS x Gdh (53255)	dr_ctrl	73
Act5C-GS x Gdh (53255)	dr_ctrl	73
Act5C-GS x Gdh (53255)	dr_ctrl	73
Act5C-GS x Gdh (53255)	dr_ctrl	73
Act5C-GS x Gdh (53255)	dr_ctrl	73
Act5C-GS x Gdh (53255)	dr_ctrl	73
Act5C-GS x Gdh (53255)	dr_ctrl	73
Act5C-GS x Gdh (53255)	dr_ctrl	73
Act5C-GS x Gdh (53255)	dr_ctrl	73
Act5C-GS x Gdh (53255)	dr_ctrl	73
Act5C-GS x Gdh (53255)	dr_ctrl	73
Act5C-GS x Gdh (53255)	dr_ctrl	73
Act5C-GS x Gdh (53255)	dr_ctrl	73
Act5C-GS x Gdh (53255)	dr_ctrl	73
Act5C-GS x Gdh (53255)	dr_ctrl	73
Act5C-GS x Gdh (53255)	dr_ctrl	73
Act5C-GS x Gdh (53255)	dr_ctrl	73
Act5C-GS x Gdh (53255)	dr_ctrl	73
Act5C-GS x Gdh (53255)	dr_ctrl	75
Act5C-GS x Gdh (53255)	dr_ctrl	75
Act5C-GS x Gdh (53255)	dr_ctrl	75
Act5C-GS x Gdh (53255)	dr_ctrl	75
Act5C-GS x Gdh (53255)	dr_ctrl	75
Act5C-GS x Gdh (53255)	dr_ctrl	75
Act5C-GS x Gdh (53255)	dr_ctrl	75
Act5C-GS x Gdh (53255)	dr_ctrl	75
Act5C-GS x Gdh (53255)	dr_ctrl	75
Act5C-GS x Gdh (53255)	dr_ctrl	75
Act5C-GS x Gdh (53255)	dr_ctrl	75
Act5C-GS x Gdh (53255)	dr_ctrl	77
Act5C-GS x Gdh (53255)	dr_ctrl	77
Act5C-GS x Gdh (53255)	dr_ctrl	77
Act5C-GS x Gdh (53255)	dr_ctrl	77
Act5C-GS x Gdh (53255)	dr_ctrl	77
Act5C-GS x Gdh (53255)	dr_ctrl	77
Act5C-GS x Gdh (53255)	dr_ctrl	77
Act5C-GS x Gdh (53255)	dr_ctrl	77
Act5C-GS x Gdh (53255)	dr_ctrl	77
Act5C-GS x Gdh (53255)	dr_ctrl	77
Act5C-GS x Gdh (53255)	dr_ctrl	77
Act5C-GS x Gdh (53255)	dr_ctrl	77
Act5C-GS x Gdh (53255)	dr_ctrl	80
Act5C-GS x Gdh (53255)	dr_ctrl	80
Act5C-GS x Gdh (53255)	dr_ctrl	80
Act5C-GS x Gdh (53255)	dr_ctrl	80
Act5C-GS x Gdh (53255)	dr_ctrl	80
Act5C-GS x Gdh (53255)	dr_ctrl	80
Act5C-GS x Gdh (53255)	dr_ctrl	80
Act5C-GS x Gdh (53255)	dr_ctrl	80
Act5C-GS x Gdh (53255)	dr_ctrl	82
Act5C-GS x Gdh (53255)	dr_ctrl	82
Act5C-GS x Gdh (53255)	dr_ctrl	82
Act5C-GS x Gdh (53255)	dr_ctrl	82
Act5C-GS x Gdh (53255)	dr_ctrl	84
Act5C-GS x Gdh (53255)	dr_ctrl	84
Act5C-GS x Gdh (53255)	dr_ctrl	84
Act5C-GS x Gdh (53255)	dr_ctrl	87
Act5C-GS x Gdh (53255)	dr_rnai	12
Act5C-GS x Gdh (53255)	dr_rnai	14
Act5C-GS x Gdh (53255)	dr_rnai	17
Act5C-GS x Gdh (53255)	dr_rnai	21
Act5C-GS x Gdh (53255)	dr_rnai	33
Act5C-GS x Gdh (53255)	dr_rnai	35
Act5C-GS x Gdh (53255)	dr_rnai	38
Act5C-GS x Gdh (53255)	dr_rnai	38
Act5C-GS x Gdh (53255)	dr_rnai	38
Act5C-GS x Gdh (53255)	dr_rnai	38
Act5C-GS x Gdh (53255)	dr_rnai	42
Act5C-GS x Gdh (53255)	dr_rnai	42
Act5C-GS x Gdh (53255)	dr_rnai	42
Act5C-GS x Gdh (53255)	dr_rnai	45
Act5C-GS x Gdh (53255)	dr_rnai	45
Act5C-GS x Gdh (53255)	dr_rnai	47
Act5C-GS x Gdh (53255)	dr_rnai	47
Act5C-GS x Gdh (53255)	dr_rnai	49
Act5C-GS x Gdh (53255)	dr_rnai	49
Act5C-GS x Gdh (53255)	dr_rnai	49
Act5C-GS x Gdh (53255)	dr_rnai	49
Act5C-GS x Gdh (53255)	dr_rnai	52
Act5C-GS x Gdh (53255)	dr_rnai	54
Act5C-GS x Gdh (53255)	dr_rnai	54
Act5C-GS x Gdh (53255)	dr_rnai	54
Act5C-GS x Gdh (53255)	dr_rnai	54
Act5C-GS x Gdh (53255)	dr_rnai	54
Act5C-GS x Gdh (53255)	dr_rnai	54
Act5C-GS x Gdh (53255)	dr_rnai	54
Act5C-GS x Gdh (53255)	dr_rnai	54
Act5C-GS x Gdh (53255)	dr_rnai	54
Act5C-GS x Gdh (53255)	dr_rnai	56
Act5C-GS x Gdh (53255)	dr_rnai	56
Act5C-GS x Gdh (53255)	dr_rnai	59
Act5C-GS x Gdh (53255)	dr_rnai	59
Act5C-GS x Gdh (53255)	dr_rnai	59
Act5C-GS x Gdh (53255)	dr_rnai	61
Act5C-GS x Gdh (53255)	dr_rnai	61
Act5C-GS x Gdh (53255)	dr_rnai	61
Act5C-GS x Gdh (53255)	dr_rnai	61
Act5C-GS x Gdh (53255)	dr_rnai	61
Act5C-GS x Gdh (53255)	dr_rnai	61
Act5C-GS x Gdh (53255)	dr_rnai	61
Act5C-GS x Gdh (53255)	dr_rnai	63
Act5C-GS x Gdh (53255)	dr_rnai	63
Act5C-GS x Gdh (53255)	dr_rnai	63
Act5C-GS x Gdh (53255)	dr_rnai	63
Act5C-GS x Gdh (53255)	dr_rnai	63
Act5C-GS x Gdh (53255)	dr_rnai	63
Act5C-GS x Gdh (53255)	dr_rnai	63
Act5C-GS x Gdh (53255)	dr_rnai	63
Act5C-GS x Gdh (53255)	dr_rnai	63
Act5C-GS x Gdh (53255)	dr_rnai	63
Act5C-GS x Gdh (53255)	dr_rnai	63
Act5C-GS x Gdh (53255)	dr_rnai	63
Act5C-GS x Gdh (53255)	dr_rnai	63
Act5C-GS x Gdh (53255)	dr_rnai	66
Act5C-GS x Gdh (53255)	dr_rnai	66
Act5C-GS x Gdh (53255)	dr_rnai	66
Act5C-GS x Gdh (53255)	dr_rnai	66
Act5C-GS x Gdh (53255)	dr_rnai	66
Act5C-GS x Gdh (53255)	dr_rnai	68
Act5C-GS x Gdh (53255)	dr_rnai	68
[truncated: 948 more rows]
